# Supplementary material for: The sensitivity to Hsp90 inhibitors of both normal and oncogenically transformed cells is determined by the equilibrium between cellular quiescence and activity
Source: PLoS One. 2019 Feb 6;14(2):e0208287. doi: 10.1371/journal.pone.0208287 (PMC6364869; doi:10.1371/journal.pone.0208287)
Supplement: S1 File — The criteria are those mentioned in Materials and methods. (XLSX) [file pone.0208287.s007.xlsx]

## Sheet: NvsNGA
Uniprot_ID	Gene name	Avg	SD	#Sig	Log2FC_NG
Q99JW7	Cdk1	0.560333	0.0997614	3	-0.835643
Q01320	Top2a	0.627	0.497401	3	-0.673463
Q3UM23	Rnh1	0.706333	0.0652559	3	-0.501579
B2RQC6	Cad	0.75	0.0566304	3	-0.415037
Q3TEU8	Coro1c	0.765667	0.0620027	3	-0.385212
G3XA10	Hnrnpu	0.841667	0.436909	3	-0.248679
Q9CY93	Rpl31	0.847333	0.39461	3	-0.238998
Q3TJN9	Ptgs1	0.849667	0.275002	3	-0.235031
Q8VI75	Ipo4	0.882	0.304577	3	-0.181149
Q3TXD3	Vat1	0.911	0.255818	3	-0.134477
P18760	Cfl1	0.918	0.417824	3	-0.123434
Q60749	Khdrbs1	0.944333	0.613265	3	-0.0826319
Q3UK68	Naca	0.953667	0.429784	3	-0.068443
P61750	Arf4	1.023	0.369318	3	0.0328061
Q9CQV8-2	Q9CQV8-2	1.087	0.380201	3	0.120352
F6QL70	Gm17669	1.102	0.583544	3	0.140124
E9PXX7	Txndc5	1.11267	0.372532	3	0.154021
P62774	Mtpn	1.12033	0.536225	3	0.163928
P46638	Rab11b	1.13033	0.222037	3	0.176748
Q3UC72	Gdi2	1.15533	0.394328	3	0.208309
Q9EPL8	Ipo7	1.192	0.43239	3	0.253384
G5E850	Cyb5	1.39433	0.256368	3	0.479575
Q3TL79	Ahsa1	1.43733	0.0558957	3	0.523395
D3YU80	Cirbp	1.458	0.892513	3	0.543991
Q684Q6	Mpp1	1.49533	0.141139	3	0.580467
Q3TX26	Anp32e	1.56833	1.26461	3	0.649232
D3Z0A2	Prmt1	1.646	1.13961	3	0.718964
O89032-2	O89032-2	0.3395	0.142128	2	-1.55852
P52293	Kpna2	0.4845	0.0388909	2	-1.04543
Q3UI30	Ewsr1	0.522	0.104652	2	-0.937878
Q3UMR6	Ptgs2	0.528	0.233345	2	-0.92139
Q3UJ70	Hmgcs1	0.5385	0.0360624	2	-0.892982
G5E8R4	Ppp6r3	0.546	0.156978	2	-0.873027
Q3U8E7	Mthfd2	0.571	0.111723	2	-0.808437
G5E884	Pak1	0.578	0.0254558	2	-0.790859
D3Z0X5	Phldb1	0.5785	0.167584	2	-0.789611
Q9CQS8	Sec61b	0.5835	0.0233345	2	-0.777195
O35295	Purb	0.585	0.00989949	2	-0.773491
Q3TNC8	Ctsl	0.588	0.120208	2	-0.766112
P52927	Hmga2	0.588	0.270115	2	-0.766112
Q3U0F2	Zfp593	0.589	0.138593	2	-0.76366
Q3U6E4	Ptma	0.5965	0.143543	2	-0.745406
J3QP71	Bsg	0.62	0.0141421	2	-0.68966
Q80VJ3	Dnph1	0.6215	0.255266	2	-0.686174
P26645	Marcks	0.631	0.059397	2	-0.664288
Q8CGY8	Ogt	0.632	0.0367696	2	-0.662004
B8X349	Spag9	0.632	0.019799	2	-0.662004
Q62351	Tfrc	0.6405	0.0912168	2	-0.64273
Q99M51	Nck1	0.644	0.00565685	2	-0.634867
Q9CWI9	Rps23	0.645	0.019799	2	-0.632629
E9Q634	Myo1e	0.6465	0.0742462	2	-0.629278
Q8VCT3	Rnpep	0.648	0.0480833	2	-0.625934
Q9R059	Fhl3	0.653	0.0905097	2	-0.614845
Q8C2Q3-2	Q8C2Q3-2	0.663	0.113137	2	-0.592919
E9PWQ3	Col6a3	0.6635	0.0304056	2	-0.591832
A1A596	Pwp2	0.672	0.141421	2	-0.573467
B1AZ14	Cobll1	0.6775	0.0304056	2	-0.561707
D3Z6W1	Map6	0.678	0.101823	2	-0.560643
Q8VHY0	Cspg4	0.6795	0.0275772	2	-0.557455
Q8BLN5	Lss	0.691	0.0735391	2	-0.533242
B3V097	Cstf2	0.695	0.0296985	2	-0.524915
Q3UUH0	Asl	0.695	0.0240416	2	-0.524915
Q6A065	Cep170	0.696	0.0806102	2	-0.522841
Q8CIN4	Pak2	0.7015	0.122329	2	-0.511485
Q5SUR0	Pfas	0.71	0.0353553	2	-0.494109
Q8BK72	Mrps27	0.7215	0.0318198	2	-0.470929
Q3TF84	Lrrc59	0.7345	0.181726	2	-0.445166
Q3TZJ2	Rabep2	0.7345	0.0219203	2	-0.445166
Q9Z0U1	Tjp2	0.736	0.0296985	2	-0.442222
Q3U8W0	Ppp1ca	0.7365	0.123744	2	-0.441243
Q3TFA9	Tmod3	0.7385	0.072832	2	-0.43733
Q9JIK5	Ddx21	0.7395	0.0233345	2	-0.435378
O54962	Banf1	0.7495	0.692258	2	-0.416
Q3U9N8	Impdh2	0.7505	0.0700036	2	-0.414076
O09131	Gsto1	0.752	0.111723	2	-0.411195
B2RPU8	2410018M08Rik	0.754	0.118794	2	-0.407364
B9EK95	Myof	0.7645	0.0233345	2	-0.387412
Q3V117	Acly	0.765	0.086267	2	-0.386468
Q3TJZ7	Hn1l	0.765	0.0947523	2	-0.386468
P68510	Ywhah	0.7665	0.0657609	2	-0.383642
G3UXL2	Prps1l3	0.7715	0.153442	2	-0.374262
Q3TWM2	Gss	0.7995	0.0643467	2	-0.32283
H3BL37	Tcof1	0.8015	0.0374767	2	-0.319226
Q3KQQ1	Nsfl1c	0.8065	0.116673	2	-0.310254
Q8R550-2	Q8R550-2	0.8065	0.0445477	2	-0.310254
Q3ULD6	Mcm3	0.8105	0.00636396	2	-0.303116
Q9JJ28	Flii	0.813	0.0254558	2	-0.298673
A2AGT5-2	A2AGT5-2	0.8205	0.113844	2	-0.285425
Q9DB15	Mrpl12	0.8225	0.0502046	2	-0.281912
Q3TW74	Mthfd1	0.8235	0.0360624	2	-0.280159
P19096	Fasn	0.8275	0.00212132	2	-0.273169
Q8BT90	Rps17	0.8275	0.477297	2	-0.273169
Q6ZWY7	Pfdn5	0.828	0.779232	2	-0.272297
Q3UHL7	Lamb1	0.8285	0.0657609	2	-0.271426
Q8JZM7	Cdc73	0.8285	0.146371	2	-0.271426
Q9WTI7-2	Q9WTI7-2	0.829	0.0169706	2	-0.270556
Q4VWZ5	Dbi	0.83	0.101823	2	-0.268817
Q8C854	Myef2	0.8335	0.0855599	2	-0.262746
E9QB02	Mars	0.839	0.0240416	2	-0.253257
Q7TPT7	Vars	0.859	0.00565685	2	-0.21927
Q4KML4	Abracl	0.8605	0.757311	2	-0.216753
P62830	Rpl23	0.8735	0.358503	2	-0.19512
Q9DB79	Rps11	0.8825	0.321734	2	-0.180332
Q3TMX5	Manf	0.8835	0.514067	2	-0.178698
Q3V1M8	Hdlbp	0.884	0.0339411	2	-0.177882
P07091	S100a4	0.8855	0.572049	2	-0.175436
A2BGI8	Ppih	0.888	0.810344	2	-0.171368
Q6ZQK2	Iqgap1	0.8905	0.0162635	2	-0.167312
Q3TIF8	Rps24	0.891	0.739634	2	-0.166503
Q8C1L7	mCG_6739	0.893	0.339411	2	-0.163268
Q3TG93	Ssb	0.8985	0.598919	2	-0.15441
D3Z1Z8	Stmn1	0.901	0.519016	2	-0.150401
Q3TIP8	Clic1	0.9085	0.611647	2	-0.138442
Q91VM5	Rbmxl1	0.911	0.364867	2	-0.134477
Q9D1G1	Rab1b	0.9155	0.277893	2	-0.127368
Q8R5L1	C1qbp	0.921	0.54023	2	-0.118727
J3QJZ3	Gm6472	0.9275	0.474469	2	-0.108581
P62855	Rps26	0.928	0.43982	2	-0.107803
Q8R016	Blmh	0.933	0.601041	2	-0.100051
Q3U566	Hmgb2	0.9375	0.372645	2	-0.0931094
Q3TIH9	Q3TIH9	0.9385	0.502753	2	-0.0915713
D3YV69	Rab6a	0.951	0.482247	2	-0.0724828
P11031	Sub1	0.9565	0.243952	2	-0.0641631
Q3TDE6	Pck2	0.957	0.424264	2	-0.0634092
P08228	Sod1	0.959	0.217789	2	-0.0603973
P61358	Rpl27	0.965	0.906511	2	-0.0513992
Q9CT10	Ranbp3	0.9735	0.470226	2	-0.0387471
Q6ZPT2	Lars	0.974	0.296985	2	-0.0380063
Q3V3R1	Mthfd1l	0.977	0.154149	2	-0.0335695
Q7TNV0	Dek	0.9805	0.212839	2	-0.0284105
Q6ZWZ6	Rps12	0.982	0.535987	2	-0.0262051
Q9WUK2-2	Q9WUK2-2	0.9835	0.557907	2	-0.024003
D3Z1X8	Smarcc1	0.9845	0.485782	2	-0.0225369
Q9D2G2	Dlst	0.9875	0.236881	2	-0.0181473
P47856-2	P47856-2	0.9905	0.408001	2	-0.0137711
Q9DB77	Uqcrc2	0.9915	0.416486	2	-0.0123153
Q7TPV4	Mybbp1a	0.9945	0.304763	2	-0.00795672
Q3TIU8	Abce1	0.9975	0.399515	2	-0.00361125
Q61599	Arhgdib	1.001	0.774989	2	0.00144197
J3KMM5	Atp2a2	1.0075	0.152028	2	0.0107798
Q3THW7	Eif3h	1.0095	0.424971	2	0.0136409
O88477	Igf2bp1	1.0125	0.122329	2	0.0179219
Q9CQM8	Rpl21	1.0195	0.502753	2	0.0278618
Q3U055	Plod2	1.023	0.328098	2	0.0328061
Q9QUM9	Psma6	1.0275	0.289207	2	0.0391384
Q3U6N9-2	Q3U6N9-2	1.031	0.482247	2	0.0440443
Q9WTP6-2	Q9WTP6-2	1.034	0.267286	2	0.0482362
Q9DCC5	Cbx3	1.0355	0.321734	2	0.0503276
G3UXX3	Spr	1.0365	0.299106	2	0.0517201
Q80X90	Flnb	1.038	0.108894	2	0.0538064
B1AU25	Aifm1	1.038	0.352139	2	0.0538064
Q6DFW4	Nop58	1.046	0.354968	2	0.0648829
Q8VHX6-2	Q8VHX6-2	1.0475	0.270822	2	0.0669502
O55029	Copb2	1.0495	0.50841	2	0.0697022
P60335	Pcbp1	1.058	0.254558	2	0.0813396
B2CY77	Rpsa	1.0595	0.31042	2	0.0833836
Q3TJF2	Ola1	1.062	0.33234	2	0.0867838
Q3UJP8	Gart	1.0625	0.464569	2	0.0874628
P70333	Hnrnph2	1.07	0.311127	2	0.0976108
Q8VE22	Mrps23	1.0705	0.526795	2	0.0982848
Q3UGY5	Fn1	1.075	0.239002	2	0.104337
D3Z0V2	Arhgef7	1.08	0.353553	2	0.111031
P70202	Lxn	1.091	0.811759	2	0.125651
Q3U6W4	Hmox2	1.1015	0.415072	2	0.139469
Q3TF72	P4hb	1.1035	0.00494975	2	0.142087
Q9DAM7	Q9DAM7	1.111	0.510531	2	0.151859
Q7TPS7	Nfyc	1.1125	0.895904	2	0.153805
D3YVN7	Gm9755	1.1185	0.033234	2	0.161565
Q8C0D5	Eftud1	1.12	0.684479	2	0.163499
Q8CGF4	Sec24c	1.121	0.333754	2	0.164786
D3Z7E6	Pafah1b3	1.1325	0.61589	2	0.179511
P17751	Tpi1	1.1345	0.269408	2	0.182057
Q3UEB3-2	Q3UEB3-2	1.1385	0.0148492	2	0.187134
Q8C2Q7	Hnrnph1	1.1475	0.474469	2	0.198494
Q3V471	Lgals3	1.1495	0.0954594	2	0.201006
D3YWT1	Hnrnph3	1.1525	0.597505	2	0.204767
Q3UF82	Mapk1	1.1525	0.0516188	2	0.204767
Q9WV55	Vapa	1.158	0	2	0.211635
D3YTS1	Sec11a	1.1595	0.533866	2	0.213503
A3KFU5	Pabpc4	1.1855	0.142128	2	0.245496
D3Z440	Cops7a	1.1875	0.703571	2	0.247928
P08003	Pdia4	1.188	0.0254558	2	0.248535
Q6GT24	Prdx6	1.189	0.0480833	2	0.249749
Q3TGQ3	Ctnna1	1.1995	0.0346482	2	0.262433
Q02819	Nucb1	1.21	0.51336	2	0.275007
Q3TN31	Psma7	1.2125	0.122329	2	0.277985
Q91ZW3	Smarca5	1.2195	0.0883883	2	0.28629
Q91WS0	Cisd1	1.2235	0.013435	2	0.291014
Q99LC5	Etfa	1.2295	0.072832	2	0.298072
Q3THQ5	Stip1	1.2405	0.0289914	2	0.310922
Q9CPV4	Glod4	1.241	0.159806	2	0.311503
P50516	Atp6v1a	1.2415	0.1492	2	0.312084
Q3U417	Ppfibp1	1.2415	0.156271	2	0.312084
Q6PB66	Lrpprc	1.2435	0.0162635	2	0.314407
Q3TK29	Trap1	1.2495	0.194454	2	0.321351
Q8C5M4	Pdcd6	1.257	1.07763	2	0.329985
Q99JW2	Acy1	1.258	0.98005	2	0.331132
A2AWT5	Ubtf	1.2655	0.108187	2	0.339708
E9PYT3	Atl3	1.29	0.0579828	2	0.367371
P53994	Rab2a	1.2905	0.0869741	2	0.36793
Q60737	Csnk2a1	1.2955	0.249609	2	0.373509
P62317	Snrpd2	1.304	0.0905097	2	0.382944
Q3UXI9	Ilf2	1.306	0.22486	2	0.385155
Q5XJY5	Arcn1	1.3065	0.0516188	2	0.385707
Q6P5E4	Uggt1	1.3075	0.20294	2	0.386811
Q7TMK9-2	Q7TMK9-2	1.3085	0.194454	2	0.387914
I7HLV2	Rpl10	1.3085	0.160513	2	0.387914
Q8K009	Aldh1l2	1.309	0.0806102	2	0.388465
O08807	Prdx4	1.3125	0.6965	2	0.392317
Q9CQE8	Q9CQE8	1.3145	0.0544472	2	0.394514
D3Z0Q6	Gys1	1.3195	0.0487904	2	0.399991
Q3UK65	Cops2	1.322	0.00565685	2	0.402722
Q9QZE5	Copg1	1.324	0.207889	2	0.404903
Q61584-3	Q61584-3	1.3245	0.118087	2	0.405448
Q8BFZ9	Erlin2	1.3265	0.108187	2	0.407625
P11087	Col1a1	1.3265	1.08682	2	0.407625
Q9JIF7	Copb1	1.327	0.0438406	2	0.408168
Q3U5P4	Scpep1	1.328	0.914996	2	0.409255
Q3UYQ4	Api5	1.331	0.100409	2	0.412511
Q3TFU8	Tmed9	1.338	0.0834386	2	0.420078
Q3TN15	Nek7	1.35	0.687308	2	0.432959
Q08093	Cnn2	1.3725	0.0982878	2	0.456806
Q9D1D4	Tmed10	1.376	0.149907	2	0.46048
O35129	Phb2	1.39	0.248902	2	0.475085
A6H663	Bag3	1.3945	0.156271	2	0.479748
Q3TJG6	Q3TJG6	1.4405	1.48846	2	0.52657
G3X9U9	Fis1	1.4455	0.0629325	2	0.531569
P42208	Sept2	1.462	0.260215	2	0.547943
G3UYP0	Ube2i	1.465	0.0749533	2	0.550901
P58774-2	P58774-2	1.495	0.408708	2	0.580145
Q3UKJ7-2	Q3UKJ7-2	1.5165	0.0813173	2	0.600745
Q5SX75	P4ha2	1.5235	0.21991	2	0.60739
Q5U415	Akr1b3	1.525	0.551543	2	0.608809
Q3TXM9	Srsf9	1.525	0.511945	2	0.608809
Q60932-2	Q60932-2	1.5285	0.614476	2	0.612117
Q9WTP7	Ak3	1.545	1.00126	2	0.627607
H7BX01	Opa1	1.561	0.311127	2	0.642471
Q9QYJ3	Dnajb1	1.601	0.0763675	2	0.678973
Q8K2W5	Ephx1	1.681	0.236174	2	0.74932
Q9D832	Dnajb4	1.7005	0.567807	2	0.765959
G5E8I8	Cherp	1.7125	0.144957	2	0.776104
Q0VDM9	Krt78	1.7145	0.890247	2	0.777788
F6R7E8	Gm2663	1.7365	1.39088	2	0.796182
Q9WVQ5	Apip	1.7675	0.419314	2	0.82171
Q3TYK4	Prkar1a	1.781	0.427092	2	0.832688
E9QKR0	Gnb2	1.7845	1.45735	2	0.83552
P07724	Alb	1.8825	0.347189	2	0.91265
Q3TL96	Lrpap1	1.933	0.726906	2	0.950842
B1AWE0	Clta	1.987	0.881055	2	0.990592
Q6GSS7	Hist2h2aa1;	2.0545	1.33007	2	1.03879
Q61823	Pdcd4	2.234	2.10859	2	1.15963
Q9WV02	Rbmx	2.2605	2.139	2	1.17664
A0AUV1	Hist1h2ah	5.2655	6.95157	2	2.39657
G3UW85	Erh	0.191	0	1	-2.38836
Q3UDJ2	Sgpl1	0.215	0	1	-2.21759
Q8K298	Anln	0.234	0	1	-2.09542
Q3UD72	Kif2c	0.238	0	1	-2.07097
O35682	Myadm	0.266	0	1	-1.9105
Q4FK59	Eno3	0.266	0	1	-1.9105
Q9D1M8	Csrp2	0.272	0	1	-1.87832
P62911	Rpl32	0.279	0	1	-1.84166
A2A4Z1	Ube2c	0.297	0	1	-1.75147
P61290	Psme3	0.319	0	1	-1.64837
Q3TWV0	Vim	0.32	0	1	-1.64386
P04768	Prl2c3	0.33	0	1	-1.59946
Q8C0E3-2	Q8C0E3-2	0.337	0	1	-1.56918
P23927	Cryab	0.347	0	1	-1.52699
Q99LJ0	Cttnbp2nl	0.354	0	1	-1.49818
Q6PHZ1	Rpl17	0.368	0	1	-1.44222
Q5NCB5	Irgm1	0.372	0	1	-1.42663
Q9QZL0	Ripk3	0.374	0	1	-1.41889
A2A4K0	Vps25	0.376	0	1	-1.4112
Q9CWT6	Ddx28	0.383	0	1	-1.38458
P70441	Slc9a3r1	0.384	0	1	-1.38082
P97825	Hn1	0.385	0	1	-1.37707
Q3U1H7	Snx18	0.39	0	1	-1.35845
Q9CQ79	Txndc9	0.397	0	1	-1.33279
Q3TJX6	Utp18	0.408	0	1	-1.29336
Q8BTW3	Exosc6	0.41	0	1	-1.2863
Q1PG84	Rsl1d1	0.412	0	1	-1.27928
Q3UQM7	Slc7a5	0.417	0	1	-1.26188
Q9EPU4	Cpsf1	0.421	0	1	-1.24811
Q3UHZ3	Dnmt1	0.421	0	1	-1.24811
B2RQA7	Ncapg	0.421	0	1	-1.24811
Q80XU3	Nucks1	0.421	0	1	-1.24811
E0CYV0	Pcmt1	0.43	0	1	-1.21759
Q8K0C4	Cyp51a1	0.436	0	1	-1.1976
Q6NV83-2	Q6NV83-2	0.444	0	1	-1.17137
A2AIX1	Sec16a	0.452	0	1	-1.14561
Q3TMB5	Trip6	0.457	0	1	-1.12973
Q7TQD7	Myo1b	0.464	0	1	-1.1078
Q3UYK8	Rab3gap1	0.464	0	1	-1.1078
P99027	Rplp2	0.464	0	1	-1.1078
Q9D855	Uqcrb	0.472	0	1	-1.08314
Q7TNE3	Spag7	0.473	0	1	-1.08009
Q9QZN4	Fbxo6	0.474	0	1	-1.07704
Q62418-2	Q62418-2	0.481	0	1	-1.05589
Q8BJW6	Eif2a	0.488	0	1	-1.03505
Q6ZPH4	Rangap1	0.489	0	1	-1.03209
Q3THY1	Wipf1	0.495	0	1	-1.0145
B7ZWI2	1110005A23Rik	0.496	0	1	-1.01159
P08030	Aprt	0.502	0	1	-0.994241
Q9CQU5	Zwint	0.502	0	1	-0.994241
G3UZ30	Ppp1r11	0.504	0	1	-0.988504
D3Z074	Diap1	0.506	0	1	-0.982791
Q8CAK1	Iba57	0.513	0	1	-0.962969
Q8R5J9	Arl6ip5	0.518	0	1	-0.948976
Q3TIK0	Pafah1b1	0.518	0	1	-0.948976
Q9D819	Ppa1	0.519	0	1	-0.946194
Q5M8R9	Fdps	0.52	0	1	-0.943416
Q99JF5	Mvd	0.524	0	1	-0.932361
B1ARA3	Rpl26	0.527	0	1	-0.924125
Q3THA0	Eif3g	0.529	0	1	-0.91866
E9PVS1	Itih3	0.532	0	1	-0.910502
G3X9W0	Hnrnpd	0.533	0	1	-0.907793
A2AJK8	Ttc1	0.534	0	1	-0.905088
Q8BGZ7	Krt75	0.534	0	1	-0.905088
D3YTT6	Osbpl3	0.535	0	1	-0.902389
A2RS43	Pcdh7	0.538	0	1	-0.894322
Q3UIA5	Cul1	0.541	0	1	-0.8863
Q8CHS9	Nup214	0.543	0	1	-0.880976
D3YTQ3	Hnrnpdl	0.544	0	1	-0.878321
P28659-2	P28659-2	0.544	0	1	-0.878321
G3UXT7	Fus	0.545	0	1	-0.875672
G5E8A7	Samd4b	0.546	0	1	-0.873027
D3Z2H2	Ctnnd1	0.547	0	1	-0.870387
A2RSJ4	Uhrf1bp1l	0.547	0	1	-0.870387
D3Z198	Mrps17	0.548	0	1	-0.867752
O35375-2	O35375-2	0.55	0	1	-0.862496
V9GWX3	Rpap1	0.55	0	1	-0.862496
Q5SRX1-2	Q5SRX1-2	0.551	0	1	-0.859876
Q9DBR0	Akap8	0.553	0	1	-0.854649
Q9D2Y4-2	Q9D2Y4-2	0.557	0	1	-0.844251
Q3UPH7	Arhgef40	0.558	0	1	-0.841663
Q8CI08-2	Q8CI08-2	0.559	0	1	-0.83908
Q8BTV2-2	Q8BTV2-2	0.56	0	1	-0.836501
P06795	Abcb1b	0.562	0	1	-0.831358
Q8C1E7	Tmem120a	0.566	0	1	-0.821126
A2APM1	Cd44	0.568	0	1	-0.816037
Q9ET22	Dpp7	0.57	0	1	-0.810966
P28667	Marcksl1	0.573	0	1	-0.803393
Q3US65	Srpk1	0.575	0	1	-0.798366
Q3TJY5	Ik	0.576	0	1	-0.795859
Q3UZ39	Lrrfip1	0.577	0	1	-0.793357
Q3TE28	Skiv2l	0.577	0	1	-0.793357
O08579	Emd	0.58	0	1	-0.785875
Q3THM8	Emd	0.585	0	1	-0.773491
Q62084	Ppp1r14b	0.585	0	1	-0.773491
P15626	Gstm2	0.589	0	1	-0.76366
Q3TU64	Col1a2	0.593	0	1	-0.753896
Q1MWP9	Ehd4	0.593	0	1	-0.753896
Q3U3F4	Map2k1	0.593	0	1	-0.753896
Q8VIJ6	Sfpq	0.594	0	1	-0.751465
Q3THE2	Myl12b	0.594	0	1	-0.751465
Q9D892	Itpa	0.595	0	1	-0.749038
Q3UM45	Ppp1r7	0.596	0	1	-0.746616
B1AT92	Grb2	0.597	0	1	-0.744197
A2RRJ4	Xpo5	0.597	0	1	-0.744197
Q9CX60	Lbh	0.598	0	1	-0.741783
Q501J7-3	Q501J7-3	0.598	0	1	-0.741783
Q3TXH7	Csde1	0.598	0	1	-0.741783
Q80Y81-2	Q80Y81-2	0.599	0	1	-0.739372
A4QMV1	Ppp4r2	0.6	0	1	-0.736966
A2AP78	Hmgb3	0.6	0	1	-0.736966
Q61102	Abcb7	0.602	0	1	-0.732165
Q8VIM9	Irgq	0.604	0	1	-0.72738
Q80XR3	Cryz	0.606	0	1	-0.72261
Q3TRK9	Slc16a1	0.607	0	1	-0.720232
Q7TN20	Ythdf3	0.607	0	1	-0.720232
Q3TGH6	Fen1	0.609	0	1	-0.715486
P27661	H2afx	0.609	0	1	-0.715486
D3YXX8	Tprkb	0.61	0	1	-0.713119
Q3UYN1	Prosc	0.611	0	1	-0.710756
P19253	Rpl13a	0.612	0	1	-0.708396
P62852	Rps25	0.612	0	1	-0.708396
Q3TZU9	Pvrl2	0.615	0	1	-0.701342
P54116	Stom	0.617	0	1	-0.696658
D3YXK2	Safb	0.617	0	1	-0.696658
Q3U319	Rnf40	0.62	0	1	-0.68966
Q3THS6	Mat2a	0.62	0	1	-0.68966
G5E8J0	Notch2	0.621	0	1	-0.687335
A6H8H2-2	A6H8H2-2	0.622	0	1	-0.685014
Q3TMZ8	Hnrnpab	0.624	0	1	-0.680382
Q8BK67	Rcc2	0.624	0	1	-0.680382
G3X977	Itih2	0.625	0	1	-0.678072
Q8BMF4	Dlat	0.629	0	1	-0.668868
J3KMM6	Ecsit	0.63	0	1	-0.666576
Q3TEP0	Aaas	0.631	0	1	-0.664288
F6YVP7	Gm10260	0.631	0	1	-0.664288
Q6NZJ6	Eif4g1	0.632	0	1	-0.662004
Q3U325	Tbc1d5	0.633	0	1	-0.659723
Q99L45	Eif2s2	0.633	0	1	-0.659723
Q6ZQJ2	mKIAA0094	0.633	0	1	-0.659723
B2RWX2	C4b	0.635	0	1	-0.655172
Q9Z315	Sart1	0.635	0	1	-0.655172
Q3UH72	Col3a1	0.636	0	1	-0.652901
Q3U561	Rpl10a	0.636	0	1	-0.652901
B2RQ18	Fkbp15	0.638	0	1	-0.648372
Q8R1N4-2	Q8R1N4-2	0.639	0	1	-0.646112
Q3TM08	Sumf2	0.64	0	1	-0.643856
Q8C476	Uck2	0.64	0	1	-0.643856
Q8C438	Ank	0.643	0	1	-0.637109
Q9DCL2	Fam96a	0.644	0	1	-0.634867
A2AAY5	Sh3pxd2b	0.645	0	1	-0.632629
Q9ERN0	Scamp2	0.648	0	1	-0.625934
Q9D1R2	Kti12	0.65	0	1	-0.621488
J3QPI4	Gm9791	0.651	0	1	-0.619271
Q3TW82	Gusb	0.651	0	1	-0.619271
Q8R0F3	Sumf1	0.653	0	1	-0.614845
Q8CHP8	Pgp	0.654	0	1	-0.612637
O08997	Atox1	0.659	0	1	-0.60165
P35279	Rab6a	0.66	0	1	-0.599462
Q8C522	Endod1	0.661	0	1	-0.597278
P14719	Il1rl1	0.663	0	1	-0.592919
Q99K01-2	Q99K01-2	0.663	0	1	-0.592919
E9PV22	Lrrc47	0.664	0	1	-0.590745
D3Z0B9	Aldh16a1	0.665	0	1	-0.588574
O54988-2	O54988-2	0.666	0	1	-0.586406
A1L333	Ddx5	0.666	0	1	-0.586406
Q8BJ71	Nup93	0.666	0	1	-0.586406
A2AL49	Agps	0.668	0	1	-0.58208
Q3THB2	Q3THB2	0.668	0	1	-0.58208
Q91WC0	Setd3	0.669	0	1	-0.579922
P46471	Psmc2	0.669	0	1	-0.579922
Q9D880	Timm50	0.67	0	1	-0.577767
Q8QZY1	Eif3l	0.67	0	1	-0.577767
F8VQ29	Iqgap3	0.673	0	1	-0.571322
Q3UX80	Snrpf	0.673	0	1	-0.571322
Q921Q7	Rin1	0.675	0	1	-0.567041
Q9QXS1-2	Q9QXS1-2	0.675	0	1	-0.567041
Q3TKJ1	Bcat1	0.676	0	1	-0.564905
Q3UWW9	Psmd11	0.676	0	1	-0.564905
Q8BVV6	Eif5	0.677	0	1	-0.562772
F7AD47	Obsl1	0.678	0	1	-0.560643
Q9QXS1-3	Q9QXS1-3	0.678	0	1	-0.560643
Q9CQM5	Txndc17	0.678	0	1	-0.560643
Q8CI32	Bag5	0.679	0	1	-0.558517
Q3TT11	Hsd17b4	0.679	0	1	-0.558517
Q3TPK8	Rbms1	0.679	0	1	-0.558517
P97370	Atp1b3	0.68	0	1	-0.556393
G5E870	Trip12	0.681	0	1	-0.554273
Q8R1K1	Ubac2	0.684	0	1	-0.547932
Q3TG52	Aldh9a1	0.684	0	1	-0.547932
Q9CQT2	Rbm7	0.686	0	1	-0.54372
Q3TI79	Dkc1	0.686	0	1	-0.54372
G3XA48	Idi1	0.686	0	1	-0.54372
D3Z780	Eif2b4	0.687	0	1	-0.541618
Q3UE40	Gna13	0.687	0	1	-0.541618
Q8BT07	Cep55	0.687	0	1	-0.541618
F6SQH7	Poldip2	0.688	0	1	-0.53952
Q8CCG5	Ralb	0.689	0	1	-0.537424
Q91WN1	Dnajc9	0.689	0	1	-0.537424
Q99P72	Rtn4	0.689	0	1	-0.537424
D3YUE7	Gramd4	0.69	0	1	-0.535332
Q6UIL4	Q6UIL4	0.69	0	1	-0.535332
Q3TCN2	Plbd2	0.692	0	1	-0.531156
G3UZI2	Syncrip	0.693	0	1	-0.529073
P40336-2	P40336-2	0.694	0	1	-0.526992
D3YW48	Capns1	0.695	0	1	-0.524915
Q3V2C6	Des	0.697	0	1	-0.520769
Q9Z0R4-2	Q9Z0R4-2	0.697	0	1	-0.520769
E9QN31	Nop2	0.699	0	1	-0.516636
Q8R1Q8	Dync1li1	0.7	0	1	-0.514573
Q8K566	Csad	0.701	0	1	-0.512514
E9Q8T1	Tacc2	0.703	0	1	-0.508403
B7ZWC4	Igf2r	0.703	0	1	-0.508403
Q9WUR9	Ak4	0.704	0	1	-0.506353
Q9D903	Ebna1bp2	0.704	0	1	-0.506353
Q9Z0G0	Gipc1	0.705	0	1	-0.504305
Q923F1	Clns1a	0.706	0	1	-0.50226
Q61033	Tmpo	0.706	0	1	-0.50226
Q3TG12	Farsb	0.708	0	1	-0.498179
A2ABZ2	Pycr1	0.709	0	1	-0.496142
Q3TZ17	Pdlim1	0.709	0	1	-0.496142
P09411	Pgk1	0.712	0	1	-0.490051
Q9DD05	Alad	0.713	0	1	-0.488026
Q99J77	Nans	0.713	0	1	-0.488026
Q5DTM8-2	Rnf20-2	0.715	0	1	-0.483985
G3X9B1	Heatr1	0.716	0	1	-0.481969
Q5SW19-2	Q5SW19-2	0.716	0	1	-0.481969
Q7TT37	Ikbkap	0.717	0	1	-0.479955
O08583	Alyref	0.718	0	1	-0.477944
Q8BTS4	Nup54	0.718	0	1	-0.477944
Q8BJX0	Psmb2	0.719	0	1	-0.475936
D3Z794	Sumo2	0.721	0	1	-0.471929
Q3V2N5	Sntb2	0.724	0	1	-0.465938
Q99MS7	Ehbp1l1	0.724	0	1	-0.465938
Q3UE37	Ube2z	0.724	0	1	-0.465938
Q2VPC9	Prkag1	0.725	0	1	-0.463947
B1AUX2	Hcfc1	0.726	0	1	-0.461959
Q8C2C6	Tfg	0.726	0	1	-0.461959
Q3THU8	Slc25a3	0.727	0	1	-0.459973
Q3UVI9	Abcf2	0.727	0	1	-0.459973
A2AMV1	Mrto4	0.727	0	1	-0.459973
Q3TIJ5	Bop1	0.728	0	1	-0.45799
Q3UZG4	Aimp1	0.728	0	1	-0.45799
Q1WWK3	Hist1h1b	0.728	0	1	-0.45799
Q6NWW1	Ube4b	0.729	0	1	-0.456009
Q8K2Y7	Mrpl47	0.729	0	1	-0.456009
P45377	Akr1b8	0.73	0	1	-0.454032
Q3TSU8	Lig1	0.732	0	1	-0.450084
Q9WUP7-2	Q9WUP7-2	0.733	0	1	-0.448115
Q9CY29	Psmd4	0.734	0	1	-0.446148
Q569Z6	Thrap3	0.734	0	1	-0.446148
A2AKI5	Itgav	0.736	0	1	-0.442222
O35215	Ddt	0.738	0	1	-0.438307
G3UYV7	Rps28	0.738	0	1	-0.438307
G5E829	Atp2b1	0.74	0	1	-0.434403
P57780	Actn4	0.74	0	1	-0.434403
Q61074	Ppm1g	0.74	0	1	-0.434403
Q9QZD8	Slc25a10	0.741	0	1	-0.432455
Q3UJ44	Capg	0.741	0	1	-0.432455
P19783	Cox4i1	0.741	0	1	-0.432455
Q3UFY7-2	Q3UFY7-2	0.741	0	1	-0.432455
Q9QYS9-2	Q9QYS9-2	0.742	0	1	-0.430509
G3UX48	Prrc2a	0.743	0	1	-0.428566
Q8C671	Srsf2	0.743	0	1	-0.428566
Q5SWU9	Acaca	0.743	0	1	-0.428566
A2ALF0	Dnajc8	0.743	0	1	-0.428566
Q5SWD9	Tsr1	0.744	0	1	-0.426625
J3QP68	Gm4204	0.745	0	1	-0.424688
Q3U5R8	Impa1	0.746	0	1	-0.422752
F6UP77	Amdhd2	0.746	0	1	-0.422752
P70460	Vasp	0.746	0	1	-0.422752
F8WHP8	Atp5j2	0.747	0	1	-0.42082
P28352	Apex1	0.749	0	1	-0.416962
Q9JK81	Myg1	0.75	0	1	-0.415037
Q8C845	Efhd2	0.75	0	1	-0.415037
Q3TIA9	Asns	0.751	0	1	-0.413115
Q3TLH4-5	Q3TLH4-5	0.751	0	1	-0.413115
Q9WVA4	Tagln2	0.752	0	1	-0.411195
Q8CJ53-3	Q8CJ53-3	0.755	0	1	-0.405451
Q9D1M7	Fkbp11	0.756	0	1	-0.403542
Q80U72-2	Q80U72-2	0.757	0	1	-0.401635
Q9DBG7	Srpr	0.757	0	1	-0.401635
Q66JR8	Ptms	0.757	0	1	-0.401635
E9QPW8	Map4	0.758	0	1	-0.39973
Q6IRU2	Tpm4	0.758	0	1	-0.39973
Q9DCS3	Mecr	0.759	0	1	-0.397828
P45878	Fkbp2	0.759	0	1	-0.397828
Q3ULT8	Nfkb2	0.76	0	1	-0.395929
Q60605-2	Q60605-2	0.76	0	1	-0.395929
P60867	Rps20	0.761	0	1	-0.394032
Q3ULB1	Tes	0.762	0	1	-0.392137
Q8BH43	Wasf2	0.763	0	1	-0.390245
Q9JKX6	Nudt5	0.764	0	1	-0.388355
Q8VED0	Mut	0.765	0	1	-0.386468
A2AFW6	Mtch2	0.765	0	1	-0.386468
Q6ZWX6	Eif2s1	0.765	0	1	-0.386468
Q3TCP5	Ezr	0.766	0	1	-0.384584
Q80W54	Zmpste24	0.766	0	1	-0.384584
Q8CIC9	Mgat1	0.767	0	1	-0.382702
Q8C2N9	Msh6	0.767	0	1	-0.382702
Q9DAW6	Prpf4	0.768	0	1	-0.380822
Q9QZF2	Gpc1	0.77	0	1	-0.37707
Q9D7S7-2	Q9D7S7-2	0.772	0	1	-0.373327
P05201	Got1	0.773	0	1	-0.37146
P54823	Ddx6	0.773	0	1	-0.37146
Q3UF95	Bag6	0.775	0	1	-0.367732
Q80X54	Q80X54	0.776	0	1	-0.365871
B2RWW2	Golgb1	0.777	0	1	-0.364013
Q8CDG3	Vcpip1	0.777	0	1	-0.364013
Q8K327	Champ1	0.777	0	1	-0.364013
Q3TJ95	Cltb	0.777	0	1	-0.364013
G3XA17	Eif4g2	0.778	0	1	-0.362158
B2RQQ5	Map1b	0.778	0	1	-0.362158
P32020	Scp2	0.778	0	1	-0.362158
Q8K3X4	Irf2bpl	0.779	0	1	-0.360305
Q922F4	Tubb6	0.779	0	1	-0.360305
Q99JI6	Rap1b	0.78	0	1	-0.358454
Q9CQ65	Mtap	0.78	0	1	-0.358454
Q8VDN2	Atp1a1	0.781	0	1	-0.356606
F6YRW4	Kdm2a	0.781	0	1	-0.356606
P70452	Stx4	0.781	0	1	-0.356606
Q921N6	Ddx27	0.781	0	1	-0.356606
Q3TZ32	Aars	0.782	0	1	-0.354759
P43274	Hist1h1e	0.782	0	1	-0.354759
Q9JIH2	Nup50	0.782	0	1	-0.354759
Q3TJ49	Anxa7	0.783	0	1	-0.352916
Q6SLK2	Wnk1	0.783	0	1	-0.352916
Q80UW8	Polr2e	0.783	0	1	-0.352916
K3W4P9	Rcor1	0.783	0	1	-0.352916
D3Z3K1	Gm10288	0.784	0	1	-0.351074
Q3TLX1	Nampt	0.785	0	1	-0.349235
Q3TLP8	Rac1	0.785	0	1	-0.349235
P52875	Tmem165	0.785	0	1	-0.349235
Q8C2N0	Pold1	0.786	0	1	-0.347399
P14152	Mdh1	0.786	0	1	-0.347399
Q9CPN8	Igf2bp3	0.787	0	1	-0.345564
Q3UH59	Myh10	0.787	0	1	-0.345564
E9PYH6	Setd1a	0.788	0	1	-0.343732
Q9QZQ1-2	Q9QZQ1-2	0.788	0	1	-0.343732
A2AKU9	Atp5c1	0.789	0	1	-0.341903
Q9D2R0	Aacs	0.79	0	1	-0.340075
Q3TGS7	Snx12	0.79	0	1	-0.340075
Q3U9U5	Bcap31	0.79	0	1	-0.340075
E9PYH2	Acot7	0.791	0	1	-0.33825
P24472	Gsta4	0.791	0	1	-0.33825
Q7TMY7-2	Q7TMY7-2	0.791	0	1	-0.33825
Q3UNJ3	Fkbp10	0.792	0	1	-0.336428
Q3TNL1	G6pdx	0.795	0	1	-0.330973
E9PYH0	Vcan	0.796	0	1	-0.32916
Q3TH64	Cyb5b	0.797	0	1	-0.327348
Q8VCX5-2	Q8VCX5-2	0.797	0	1	-0.327348
Q9D3L3	Snap23	0.798	0	1	-0.325539
Q0QEW9	Rpl18	0.799	0	1	-0.323733
Q3UXN3	Cars	0.799	0	1	-0.323733
Q80YS6	Afap1	0.8	0	1	-0.321928
Q8C1W9	Nap1l4	0.8	0	1	-0.321928
Q99KP6	Prpf19	0.8	0	1	-0.321928
Q9D8X2	Ccdc124	0.801	0	1	-0.320126
B2RQQ7	Cdc42bpb	0.802	0	1	-0.318326
B2RY56	Rbm25	0.802	0	1	-0.318326
Q3V4B5	Commd6	0.805	0	1	-0.312939
Q7TT81	Snrnp70	0.805	0	1	-0.312939
P09055	Itgb1	0.806	0	1	-0.311148
O08553	Dpysl2	0.809	0	1	-0.305788
U3M993	Nsdhl	0.81	0	1	-0.304006
Q8CGC7	Eprs	0.81	0	1	-0.304006
Q62446	Fkbp3	0.81	0	1	-0.304006
Q9JI10-2	Stk3-2	0.811	0	1	-0.302226
P51174	Acadl	0.813	0	1	-0.298673
Q3V3C0	Polrmt	0.813	0	1	-0.298673
Q6A4J8-2	Q6A4J8-2	0.813	0	1	-0.298673
Q3TQN1	Tpst2	0.815	0	1	-0.295128
Q9R045	Angptl2	0.817	0	1	-0.291592
Q60597-2	Q60597-2	0.817	0	1	-0.291592
Q3U2W7	Kras	0.818	0	1	-0.289827
Q3TCU5	Tapbp	0.818	0	1	-0.289827
Q62426	Cstb	0.818	0	1	-0.289827
Q60598	Cttn	0.819	0	1	-0.288065
A2API8	Akap2	0.82	0	1	-0.286304
Q8BK66	Ddx56	0.821	0	1	-0.284546
Q3UDM0	Mob1b	0.821	0	1	-0.284546
B9EHJ3	Tjp1	0.822	0	1	-0.28279
Q3TE06	Wdr1	0.822	0	1	-0.28279
O89001	Cpd	0.823	0	1	-0.281036
Q9D6R2	Idh3a	0.823	0	1	-0.281036
Q8BJS4-2	Q8BJS4-2	0.825	0	1	-0.277534
Q3TJB4	Sh3gl1	0.825	0	1	-0.277534
Q3UA81	Eef1a1	0.825	0	1	-0.277534
Q3U1G5	Isg20l2	0.826	0	1	-0.275786
P46664	Adss	0.827	0	1	-0.274041
Q3UA65	Mcm4	0.83	0	1	-0.268817
Q8K1X5	Ehd1	0.831	0	1	-0.26708
H3BIZ7	Frmd4a	0.832	0	1	-0.265345
Q6P1B9	Bin1	0.833	0	1	-0.263612
O55222	Ilk	0.834	0	1	-0.261881
P21619	Lmnb2	0.834	0	1	-0.261881
Q3TUQ5	Pnn	0.834	0	1	-0.261881
Q921H9	Coa7	0.835	0	1	-0.260152
P61982	Ywhag	0.835	0	1	-0.260152
Q11011	Npepps	0.837	0	1	-0.2567
Q8VDT9	Mrpl50	0.837	0	1	-0.2567
E9Q035	Gm20425	0.838	0	1	-0.254978
Q8R0G9	Nup133	0.838	0	1	-0.254978
G3UYF9	H2-Ke2	0.838	0	1	-0.254978
Q3UC10	Mcm6	0.84	0	1	-0.251539
Q1HFZ0	Nsun2	0.841	0	1	-0.249822
Q3TCS0	Prep	0.842	0	1	-0.248108
Q8BVW6	Arpc4	0.844	0	1	-0.244685
K3W4S6	Gyg	0.845	0	1	-0.242977
Q91X95	Gna11	0.846	0	1	-0.24127
Q93092	Taldo1	0.846	0	1	-0.24127
Q3TVV7	Umps	0.846	0	1	-0.24127
Q71V06	Ybx1	0.846	0	1	-0.24127
D3Z4J9	Eml1	0.847	0	1	-0.239566
Q3TJ71	Ugdh	0.848	0	1	-0.237864
Q9CQR4	Acot13	0.849	0	1	-0.236164
Q3UDI8	Mcm7	0.849	0	1	-0.236164
Q3U0V1	Khsrp	0.85	0	1	-0.234465
S4R1P5	Dst	0.851	0	1	-0.232769
Q9JJI8	Rpl38	0.851	0	1	-0.232769
Q3V0Z8	Ddx5	0.853	0	1	-0.229382
Q3TCR9	Zyx	0.853	0	1	-0.229382
Q3UNQ6	Epb4.1l2	0.854	0	1	-0.227692
Q8R038	Myg1	0.856	0	1	-0.224317
A2AH85	Eftud2	0.856	0	1	-0.224317
Q8K0H5	Taf10	0.858	0	1	-0.22095
D3YZP9	Ccdc6	0.859	0	1	-0.21927
B7ZWF1	Ddx3x	0.859	0	1	-0.21927
Q4FJY5	Ptgr1	0.859	0	1	-0.21927
Q3UG34	Fxn	0.86	0	1	-0.217591
Q8K2V1	Ppp4r1	0.861	0	1	-0.215915
Q5DTX1	Dhx37	0.861	0	1	-0.215915
A2A654	Bptf	0.862	0	1	-0.21424
Q3TF87	Dars	0.862	0	1	-0.21424
P14685	Psmd3	0.864	0	1	-0.210897
P51150	Rab7a	0.866	0	1	-0.207561
Q8CEH8	Pfn1	0.867	0	1	-0.205896
Q3TFG3	Eif4a1	0.867	0	1	-0.205896
Q9D937	1810009A15Rik	0.868	0	1	-0.204233
Q3TVK3	Dnpep	0.869	0	1	-0.202572
Q8BPN2	E130309D02Rik	0.874	0	1	-0.194295
Q9CPY7-2	Q9CPY7-2	0.874	0	1	-0.194295
P17426-2	P17426-2	0.875	0	1	-0.192645
Q9WU78	Pdcd6ip	0.876	0	1	-0.190997
Q3TIT5	Psap	0.878	0	1	-0.187707
Q3UW40	Q3UW40	0.878	0	1	-0.187707
Q3UHX2	Pdap1	0.89	0	1	-0.168123
Q3U0U5	Cap1	0.891	0	1	-0.166503
Q3TW96	Uap1l1	0.893	0	1	-0.163268
Q8C9S4	Otg1	0.893	0	1	-0.163268
Q8BU21	Qars	0.893	0	1	-0.163268
H3BJY2	Asap1	0.897	0	1	-0.15682
O35459	Ech1	0.898	0	1	-0.155213
P34884	Mif	0.898	0	1	-0.155213
Q3U8R9	Txnl1	0.898	0	1	-0.155213
Q3TSU7	Grlf1	0.904	0	1	-0.145605
Q0VGZ0	Gtf2a1	0.907	0	1	-0.140826
Q6HAA1	Q6HAA1	0.908	0	1	-0.139236
Q6ZWN5	Rps9	0.913	0	1	-0.131313
Q9CZL5	Pcbd2	0.921	0	1	-0.118727
Q3TZQ2	Msn	0.925	0	1	-0.112475
Q9D8E6	Rpl4	0.93	0	1	-0.104697
Q3UE99	Lgmn	0.966	0	1	-0.0499049
Q9WV98	Timm9	1.045	0	1	0.0635029
P10639	Txn	1.057	0	1	0.0799754
Q64727	Vcl	1.078	0	1	0.108357
Q9CR60	Golt1b	1.078	0	1	0.108357
Q3UJW9	Akr1a1	1.079	0	1	0.109695
Q9Z204-2	Q9Z204-2	1.09	0	1	0.124328
Q3T984	Ptbp1	1.091	0	1	0.125651
Q3U2G2	Hspa4	1.093	0	1	0.128293
Q3TI62	Cct6a	1.095	0	1	0.130931
Q3U125	Fam213a	1.103	0	1	0.141433
Q61753	Phgdh	1.104	0	1	0.14274
Q3TFE8	Kpnb1	1.107	0	1	0.146655
P80314	Cct2	1.107	0	1	0.146655
A2A7S7	Yars	1.112	0	1	0.153157
Q8R3Q6	Ccdc58	1.113	0	1	0.154454
O35685	Nudc	1.113	0	1	0.154454
Q3UJS2	Fbl	1.115	0	1	0.157044
Q3TH46	Rdx	1.116	0	1	0.158337
Q99KI0	Aco2	1.117	0	1	0.159629
Q99M87-2	Q99M87-2	1.119	0	1	0.16221
Q64521	Gpd2	1.122	0	1	0.166073
Q2Q7P0	Pdlim5	1.123	0	1	0.167358
Q9DBJ1	Pgam1	1.123	0	1	0.167358
Q3TVZ1	Cat	1.124	0	1	0.168642
Q3TEX8	Usp4	1.125	0	1	0.169925
Q9DCL9	Paics	1.127	0	1	0.172488
P26039	Tln1	1.128	0	1	0.173767
Q8K1J6	Trnt1	1.134	0	1	0.181421
Q9CR16	Ppid	1.134	0	1	0.181421
P23591	Tsta3	1.135	0	1	0.182692
P13020-2	P13020-2	1.136	0	1	0.183963
Q6P4T2	Snrnp200	1.138	0	1	0.186501
P62965	Crabp1	1.138	0	1	0.186501
Q3UMC0	Spata5	1.138	0	1	0.186501
Q3TVM2	Aldh2	1.139	0	1	0.187768
O08749	Dld	1.141	0	1	0.190299
P16125	Ldhb	1.142	0	1	0.191563
Q571F9	G3bp1	1.143	0	1	0.192825
Q8QZT1	Acat1	1.144	0	1	0.194087
D3YVW2	Golim4	1.145	0	1	0.195348
Q9D6Z1	Nop56	1.145	0	1	0.195348
Q9Z2I8-2	Q9Z2I8-2	1.145	0	1	0.195348
Q5EBG5	Rpl7a	1.145	0	1	0.195348
O70310	Nmt1	1.148	0	1	0.199123
Q3T9V8	Dctn1	1.149	0	1	0.200379
Q62318	Trim28	1.149	0	1	0.200379
Q3U6F6	Sars	1.15	0	1	0.201634
Q6PGF7	Exoc8	1.151	0	1	0.202888
Q63918	Sdpr	1.151	0	1	0.202888
Q99PV0	Prpf8	1.151	0	1	0.202888
Q3THE1	Rpl5	1.152	0	1	0.204141
D3YX62	Hmox2	1.153	0	1	0.205393
Q9Z2X1-2	Q9Z2X1-2	1.153	0	1	0.205393
Q3TXE5	Canx	1.155	0	1	0.207893
Q1LZM4	Tnrc6b	1.156	0	1	0.209141
G3X8Y3	Naa15	1.157	0	1	0.210389
P16546-2	P16546-2	1.158	0	1	0.211635
Q8BJU0-2	Q8BJU0-2	1.159	0	1	0.212881
Q7TMH5	Mrpl13	1.161	0	1	0.215368
Q9CYX7	Rrp15	1.162	0	1	0.21661
P08249	Mdh2	1.162	0	1	0.21661
F6XC25	Cc2d1b	1.166	0	1	0.221568
P07356	Anxa2	1.166	0	1	0.221568
Q6GQT9	Nomo1	1.168	0	1	0.22404
Q91XU0-2	Q91XU0-2	1.17	0	1	0.226509
Q99KD5	Unc45a	1.17	0	1	0.226509
Q8BHN3-2	Q8BHN3-2	1.17	0	1	0.226509
Q61553	Fscn1	1.171	0	1	0.227741
Q3TGI0	Xrcc1	1.173	0	1	0.230203
Q9Z1Z0	Uso1	1.173	0	1	0.230203
P62869	Tceb2	1.177	0	1	0.235114
Q3UGP0	Dclk1	1.178	0	1	0.23634
P31324	Prkar2b	1.182	0	1	0.24123
Q9Z0P5-2	Q9Z0P5-2	1.182	0	1	0.24123
D3YZC9	Sf1	1.182	0	1	0.24123
Q4TVN0	Tbc1d15	1.183	0	1	0.24245
P62814	Atp6v1b2	1.184	0	1	0.243669
Q3UE92	Xpnpep1	1.187	0	1	0.24732
Q6KAM6	Arhgef1	1.187	0	1	0.24732
Q3UFF9	Elavl1	1.187	0	1	0.24732
Q8K4Z5	Sf3a1	1.188	0	1	0.248535
Q3TE95	Rcn2	1.188	0	1	0.248535
Q8BT15	Lima1	1.19	0	1	0.250962
Q9QZD9	Eif3i	1.19	0	1	0.250962
Q9EQQ9-3	Q9EQQ9-3	1.191	0	1	0.252173
Q9CWZ3-2	Q9CWZ3-2	1.192	0	1	0.253384
Q91VR5	Ddx1	1.192	0	1	0.253384
Q9WVA2	Timm8a1	1.194	0	1	0.255803
Q5EBI8	Atp5k	1.195	0	1	0.257011
Q8R0M2	Ugp2	1.196	0	1	0.258217
Q50HW9	Rab14	1.197	0	1	0.259423
P26443	Glud1	1.197	0	1	0.259423
P37804	Tagln	1.198	0	1	0.260628
E9QQ10	Akap9	1.198	0	1	0.260628
P97450	Atp5j	1.201	0	1	0.264236
P10649	Gstm1	1.201	0	1	0.264236
Q9D6Y7-2	Q9D6Y7-2	1.202	0	1	0.265437
P14069	S100a6	1.203	0	1	0.266637
Q8JZQ9	Eif3b	1.204	0	1	0.267835
Q99PT1	Arhgdia	1.204	0	1	0.267835
O88544	Cops4	1.205	0	1	0.269033
Q04750	Top1	1.205	0	1	0.269033
M0QWF0	Zfp207	1.205	0	1	0.269033
Q8K363	Ddx18	1.207	0	1	0.271426
Q8BP47	Nars	1.207	0	1	0.271426
Q9CQF0	Mrpl11	1.208	0	1	0.27262
Q9Z1Z2	Strap	1.208	0	1	0.27262
Q3U3N7	St13	1.211	0	1	0.276199
Q3U3S0	Strn4	1.211	0	1	0.276199
Q3TJN6	Snx5	1.214	0	1	0.279768
Q8BMD8	Slc25a24	1.217	0	1	0.283329
Q8BVI9	Slc25a4	1.218	0	1	0.284514
Q9JK92	Hspb8	1.218	0	1	0.284514
O35887	Calu	1.219	0	1	0.285698
P61202-2	P61202-2	1.219	0	1	0.285698
Q80Y35	Numa1	1.22	0	1	0.286881
Q8K411-2	Q8K411-2	1.22	0	1	0.286881
Q5BKP5	Ddx50	1.221	0	1	0.288063
G3UXX9	Mtx1	1.222	0	1	0.289244
P30412	Ppic	1.222	0	1	0.289244
Q9WUM5	Suclg1	1.222	0	1	0.289244
Q3TJJ6	Q3TJJ6	1.223	0	1	0.290424
Q2YDW1	Eif3j	1.224	0	1	0.291604
P12787	Cox5a	1.224	0	1	0.291604
Q3TKG4	Psmc3	1.225	0	1	0.292782
O08547	Sec22b	1.227	0	1	0.295135
Q9D024-2	Ccdc47-2	1.229	0	1	0.297485
Q5SQB0	Npm1	1.229	0	1	0.297485
Q3U9G2	Hspa5	1.229	0	1	0.297485
Q9CPQ8	Atp5l	1.23	0	1	0.298658
Q9DCU6	Mrpl4	1.231	0	1	0.299831
Q8BMA6	Srp68	1.232	0	1	0.301002
Q8VDC3	aco1	1.232	0	1	0.301002
Q99KJ8	Dctn2	1.234	0	1	0.303342
Q9JKR6	Hyou1	1.234	0	1	0.303342
Q3UBU0	Hsp90b1	1.235	0	1	0.304511
A3KN70	Dclk1	1.235	0	1	0.304511
Q3U041	Rad23b	1.237	0	1	0.306846
O35074	Ptgis	1.238	0	1	0.308011
A2AQA7	Aqr	1.241	0	1	0.311503
Q3UDG2	Wars	1.241	0	1	0.311503
P62196	Psmc5	1.245	0	1	0.316146
P11499	Hsp90ab1	1.248	0	1	0.319618
Q9JIX8-4	Q9JIX8-4	1.248	0	1	0.319618
Q920Q6-2	Q920Q6-2	1.251	0	1	0.323082
A3KG93	Kdm1a	1.251	0	1	0.323082
Q9D0R2	Tars	1.252	0	1	0.324235
Q5SXR6	Cltc	1.253	0	1	0.325386
Q5SVW9	Tmed4	1.254	0	1	0.326537
Q6ZQ38	Cand1	1.256	0	1	0.328836
Q8R050-2	Q8R050-2	1.256	0	1	0.328836
Q99LX0	Park7	1.258	0	1	0.331132
Q3TPD9	Maoa	1.263	0	1	0.336855
Q80TU6	Acin1	1.263	0	1	0.336855
Q8VHE0	Sec63	1.264	0	1	0.337996
Q3UBB0	Gns	1.265	0	1	0.339137
P35486	Pdha1	1.267	0	1	0.341417
Q3TW27	Nelfcd	1.268	0	1	0.342555
Q3UMQ2	Dr1	1.269	0	1	0.343692
Q8VE47	Uba5	1.269	0	1	0.343692
Q9CVB6	Arpc2	1.27	0	1	0.344828
H3BKH6	Esd	1.27	0	1	0.344828
Q921H8	Acaa1a	1.271	0	1	0.345964
A0AUN0	Sec23ip	1.275	0	1	0.350497
Q3TEA8-2	Q3TEA8-2	1.276	0	1	0.351628
P80316	Cct5	1.276	0	1	0.351628
P49722	Psma2	1.277	0	1	0.352759
Q0QEZ4	Sdhb	1.278	0	1	0.353888
H3BKY1	0610031J06Rik	1.279	0	1	0.355016
Q9DCC4	Pycrl	1.279	0	1	0.355016
Q5CZY9	Rps16	1.279	0	1	0.355016
Q99K30	Eps8l2	1.28	0	1	0.356144
Q8CGF7-2	Q8CGF7-2	1.282	0	1	0.358396
Q8R422	Cd109	1.282	0	1	0.358396
P10493	Nid1	1.282	0	1	0.358396
Q3ULI5	Ppp1r10	1.286	0	1	0.362891
Q3T9S7	Pcx	1.286	0	1	0.362891
Q8C5H8-2	Q8C5H8-2	1.286	0	1	0.362891
Q7TMI0	Psmd11	1.287	0	1	0.364012
Q3UK02	Mrpl9	1.287	0	1	0.364012
F8WHU8	Slirp	1.288	0	1	0.365133
A2AL12	Hnrnpa3	1.289	0	1	0.366252
A2ACG7	Rpn2	1.29	0	1	0.367371
P50429	Arsb	1.29	0	1	0.367371
Q6NS46	Pdcd11	1.291	0	1	0.368489
Q9R0E1	Plod3	1.292	0	1	0.369606
E9QM38	Slc12a2	1.292	0	1	0.369606
Q99NB8	Ubqln4	1.293	0	1	0.370722
Q80V26	Impad1	1.294	0	1	0.371838
P47811	Mapk14	1.295	0	1	0.372952
A2A6M1	Snf8	1.295	0	1	0.372952
H3BKM0	Ap2b1	1.295	0	1	0.372952
Q8BQ47	Cnpy4	1.296	0	1	0.374066
H3BKM2	Zc3hc1	1.298	0	1	0.37629
E9PZF0	Gm20390	1.3	0	1	0.378512
Q3UTI7	Pin1	1.301	0	1	0.379621
Q9DBG9	Tax1bp3	1.301	0	1	0.379621
G5E8C4	Tmtc3	1.302	0	1	0.380729
F8WGR0	Add1	1.303	0	1	0.381837
Q5SQ20	Pes1	1.304	0	1	0.382944
D3YTP0	Steap3	1.305	0	1	0.38405
G3X9M0	Dap3	1.307	0	1	0.386259
Q3TSX8	Tomm70a	1.307	0	1	0.386259
Q3TGC5	Pebp1	1.31	0	1	0.389567
Q3TJK3	Serpinh1	1.312	0	1	0.391768
Q8K354	Cbr3	1.313	0	1	0.392867
Q99KR3	Lactb2	1.313	0	1	0.392867
Q3U1J4	Ddb1	1.314	0	1	0.393965
Q3UD26	Psmd14	1.314	0	1	0.393965
Q3UUU4	Sept6	1.316	0	1	0.396159
Q8C1E4	Sec23a	1.316	0	1	0.396159
Q9CQD1	Rab5a	1.316	0	1	0.396159
P70699	Gaa	1.317	0	1	0.397255
Q80XR5	U2af2	1.318	0	1	0.39835
F8VQJ3	Lamc1	1.318	0	1	0.39835
Q3TXK6	Tsnax	1.32	0	1	0.400538
Q9DBH5	Lman2	1.321	0	1	0.40163
Q3UIF3	Hsp90aa1	1.322	0	1	0.402722
D3Z4N9	Far1	1.322	0	1	0.402722
Q8CH18-3	Q8CH18-3	1.322	0	1	0.402722
Q3TIR0	Ctsd	1.323	0	1	0.403813
Q8BUM1	Tardbp	1.326	0	1	0.407081
Q8C7S2	Lima1	1.326	0	1	0.407081
Q8K299	Scara5	1.326	0	1	0.407081
O88587-2	O88587-2	1.327	0	1	0.408168
Q9Z0H3	Smarcb1	1.327	0	1	0.408168
Q99L13	Hibadh	1.327	0	1	0.408168
Q3TE40	Rpa2	1.329	0	1	0.410341
Q3TII9	Eif4ebp1	1.33	0	1	0.411426
Q8BJA6	Camk1	1.331	0	1	0.412511
E9QP99	Golga3	1.331	0	1	0.412511
Q3USC0	Heatr3	1.332	0	1	0.413594
P68368	Tuba4a	1.332	0	1	0.413594
Q9WVE8	Pacsin2	1.334	0	1	0.415759
Q8R366	Igsf8	1.337	0	1	0.418999
O55013	Trappc3	1.338	0	1	0.420078
Q80W68	Kirrel	1.339	0	1	0.421156
Q9CZD3	Gars	1.343	0	1	0.425459
Q3KQJ3	H2-D1	1.343	0	1	0.425459
Q8VCQ8	Cald1	1.345	0	1	0.427606
Q6P5F9	Xpo1	1.346	0	1	0.428678
Q00519	Xdh	1.347	0	1	0.42975
A2AFQ0	Huwe1	1.348	0	1	0.43082
E9Q137	Tex264	1.349	0	1	0.43189
Q9D051	Pdhb	1.35	0	1	0.432959
Q5M8M3	Trmt112	1.35	0	1	0.432959
B1AX58	Pls3	1.356	0	1	0.439357
Q5SW88	Rab1	1.357	0	1	0.440421
Q923D2	Blvrb	1.358	0	1	0.441483
Q501J7-2	Q501J7-2	1.358	0	1	0.441483
Q3TDG9	Stx12	1.359	0	1	0.442545
Q8BWT1	Acaa2	1.36	0	1	0.443607
B2M1R7	Pcbp2	1.36	0	1	0.443607
Q6A0A2	Larp4b	1.362	0	1	0.445727
Q4FZC9-2	Q4FZC9-2	1.363	0	1	0.446786
B2RY15	Tln2	1.367	0	1	0.451013
Q9R0Y5-2	Q9R0Y5-2	1.368	0	1	0.452068
Q8C266	Rab5c	1.368	0	1	0.452068
D3Z600	Pex5	1.375	0	1	0.459432
P61164	Actr1a	1.376	0	1	0.46048
H7BX14	Tsen34	1.377	0	1	0.461529
E9Q3Q6	Alcam	1.383	0	1	0.467801
K3W4R3	Dtnbp1	1.385	0	1	0.469886
P63038	Hspd1	1.385	0	1	0.469886
P24369	Ppib	1.386	0	1	0.470927
Q8R5C5	Actr1b	1.387	0	1	0.471968
E9Q3B5	Gm10774	1.387	0	1	0.471968
Q5DTJ5	Pex6	1.388	0	1	0.473008
Q9D0R8	Lsm12	1.391	0	1	0.476122
K3W4T3	Atp6v0a1	1.392	0	1	0.477159
P35293	Rab18	1.392	0	1	0.477159
P10630-2	P10630-2	1.393	0	1	0.478195
Q3U684	Atp6v1d	1.397	0	1	0.482332
Q9R1C7-2	Q9R1C7-2	1.398	0	1	0.483364
Q9D554	Sf3a3	1.398	0	1	0.483364
P50544	Acadvl	1.4	0	1	0.485427
Q3TUX3	Psma5	1.403	0	1	0.488515
Q3U4F0	Sfxn3	1.403	0	1	0.488515
P37040	Por	1.405	0	1	0.49057
Q64433	Hspe1	1.407	0	1	0.492622
Q9CZW4	Acsl3	1.408	0	1	0.493647
Q50HX0	Rab14	1.408	0	1	0.493647
Q9CQ10	Chmp3	1.408	0	1	0.493647
Q9D3D9	Atp5d	1.412	0	1	0.49774
P61924	Copz1	1.413	0	1	0.498761
Q9CQ45	Nenf	1.413	0	1	0.498761
Q8CF81	Clpp	1.417	0	1	0.50284
Q99JR1	Sfxn1	1.417	0	1	0.50284
Q3UDC0	Gbp2	1.418	0	1	0.503858
Q921M3-2	Sf3b3-2	1.418	0	1	0.503858
P15532	Nme1	1.421	0	1	0.506907
Q3UZT7	Ctnnb1	1.422	0	1	0.507921
P62748	Hpcal1	1.424	0	1	0.509949
A2AHX9	Bcl2l1	1.427	0	1	0.512985
O35226-2	O35226-2	1.427	0	1	0.512985
B2RRE8	Cd2ap	1.428	0	1	0.513996
Q5SF07	Igf2bp2	1.429	0	1	0.515006
G3XA35	Vcan	1.431	0	1	0.517024
E9QKG6	Ankrd17	1.432	0	1	0.518031
Q9Z247	Fkbp9	1.435	0	1	0.521051
P63242	Eif5a	1.436	0	1	0.522056
P47941	Crkl	1.439	0	1	0.525067
Q60692	Psmb6	1.442	0	1	0.528071
P27048	Snrpb	1.442	0	1	0.528071
Q91VM9	Ppa2	1.444	0	1	0.530071
Q9DCD8	Psma3	1.446	0	1	0.532068
Q8C166	Cpne1	1.447	0	1	0.533065
Q3TX36	Parp1	1.45	0	1	0.536053
Q3TJD4	Atp5f1	1.452	0	1	0.538041
Q3TQH0	Mmp14	1.452	0	1	0.538041
Q8BXZ1	Tmx3	1.452	0	1	0.538041
Q3U8W9	Hnrnpr	1.453	0	1	0.539035
A2AH25	Arhgap1	1.453	0	1	0.539035
Q8VCH8	Ubxn4	1.453	0	1	0.539035
Q8K183	Pdxk	1.456	0	1	0.54201
P52480-2	Pkm-2	1.457	0	1	0.543001
O70591	Pfdn2	1.461	0	1	0.546956
Q9D1K2	Atp6v1f	1.465	0	1	0.550901
Q8C6E9	Pura	1.466	0	1	0.551885
Q61696	Hspa1a	1.468	0	1	0.553852
D3Z2J6	Tmx2	1.468	0	1	0.553852
Q6P9R2	Oxsr1	1.468	0	1	0.553852
P52480	Pkm	1.468	0	1	0.553852
Q3UDA8	Cpt2	1.469	0	1	0.554834
Q3TN84	P4ha1	1.47	0	1	0.555816
Q8BK77	Tor1aip2	1.47	0	1	0.555816
Q3U740	Eif6	1.476	0	1	0.561693
G3UWR2	Gigyf2	1.477	0	1	0.56267
Q3UNA7	Gclc	1.48	0	1	0.565597
D3YYI8	Gm10093	1.483	0	1	0.568519
Q8BKC5-2	Q8BKC5-2	1.484	0	1	0.569491
Q9R1P1	Psmb3	1.49	0	1	0.575312
Q810A3	Ttc9c	1.493	0	1	0.578214
Q3TKM5	Idh3g	1.496	0	1	0.58111
A5JUZ1	Ubc	1.497	0	1	0.582074
Q3V330	Dvl2	1.499	0	1	0.584
Q3TDF8	Etf1	1.501	0	1	0.585924
P59708	Sf3b14	1.502	0	1	0.586885
Q62048	Pea15	1.504	0	1	0.588805
P08752	Gnai2	1.505	0	1	0.589763
Q8BM72	Hspa13	1.511	0	1	0.595504
Q91VE0	Slc27a4	1.518	0	1	0.602172
Q8BVE3	Atp6v1h	1.521	0	1	0.60502
K3W4Q9	Gopc	1.521	0	1	0.60502
Q3TND6	Man2b2	1.523	0	1	0.606916
Q5SUW3	Grb10	1.525	0	1	0.608809
Q3UDC8	Eef2	1.526	0	1	0.609755
Q0KL02-3	Q0KL02-3	1.526	0	1	0.609755
E9Q0U7	Hsph1	1.53	0	1	0.613532
Q9CR68	Uqcrfs1	1.537	0	1	0.620117
Q3UF30	S100a10	1.539	0	1	0.621993
Q3UDU9	Nploc4	1.54	0	1	0.62293
P17439	Gba	1.543	0	1	0.625738
Q3TC17	Ctsb	1.545	0	1	0.627607
F6S7W6	Sik3	1.545	0	1	0.627607
Q9CSN1	Snw1	1.547	0	1	0.629473
Q9D172	D10Jhu81e	1.551	0	1	0.633199
Q05CJ0	Use1	1.553	0	1	0.635058
Q99LS3	Psph	1.554	0	1	0.635987
A2BDX0	Adnp	1.555	0	1	0.636915
Q99PU8-2	Q99PU8-2	1.555	0	1	0.636915
A2AMW0	Capzb	1.556	0	1	0.637842
Q3UJD6-2	Q3UJD6-2	1.561	0	1	0.642471
Q3UXT6	Rbm39	1.561	0	1	0.642471
Q9Z0L0	Tpbg	1.561	0	1	0.642471
Q9DCT2	Ndufs3	1.564	0	1	0.645241
Q6ZQ84	mKIAA0617	1.565	0	1	0.646163
Q9EQ06-2	Q9EQ06-2	1.569	0	1	0.649845
Q3THX4	Vps45	1.574	0	1	0.654436
Q3UKW2	Calm1	1.575	0	1	0.655352
Q3TG92	Actc1	1.577	0	1	0.657183
Q8K4Q8	Colec12	1.578	0	1	0.658097
Q9WV95	Phlda3	1.579	0	1	0.659011
P52760	Hrsp12	1.583	0	1	0.662661
Q99LR1	Abhd12	1.584	0	1	0.663572
Q3TFE2	Nup62	1.585	0	1	0.664483
Q62189	Snrpa	1.586	0	1	0.665393
Q3TCD4	Eci2	1.59	0	1	0.669027
Q3TXV4	Rab31	1.592	0	1	0.67084
O35969-2	O35969-2	1.593	0	1	0.671746
Q9JMH6-2	Q9JMH6-2	1.593	0	1	0.671746
Q3ULW0	Ran	1.596	0	1	0.674461
Q3UHB1	Nt5dc3	1.596	0	1	0.674461
Q9R1P4	Psma1	1.609	0	1	0.686164
Q0PD56	Rab5b	1.616	0	1	0.692427
Q8C0L0	Tmx4	1.617	0	1	0.69332
Q9CWI3	Bccip	1.621	0	1	0.696884
Q8BH97	Rcn3	1.624	0	1	0.699552
Q3UA32	Q3UA32	1.629	0	1	0.703987
G3UXZ5	Psme1	1.635	0	1	0.709291
Q9R0P5	Dstn	1.639	0	1	0.712816
Q8BX02	Kank2	1.64	0	1	0.713696
Q9CR95	Necap1	1.65	0	1	0.722466
Q53YX2	Thy1	1.661	0	1	0.732052
Q0VDR7	Krt6b	1.663	0	1	0.733788
Q9Z277	Baz1b	1.667	0	1	0.737254
Q9Z1N5	Ddx39b	1.68	0	1	0.748461
Q3UMP2	Hmgcl	1.684	0	1	0.751892
F7B227	Ech1	1.687	0	1	0.75446
Q9CYN2	Spcs2	1.689	0	1	0.756169
Q3URD3-2	Q3URD3-2	1.695	0	1	0.761285
Q9QXT0	Cnpy2	1.696	0	1	0.762136
O88712-2	O88712-2	1.709	0	1	0.773152
Q3U7R2	Cox7a2l	1.712	0	1	0.775683
Q9QZB7	Actr10	1.712	0	1	0.775683
Q3U5Q4	Stat3	1.712	0	1	0.775683
P62071	Rras2	1.734	0	1	0.794104
Q6P9R1	Ddx51	1.742	0	1	0.800745
Q8CHA4	Sorcs2	1.747	0	1	0.80488
Q99KF5	Hprt	1.758	0	1	0.813935
Q9WV96	Timm10b	1.76	0	1	0.815575
Q9ESR1	Rheb	1.77	0	1	0.823749
Q8VD75	Hip1	1.771	0	1	0.824564
P19157	Gstp1	1.789	0	1	0.839153
Q99KC8	Vwa5a	1.789	0	1	0.839153
Q8CG76	Akr7a2	1.8	0	1	0.847997
O88569	Hnrnpa2b1	1.803	0	1	0.850399
Q6PHN9	Rab35	1.806	0	1	0.852798
P20108	Prdx3	1.812	0	1	0.857583
Q3TTM6	Pmpca	1.835	0	1	0.87578
Q920A7	Afg3l1	1.848	0	1	0.885965
P14115	Rpl27a	1.849	0	1	0.886745
Q62348	Tsn	1.851	0	1	0.888305
Q7TT10	Ap2s1	1.854	0	1	0.890641
Q3U5H8	Hmox1	1.857	0	1	0.892974
Q0P6I6	Ccdc91	1.885	0	1	0.914565
Q80UU9	Pgrmc2	1.891	0	1	0.919149
D3Z6J0	N6amt1	1.892	0	1	0.919912
Q05186	Rcn1	1.929	0	1	0.947853
Q61425	Hadh	1.929	0	1	0.947853
Q91VW3	Sh3bgrl3	1.932	0	1	0.950095
P25799-2	P25799-2	1.94	0	1	0.956057
Q9CRD0	Ociad1	1.959	0	1	0.970117
Q3UKP5	Xab2	1.959	0	1	0.970117
A1E2B8	A1E2B8	1.964	0	1	0.973795
Q3TK61	Dnaja1	1.971	0	1	0.978928
A2AMQ5	Cds2	1.992	0	1	0.994218
Q62241	Snrpc	2.007	0	1	1.00504
B7ZP42	Cask	2.026	0	1	1.01863
Q99JB2	Stoml2	2.03	0	1	1.02148
Q3U7M5	Abhd4	2.042	0	1	1.02998
Q9CR67	Tmem33	2.049	0	1	1.03492
Q05DH9	Srd5a3	2.074	0	1	1.05242
Q8BP71-2	Q8BP71-2	2.076	0	1	1.05381
H3BKG0	Cav1	2.113	0	1	1.07929
Q8R2K3	Ssbp1	2.121	0	1	1.08474
Q8C167-2	Q8C167-2	2.174	0	1	1.12035
D3YUE2	Pcolce	2.198	0	1	1.13619
Q3UP61	Dlg1	2.201	0	1	1.13816
Q3TFQ8	Pygb	2.212	0	1	1.14535
Q07417	Acads	2.233	0	1	1.15898
J3QMG3	Vdac3	2.251	0	1	1.17057
Q76LS9-2	Q76LS9-2	2.277	0	1	1.18713
D3Z0F5	Cops6	2.278	0	1	1.18777
Q8K2C9	ptplad1	2.299	0	1	1.20101
P61971	Nutf2	2.327	0	1	1.21847
Q3UBG4	Tgfbi	2.329	0	1	1.21971
P99026	Psmb4	2.416	0	1	1.27262
Q9D6F9	Tubb4a	2.543	0	1	1.34653
G5E897	Kdelc2	2.591	0	1	1.37351
D3Z0M2	Tmem106b	2.631	0	1	1.39561
Q3TXI6	Sparc	2.7	0	1	1.43296
A8XY17	Vps25	2.725	0	1	1.44626
B2CSK2	B2CSK2	2.789	0	1	1.47975
Q9ERD7	Tubb3	2.875	0	1	1.52356
D3YX76	Gstm2	3.103	0	1	1.63366
P23475	Xrcc6	3.335	0	1	1.73769
Q3TLE5	Q3TLE5	3.425	0	1	1.7761
P50543	S100a11	3.53	0	1	1.81967
Q3U711	Plin2	4.756	0	1	2.24975
Q9QUH0	Glrx	8.103	0	1	3.01846
O88783	F5	12.793	0	1	3.67728

## Sheet: NvsNPU
Uniprot_ID	Gene name	Avg	SD	#Sig	Log2FC_NP
B2RPU8	Zbed5	1.765	0.163686	3	0.819668
A2AGT5-2	A2AGT5-2	0.647667	0.0992085	3	-0.626677
Q921H8	Acaa1a	1.44133	0.193164	3	0.527404
Q3V117	Acly	0.908333	0.278525	3	-0.138706
B1AU25	Aifm1	1.362	0.181579	3	0.445727
E9Q3Q6	Alcam	1.45067	0.133287	3	0.536716
O08583	Alyref	0.634667	0.144351	3	-0.655929
Q3TX26	Anp32e	0.517	0.189613	3	-0.951764
O54962	Banf1	0.455333	0.339609	3	-1.13501
Q3TKJ1	Bcat1	0.643	0.0654752	3	-0.637109
Q8R5L1	C1qbp	0.612	0.323116	3	-0.708396
Q99JW7	Cdk1	0.484	0.0795047	3	-1.04692
P18760	Cfl1	0.767333	0.364577	3	-0.382075
Q3TGQ3	Ctnna1	1.209	0.0314325	3	0.273814
G5E850	Cyb5	1.43833	0.0869272	3	0.524398
Q9DB73	Cyb5r1	0.851333	0.314684	3	-0.232204
E9QL31	Dab2	0.612333	0.211666	3	-0.707611
Q3U1J4	Ddb1	0.892667	0.361165	3	-0.163807
Q9CSH3	Dis3	1.50233	0.107705	3	0.587205
Q9D832	Dnajb4	1.665	0.281587	3	0.735522
Q8VCG1	Dut	0.563	0.20447	3	-0.828793
Q3THW7	Eif3h	0.635333	0.124605	3	-0.654414
Q2YDW1	Eif3j	0.609333	0.0473849	3	-0.714696
Q3TCP5	Ezr	1.48	0.188215	3	0.565597
G3UXT7	Fus	0.602333	0.18314	3	-0.731366
F6R7E8	Gm2663	1.31133	1.02623	3	0.391034
Q5SUW3	Grb10	2.14933	0.11238	3	1.10389
A0AUV1	Hist1h2ah	3.34067	3.62051	3	1.74014
Q6GSS7	Hist2h2aa1;	1.45533	0.688571	3	0.54135
E9Q0U7	Hsph1	1.87033	0.32505	3	0.903295
P54071	Idh2	0.681333	0.162531	3	-0.553567
Q3TF84	Lrrc59	0.462667	0.0767224	3	-1.11195
Q3U3F4	Map2k1	0.601	0.0840417	3	-0.734563
Q684Q6	Mpp1	1.41233	0.274066	3	0.498081
P58064	Mrps6	0.523	0.16432	3	-0.935117
Q3TW74	Mthfd1	0.759333	0.0942992	3	-0.397195
Q3THE2	Myl12b	0.599333	0.224487	3	-0.738569
Q99J77	Nans	0.639667	0.0326241	3	-0.644608
Q9ERS2	Ndufa13	0.651667	0.148547	3	-0.617794
E9QN31	Nop2	0.669333	0.147734	3	-0.579203
Q9JKX6	Nudt5	0.783667	0.120051	3	-0.351688
Q3TIK0	Pafah1b1	0.555333	0.124532	3	-0.848574
Q8CIN4	Pak2	0.707333	0.142318	3	-0.499538
Q3TDE6	Pck2	1.47667	0.0457857	3	0.562344
Q9D051	Pdhb	1.27933	0.0156312	3	0.355392
Q5SUR0	Pfas	0.778333	0.0790084	3	-0.36154
O35129	Phb2	1.49633	0.32338	3	0.581432
P37040	Por	1.22033	0.0912433	3	0.287275
Q3U417	Ppfibp1	1.32233	0.154287	3	0.403086
A2BGI8	Ppih	0.555	0.195233	3	-0.84944
D3Z0A2	Prmt1	0.96	0.39257	3	-0.0588937
G3UXL2	Prps1l3	0.441667	0.160787	3	-1.17897
P99026	Psmb4	1.94133	0.46249	3	0.957048
Q3UD26	Psmd14	1.514	0.216959	3	0.598365
Q9CR00	Psmd9	1.43133	0.155423	3	0.51736
Q66JR8	Ptms	1.39533	0.747963	3	0.48061
Q8C5H8-2	Q8C5H8-2	1.58567	0.0504612	3	0.66509
Q8K023-2	Q8K023-2	2.59533	0.248661	3	1.37592
P35293	Rab18	1.725	0.233669	3	0.786596
Q6ZPH4	Rangap1	0.61	0.122577	3	-0.713119
Q91VM5	Rbmxl1	0.558	0.25243	3	-0.841663
Q6PHZ1	Rpl17	0.535	0.263456	3	-0.902389
P99027	Rplp2	0.660333	0.246285	3	-0.598734
Q99JR1	Sfxn1	1.63433	0.501325	3	0.708702
Q3TXI6	Sparc	2.37467	0.386963	3	1.24773
G3UXX3	Spr	1.46067	0.125225	3	0.546627
Q3TG93	Ssb	0.556333	0.250811	3	-0.845979
Q04750	Top1	0.662333	0.160067	3	-0.594371
Q3TWV0	Vim	0.64	0.0919293	3	-0.643856
Q4KML4	Abracl	0.574	0.220617	2	-0.800877
Q3TVM2	Aldh2	0.8655	0.0304056	2	-0.208394
Q8K4Z3	Apoa1bp	0.711	0.0622254	2	-0.492079
G5E8V9	Arfip1	0.743	0.100409	2	-0.428566
Q3TXJ7	Bax	1.256	0.00424264	2	0.328836
Q9CWI3	Bccip	0.6955	0.251023	2	-0.523878
S4R1L5	Birc6	0.7215	0.0304056	2	-0.470929
O35887	Calu	1.262	0.0537401	2	0.335712
Q6ZQ38	Cand1	0.81	0.10748	2	-0.304006
P70677	Casp3	1.245	0.0678823	2	0.316146
Q3TI62	Cct6a	1.1265	0.0219203	2	0.171847
Q8R422	Cd109	1.373	0.147078	2	0.457332
Q9D1A2	Cndp2	1.373	0.14425	2	0.457332
Q8CIE6	Copa	0.82	0.019799	2	-0.286304
A3E4B0	COX2	1.5625	0.270822	2	0.643856
P23927	Cryab	5.0895	0.0643467	2	2.34752
Q9CZU6	Cs	0.8395	0.072832	2	-0.252398
N0E4C0	Csnk2b	1.2265	0.000707107	2	0.294547
Q3TNC8	Ctsl	0.9675	0.478711	2	-0.0476664
D3Z6H3	Dctn6	1.4395	0.0502046	2	0.525568
Q9JIK5	Ddx21	0.6515	0.0374767	2	-0.618163
A2A9M5	Dock7	0.657	0.16122	2	-0.606035
E9PWE8	Dpysl3	1.2045	0.116673	2	0.268434
Q9QXB9	Drg2	1.3775	0.184555	2	0.462052
Q9JMG1	Edf1	1.927	0.00424264	2	0.946357
Q3TDD8	Eif4b	0.965	0.223446	2	-0.0513992
Q3TDF8	Etf1	1.31	0.110309	2	0.389567
Q921M7	Fam49b	1.063	0.434164	2	0.0881416
Q3TGH6	Fen1	0.607	0.0212132	2	-0.720232
Q9JJ28	Flii	0.75	0.0692965	2	-0.415037
Q9DBE9	Ftsj3	0.6675	0.0770746	2	-0.58316
A1L3S7	Gatad2b	0.7235	0.0883883	2	-0.466935
E9PZF0	Gm20390	0.649	0.0537401	2	-0.62371
J3QJZ3	Gm6472	1.6695	0.494268	2	0.739416
Q99JY0	Hadhb	0.707	0.0678823	2	-0.500218
E9Q5B5	Hk2	0.7535	0.0827315	2	-0.408321
Q9D6R2	Idh3a	0.8315	0.0289914	2	-0.266212
F8VQ29	Iqgap3	0.65	0.0523259	2	-0.621488
Q80YP5	Itga5	1.0095	0.266579	2	0.0136409
E9PVS1	Itih3	1.359	0.0876812	2	0.442545
P70227	Itpr3	0.6265	0.115258	2	-0.674614
Q9JHI5	Ivd	0.786	0.00989949	2	-0.347399
Q8BU22	Kif2c	0.366	0.0410122	2	-1.45008
G3UYI5	Magohb	1.628	0.124451	2	0.703101
Q80WJ7	Mtdh	0.7865	0.0388909	2	-0.346481
O54752	Naglu	1.172	0.0509117	2	0.228973
Q3UDU9	Nploc4	1.3445	0.142128	2	0.42707
Q64669	Nqo1	0.5975	0.105359	2	-0.742989
Q61823	Pdcd4	2.2965	0.10253	2	1.19944
Q9CWW6	Pin4	1.6785	0.598919	2	0.747173
P52480	Pkm	1.566	0.328098	2	0.647084
P52480-2	Pkm-2	0.744	0.0735391	2	-0.426625
A1L3C2	Polr1c	0.6555	0.00777817	2	-0.609332
Q3U8W0	Ppp1ca	0.707	0.103238	2	-0.500218
P49722	Psma2	1.3515	0.178898	2	0.434562
Q9QUM9	Psma6	1.474	0.164049	2	0.559737
O09061	Psmb1	1.2715	0.0106066	2	0.346531
P26516	Psmd7	1.154	0.00424264	2	0.206643
Q3UMR6	Ptgs2	0.53	0.0452548	2	-0.915936
Q60932-2	Q60932-2	1.2895	0.184555	2	0.366812
Q8CI33-2	Q8CI33-2	0.572	0.236174	2	-0.805913
Q9D2Y4-2	Q9D2Y4-2	0.655	0.137179	2	-0.610433
Q9JJV2-3	Q9JJV2-3	1.4435	0.0572756	2	0.529571
Q9Z2I8-2	Q9Z2I8-2	0.737	0.0113137	2	-0.440263
P35278	Rab5c	1.218	0.0820244	2	0.284514
Q3TH46	Rdx	1.231	0.0848528	2	0.299831
Q9CR57	Rpl14	1.4015	0.0473762	2	0.486972
Q6ZWN5	Rps9	1.1945	0.00919239	2	0.256407
Q1PG84	Rsl1d1	0.4675	0.0360624	2	-1.09696
Q9D031	Rsu1	0.499	0.106066	2	-1.00289
P97352	S100a13	0.5115	0.190212	2	-0.967194
Q3TXJ4	Sar1a	0.8515	0.396687	2	-0.231922
Q9DCT5	Sdf2	1.164	0.0735391	2	0.219091
Q8C140	Slc25a13	1.783	0.158392	2	0.834307
P51881	Slc25a5	1.3465	0.0162635	2	0.429214
P27048	Snrpb	1.026	0.272943	2	0.0370307
P62305	Snrpe	1.485	0.0876812	2	0.570463
P37804	Tagln	0.6205	0.0219203	2	-0.688497
P62075	Timm13	0.6555	0.0685894	2	-0.609332
Q9D880	Timm50	1.0145	0.292035	2	0.0207689
Q8C0L0	Tmx4	1.4695	0.092631	2	0.555325
Q3U4M7	Tpp2	0.7765	0.00353553	2	-0.364942
Q62348	Tsn	1.2725	0.0162635	2	0.347666
Q7TMM9	Tubb2a	1.878	0.13435	2	0.909197
Q9D6F9	Tubb4a	0.5485	0.0784889	2	-0.866436
Q9CQ69	Uqcrq	1.4865	0.358503	2	0.571919
Q3U4W8	Usp5	1.024	0.219203	2	0.0342157
Q4FE56	Usp9x	1.4335	0.0120208	2	0.519542
Q3TFD9	Vim	1.343	0.220617	2	0.425459
D3Z645	Vps29	1.0855	0.323148	2	0.11836
Q3TJ43	Vps35	0.8125	0.116673	2	-0.29956
Q99KC8	Vwa5a	1.0285	0.40093	2	0.0405418
Q3TJJ6	Q3TJJ6	1.585	0.100409	2	0.664483
P42208	Sept2	1.3615	0.352846	2	0.445197
Q3TZ32	Aars	1.2495	0.174655	2	0.321351
P46664	Adss	1.064	0.478004	2	0.0894982
Q3TL79	Ahsa1	2	0.193747	2	1
Q5U415	Akr1b3	2.377	1.64049	2	1.24914
P08030	Aprt	0.486	0.0169706	2	-1.04097
Q3UUH0	Asl	0.6655	0.0247487	2	-0.587489
Q3TIP8	Clic1	0.7045	0.0657609	2	-0.505328
Q3TU64	Col1a2	1.869	0.0183848	2	0.902267
Q8C166	Cpne1	1.495	0.222032	2	0.580145
Q4VWZ5	Dbi	0.655	0.108894	2	-0.610433
Q9DAR7	Dcps	0.6465	0.0445477	2	-0.629278
Q99KJ8	Dctn2	0.7095	0.0459619	2	-0.495125
A1L333	Ddx5	0.717	0.039598	2	-0.479955
A2ALF0	Dnajc8	0.5255	0.0968736	2	-0.928237
Q8BH95	Echs1	1.4735	0.249609	2	0.559247
Q8JZQ9	Eif3b	1.595	0.0438406	2	0.673556
Q3UNQ6	Epb4.1l2	0.7525	0.0671751	2	-0.410237
Q5M8R9	Fdps	0.498	0.0509117	2	-1.00578
Q3UGR5	Hdhd2	1.716	0.270115	2	0.77905
Q3U5H8	Hmox1	2.278	0.411536	2	1.18777
P97825	Hn1	0.604	0.182434	2	-0.72738
Q3UBU0	Hsp90b1	0.5465	0.142128	2	-0.871707
Q8BM72	Hspa13	0.4155	0.123744	2	-1.26708
G3XA48	Idi1	0.693	0.00707107	2	-0.529073
Q9EPL8	Ipo7	0.6415	0.163342	2	-0.640479
Q6ZQK2	Iqgap1	0.7295	0.0473762	2	-0.45502
E9QPW8	Map4	0.685	0.148492	2	-0.545824
Q9CQF0	Mrpl11	0.7065	0.0982878	2	-0.501239
Q9DB15	Mrpl12	0.71	0.0919239	2	-0.494109
D3Z198	Mrps17	0.8515	0.614476	2	-0.231922
Q99N87	Mrps5	1.4025	0.910046	2	0.488001
Q3U8E7	Mthfd2	0.5865	0.00212132	2	-0.769797
Q7TPV4	Mybbp1a	0.61	0.0975807	2	-0.713119
E9Q634	Myo1e	0.608	0.0537401	2	-0.717857
Q9D6J6	Ndufv2	0.587	0.213546	2	-0.768568
Q02819	Nucb1	1.3915	0.156271	2	0.476641
Q80XU3	Nucks1	0.567	0.441235	2	-0.818579
Q9JIH2	Nup50	0.662	0.0424264	2	-0.595097
Q8CGY8	Ogt	0.516	0.21496	2	-0.954557
P10630-2	P10630-2	1.646	0.0806102	2	0.718964
Q5SX75	P4ha2	1.835	0.275772	2	0.87578
P58774-2	P58774-2	0.693	0.175362	2	-0.529073
E0CYV0	Pcmt1	0.5245	0.24678	2	-0.930985
Q3TJD7	Pdlim7	1.3345	0.224153	2	0.416299
Q8K183	Pdxk	1.6655	0.0120208	2	0.735955
Q3TFP8	Pgrmc1	2.194	0.219203	2	1.13356
Q80UU9	Pgrmc2	1.38	0.345068	2	0.464668
P30412	Ppic	0.604	0.120208	2	-0.72738
Q9R1P4	Psma1	1.7255	0.092631	2	0.787014
Q3TN31	Psma7	0.6625	0.27365	2	-0.594008
Q99JI4	Psmd6	1.579	0.168291	2	0.659011
P61290	Psme3	0.518	0.205061	2	-0.948976
A2VCP7	Psmf1	1.392	0.114551	2	0.477159
O35295	Purb	1.4625	0.173241	2	0.548437
Q60605-2	Q60605-2	0.6915	0.0473762	2	-0.532199
Q8BHN3-2	Q8BHN3-2	1.3335	0.222739	2	0.415218
Q8R550-2	Q8R550-2	0.5835	0.0714178	2	-0.777195
Q9D0E1-2	Q9D0E1-2	1.0785	0.245366	2	0.109026
Q6ZQ33	Rab11fip5	1.5155	0.420729	2	0.599794
Q6A0C7	Rab21	1.4625	0.280721	2	0.548437
Q3TXV4	Rab31	0.652	0.0537401	2	-0.617056
Q9CT10	Ranbp3	1.4535	0.157685	2	0.539531
Q921Q7	Rin1	1.084	0.463862	2	0.116365
Q3UBI6	Rpl7	1.3075	0.0162635	2	0.386811
Q3UJS0	Rpl8	1.277	0.123037	2	0.352759
Q3TIF8	Rps24	0.527	0.304056	2	-0.924125
Q3UJN2	Ruvbl1	0.769	0.0876812	2	-0.378944
Q3TDM8	Scamp3	1.8265	0.00353553	2	0.869082
O35114	Scarb2	1.538	0.281428	2	0.621056
A2AIX1	Sec16a	2.3175	0.816708	2	1.21257
Q8CG48	Smc2	0.812	0.0579828	2	-0.300448
Q3TZU7	Snx9	0.5965	0.0176777	2	-0.745406
H9KV00	Son	1.4205	0.251023	2	0.506399
Q3UMC0	Spata5	1.2475	0.053033	2	0.31904
Q3UDS4	Sqrdl	1.463	0.0961665	2	0.54893
Q3THQ5	Stip1	1.4835	0.362746	2	0.569005
Q9WUM5	Suclg1	1.044	0.287085	2	0.0621217
Q53YX2	Thy1	2.117	0.630739	2	1.08202
Q01320	Top2a	0.327	0.149907	2	-1.61264
Q6IRU2	Tpm4	0.7145	0.157685	2	-0.484994
Q3UDE2	Ttll12	1.0475	0.311834	2	0.0669502
Q9D855	Uqcrb	1.657	0.649124	2	0.728574
Q9DB77	Uqcrc2	1.227	0.17112	2	0.295135
Q9Z2Q6	Sept5	0.707	#DIV/0!	1	-0.500218
A2A6U3	Sept9	0.87	#DIV/0!	1	-0.200913
Q8C7V6	Abcc1	0.702	#DIV/0!	1	-0.510457
Q7TMY2	Acadsb	1.344	#DIV/0!	1	0.426533
Q8QZT1	Acat1	0.881	#DIV/0!	1	-0.182786
Q8CAY6	Acat2	0.752	#DIV/0!	1	-0.411195
Q9R0X4	Acot9	0.771	#DIV/0!	1	-0.375197
Q3TG92	Actc1	0.511	#DIV/0!	1	-0.968605
Q8CJG0	Ago2	0.709	#DIV/0!	1	-0.496142
A2AF81	Ahsa2	2.521	#DIV/0!	1	1.334
Q3UZG4	Aimp1	0.768	#DIV/0!	1	-0.380822
Q3UJW9	Akr1a1	1.196	#DIV/0!	1	0.258217
Q3TWN8	Aldh18a1	1.169	#DIV/0!	1	0.225275
B2RXR6	Ankrd44	1.523	#DIV/0!	1	0.606916
Q3UI56	Anxa6	0.739	#DIV/0!	1	-0.436354
Q3TJ49	Anxa7	0.726	#DIV/0!	1	-0.461959
Q3TLW5	Aqp1	0.615	#DIV/0!	1	-0.701342
H3BJY2	Asap1	0.61	#DIV/0!	1	-0.713119
Q9WV27	Atp1a4	1.687	#DIV/0!	1	0.75446
A2AKU9	Atp5c1	1.171	#DIV/0!	1	0.227741
P97450	Atp5j	0.769	#DIV/0!	1	-0.378944
D3Z3B2	Atp6v0c	1.636	#DIV/0!	1	0.710173
P51863	Atp6v0d1	0.554	#DIV/0!	1	-0.852042
Q3U679	B2m	2.57	#DIV/0!	1	1.36177
Q8CI32	Bag5	0.832	#DIV/0!	1	-0.265345
Q3U3J1	Bckdha	0.657	#DIV/0!	1	-0.606035
Q64152-2	Btf3-2	1.167	#DIV/0!	1	0.222805
Q9CQC6	Bzw1	1.242	#DIV/0!	1	0.312665
B2RQC6	Cad	0.85	#DIV/0!	1	-0.234465
Q3UKW2	Calm1	0.72	#DIV/0!	1	-0.473931
Q3TXE5	Canx	1.16	#DIV/0!	1	0.214125
Q3U3A8	Capn2	1.266	#DIV/0!	1	0.340277
A2AMW0	Capzb	1.264	#DIV/0!	1	0.337996
Q3TVZ1	Cat	1.349	#DIV/0!	1	0.43189
Q91VT4	Cbr4	1.346	#DIV/0!	1	0.428678
Q8R0K4	Ccdc137	0.812	#DIV/0!	1	-0.300448
P80318	Cct3	1.187	#DIV/0!	1	0.24732
P80316	Cct5	1.126	#DIV/0!	1	0.171207
Q8C5Q5	Cct7	1.207	#DIV/0!	1	0.271426
Q8JZM7	Cdc73	0.827	#DIV/0!	1	-0.274041
Q3U4J9	Cdk6	0.269	#DIV/0!	1	-1.89432
Q9DB34	Chmp2a	1.43	#DIV/0!	1	0.516015
Q9D8B3	Chmp4b	1.299	#DIV/0!	1	0.377401
D3YU80	Cirbp	0.71	#DIV/0!	1	-0.494109
D3Z3X4	Cisd2	0.691	#DIV/0!	1	-0.533242
Q9DAW9	Cnn3	0.876	#DIV/0!	1	-0.190997
Q8BQ47	Cnpy4	1.183	#DIV/0!	1	0.24245
Q8K4Q8	Colec12	1.243	#DIV/0!	1	0.313826
O89079	Cope	1.356	#DIV/0!	1	0.439357
Q3TEU8	Coro1c	0.511	#DIV/0!	1	-0.968605
H3BJ30	Cpsf6	0.628	#DIV/0!	1	-0.671164
Q9DC50	Crot	0.682	#DIV/0!	1	-0.552156
Q8K0C4	Cyp51a1	0.685	#DIV/0!	1	-0.545824
Q91VR5	Ddx1	0.779	#DIV/0!	1	-0.360305
Q3T9L0	Ddx39	0.854	#DIV/0!	1	-0.227692
Q9Z1N5	Ddx39b	0.809	#DIV/0!	1	-0.305788
B7ZWF1	Ddx3x	1.363	#DIV/0!	1	0.446786
Q8BK66	Ddx56	0.586	#DIV/0!	1	-0.771027
P00375	Dhfr	1.286	#DIV/0!	1	0.362891
Q3TXU5	Dhps	1.346	#DIV/0!	1	0.428678
Q3TI79	Dkc1	0.693	#DIV/0!	1	-0.529073
Q3TIT6	Dnajb1	1.932	#DIV/0!	1	0.950095
Q3UL32	Dnajc7	1.435	#DIV/0!	1	0.521051
O35459	Ech1	1.575	#DIV/0!	1	0.655352
Q9DBN7	Eci1	0.687	#DIV/0!	1	-0.541618
Q8K1X5	Ehd1	0.728	#DIV/0!	1	-0.45799
Q1MWP8	Ehd4	0.74	#DIV/0!	1	-0.434403
Q3UDF8	Eif2s3x	0.727	#DIV/0!	1	-0.459973
Q3U8X1	Eif3f	1.142	#DIV/0!	1	0.191563
Q3TFG3	Eif4a1	1.145	#DIV/0!	1	0.195348
Q8BVV6	Eif5	0.745	#DIV/0!	1	-0.424688
P21550	Eno3	0.651	#DIV/0!	1	-0.619271
H3BK65	Eps15	0.815	#DIV/0!	1	-0.295128
Q3URM4	Erp44	0.677	#DIV/0!	1	-0.562772
F2WWK5	Fads2	0.595	#DIV/0!	1	-0.749038
Q4FJQ2	Farsa	0.826	#DIV/0!	1	-0.275786
P30416	Fkbp4	1.266	#DIV/0!	1	0.340277
Q80X90	Flnb	1.131	#DIV/0!	1	0.177599
Q6ZPF4	Fmnl3	0.547	#DIV/0!	1	-0.870387
P70699	Gaa	1.412	#DIV/0!	1	0.49774
Q9CR59	Gadd45gip1	0.663	#DIV/0!	1	-0.592919
Q3T9P2	Gclm	1.132	#DIV/0!	1	0.178874
Q9QUH0	Glrx	1.906	#DIV/0!	1	0.930548
D3YYI8	Gm10093	1.281	#DIV/0!	1	0.35727
D3Z3K1	Gm10288	1.238	#DIV/0!	1	0.308011
D3YXT4	Gm5619	1.16	#DIV/0!	1	0.214125
B2RXM2	Gm6793	0.761	#DIV/0!	1	-0.394032
J3QK23	Gm9825	1.228	#DIV/0!	1	0.296311
Q3TJH1	Gnai3	0.86	#DIV/0!	1	-0.217591
E9QKR0	Gnb2	0.64	#DIV/0!	1	-0.643856
G3UXW9	Gps1	1.248	#DIV/0!	1	0.319618
Q3THK3	Gtf2f1	1.278	#DIV/0!	1	0.353888
G3UYD0	Gtf2i	0.78	#DIV/0!	1	-0.358454
Q3U4Y0	H1f0	0.801	#DIV/0!	1	-0.320126
P0C0S6	H2afz	0.501	#DIV/0!	1	-0.997117
Q9CYW4	Hdhd3	1.306	#DIV/0!	1	0.385155
P43274	Hist1h1e	0.744	#DIV/0!	1	-0.426625
G3UVV4	Hk1	0.679	#DIV/0!	1	-0.558517
Q3UMT7	Hnrnpl	1.15	#DIV/0!	1	0.201634
Q3U8W9	Hnrnpr	0.814	#DIV/0!	1	-0.296899
Q8C5N9	Hsd17b7	0.726	#DIV/0!	1	-0.461959
Q3UIF3	Hsp90aa1	2.043	#DIV/0!	1	1.03069
Q61696	Hspa1a	2.598	#DIV/0!	1	1.3774
Q9JKR6	Hyou1	0.776	#DIV/0!	1	-0.365871
Q91VA7	Idh3b	0.816	#DIV/0!	1	-0.293359
Q8C2T9	Ik	0.61	#DIV/0!	1	-0.713119
A3KG44	Ikbkg	0.524	#DIV/0!	1	-0.932361
P14719	Il1rl1	1.582	#DIV/0!	1	0.66175
Q8VI75	Ipo4	1.415	#DIV/0!	1	0.500802
A2AKI5	Itgav	0.669	#DIV/0!	1	-0.579922
B2RR82	Itsn2	0.635	#DIV/0!	1	-0.655172
Q80W68	Kirrel	1.93	#DIV/0!	1	0.948601
A2A513	Krt10	0.7	#DIV/0!	1	-0.514573
F8VQC7	Ktn1	0.826	#DIV/0!	1	-0.275786
Q3UHL7	Lamb1	0.789	#DIV/0!	1	-0.341903
Q6ZPT2	Lars	0.779	#DIV/0!	1	-0.360305
Q9Z2I0	Letm1	0.806	#DIV/0!	1	-0.311148
Q8BT15	Lima1	1.138	#DIV/0!	1	0.186501
Q3U944	Lman1	0.787	#DIV/0!	1	-0.345564
Q6PB66	Lrpprc	0.834	#DIV/0!	1	-0.261881
E9PV22	Lrrc47	0.673	#DIV/0!	1	-0.571322
E9QN52	Lrrfip2	0.731	#DIV/0!	1	-0.452057
O35900	Lsm2	1.829	#DIV/0!	1	0.871055
Q8BLN5	Lss	0.638	#DIV/0!	1	-0.648372
Q9ER67	Maged2	1.788	#DIV/0!	1	0.838347
P27046	Man2a1	0.718	#DIV/0!	1	-0.477944
Q80ZP8	Manf	0.535	#DIV/0!	1	-0.902389
B2RQQ5	Map1b	1.319	#DIV/0!	1	0.399445
D3Z6W1	Map6	0.892	#DIV/0!	1	-0.164884
D3YTR4	Mbd3	0.621	#DIV/0!	1	-0.687335
Q3UA65	Mcm4	0.691	#DIV/0!	1	-0.533242
A6H611	Mipep	0.822	#DIV/0!	1	-0.28279
Q3U026	Mogs	0.577	#DIV/0!	1	-0.793357
Q3TZQ2	Msn	1.225	#DIV/0!	1	0.292782
Q3TZP3	Mta2	0.768	#DIV/0!	1	-0.380822
Q78HU3	Mvb12a	0.761	#DIV/0!	1	-0.394032
Q99JF5	Mvd	0.561	#DIV/0!	1	-0.833927
Q8R038	Myg1	0.862	#DIV/0!	1	-0.21424
Q7TQD7	Myo1b	0.765	#DIV/0!	1	-0.386468
Q61127	Nab2	2.21	#DIV/0!	1	1.14405
D3YXG2	Nagk	1.234	#DIV/0!	1	0.303342
Q9CQZ5	Ndufa6	0.677	#DIV/0!	1	-0.562772
Q9Z1P6	Ndufa7	0.729	#DIV/0!	1	-0.456009
Q9DB96	Ngdn	0.816	#DIV/0!	1	-0.293359
Q99KS2	Ngrn	0.626	#DIV/0!	1	-0.675765
Q8C1W8	Nnt	1.152	#DIV/0!	1	0.204141
J3QK52	Noc2l	0.611	#DIV/0!	1	-0.710756
Q6GQT9	Nomo1	1.26	#DIV/0!	1	0.333424
G5E8J0	Notch2	0.664	#DIV/0!	1	-0.590745
Q11011	Npepps	0.801	#DIV/0!	1	-0.320126
A2A9Q2	Nrd1	0.758	#DIV/0!	1	-0.39973
Q9JM14	Nt5c	0.563	#DIV/0!	1	-0.828793
Q3UHB1	Nt5dc3	0.706	#DIV/0!	1	-0.50226
Q9R061	Nubp2	1.23	#DIV/0!	1	0.298658
Q3UKN6	Nucb2	0.593	#DIV/0!	1	-0.753896
Q3V1C8	Nudt2	1.463	#DIV/0!	1	0.54893
Q8BP60	Nxf1	0.774	#DIV/0!	1	-0.369595
O08599-2	O08599-2	0.83	#DIV/0!	1	-0.268817
O88587-2	O88587-2	1.462	#DIV/0!	1	0.547943
Q8VGI4	Olfr476	4.011	#DIV/0!	1	2.00396
Q3B7Z2	Osbp	0.804	#DIV/0!	1	-0.314733
P61202-2	P61202-2	1.237	#DIV/0!	1	0.306846
P63328-2	P63328-2	0.789	#DIV/0!	1	-0.341903
P98083-2	P98083-2	1.274	#DIV/0!	1	0.349365
Q9DCL9	Paics	1.394	#DIV/0!	1	0.479231
G5E884	Pak1	0.501	#DIV/0!	1	-0.997117
D3Z7Q5	Pdcd5	1.306	#DIV/0!	1	0.385155
P27773	Pdia3	1.111	#DIV/0!	1	0.151859
P08003	Pdia4	0.841	#DIV/0!	1	-0.249822
Q9CWM4	Pfdn1	1.171	#DIV/0!	1	0.227741
P09411	Pgk1	0.873	#DIV/0!	1	-0.195946
Q9CQ60	Pgls	0.779	#DIV/0!	1	-0.360305
Q7TSV4	Pgm2	1.333	#DIV/0!	1	0.414677
Q8BZF8	Pgm5	0.135	#DIV/0!	1	-2.88897
Q9DBX5	Pla2g4a	1.193	#DIV/0!	1	0.254594
Q3TWI4	Plcb3	1.291	#DIV/0!	1	0.368489
G5DDB7	Plcd1	0.685	#DIV/0!	1	-0.545824
B1AX58	Pls3	0.853	#DIV/0!	1	-0.229382
Q3TET5	Pmpcb	1.476	#DIV/0!	1	0.561693
Q9D7M8	Polr2d	0.79	#DIV/0!	1	-0.340075
Q8K205	Pop1	0.603	#DIV/0!	1	-0.72977
Q3U0J1	Ppil1	1.325	#DIV/0!	1	0.405992
P49443	Ppm1a	1.543	#DIV/0!	1	0.625738
Q3TPC5	Ppp2r2a	1.296	#DIV/0!	1	0.374066
Q61171	Prdx2	1.163	#DIV/0!	1	0.217851
Q3TCS0	Prep	0.84	#DIV/0!	1	-0.251539
P31324	Prkar2b	0.764	#DIV/0!	1	-0.388355
Q91VJ2	Prkcdbp	0.644	#DIV/0!	1	-0.634867
Q99KP6	Prpf19	0.696	#DIV/0!	1	-0.522841
Q3ULZ3	Psat1	1.112	#DIV/0!	1	0.153157
O55234	Psmb5	1.357	#DIV/0!	1	0.440421
Q8BVQ9	Psmc2	1.264	#DIV/0!	1	0.337996
A2AGN7	Psmc3	1.282	#DIV/0!	1	0.358396
P62334	Psmc6	1.187	#DIV/0!	1	0.24732
Q3TI61	Psmd2	1.24	#DIV/0!	1	0.31034
P14685	Psmd3	1.23	#DIV/0!	1	0.298658
Q91V35	Ptpra	0.673	#DIV/0!	1	-0.571322
Q3TFQ8	Pygb	0.833	#DIV/0!	1	-0.263612
D3YW52	Pzp	1.045	#DIV/0!	1	0.0635029
Q3TVC7-2	Q3TVC7-2	0.628	#DIV/0!	1	-0.671164
Q3UHU5-2	Q3UHU5-2	2.25	#DIV/0!	1	1.16993
Q3UJB9-2	Q3UJB9-2	0.441	#DIV/0!	1	-1.18115
Q3UKJ7-2	Q3UKJ7-2	1.311	#DIV/0!	1	0.390668
Q4FZC9-2	Q4FZC9-2	1.353	#DIV/0!	1	0.436162
Q4LDD4-2	Q4LDD4-2	1.286	#DIV/0!	1	0.362891
Q60597-2	Q60597-2	0.874	#DIV/0!	1	-0.194295
Q62418-2	Q62418-2	1.545	#DIV/0!	1	0.627607
Q6P5H2-2	Q6P5H2-2	0.499	#DIV/0!	1	-1.00289
Q7TMK9-2	Q7TMK9-2	0.821	#DIV/0!	1	-0.284546
Q8BJS4-2	Q8BJS4-2	0.722	#DIV/0!	1	-0.469929
Q8C650-2	Q8C650-2	0.808	#DIV/0!	1	-0.307573
Q8CI59-2	Q8CI59-2	0.707	#DIV/0!	1	-0.500218
Q8K2Z4-2	Q8K2Z4-2	0.74	#DIV/0!	1	-0.434403
Q8VDM6-2	Q8VDM6-2	1.361	#DIV/0!	1	0.444667
Q8VHX6-2	Q8VHX6-2	1.217	#DIV/0!	1	0.283329
Q99KG3-2	Q99KG3-2	1.866	#DIV/0!	1	0.899949
Q9D7S7-2	Q9D7S7-2	1.203	#DIV/0!	1	0.266637
Q9DCN2-2	Q9DCN2-2	0.877	#DIV/0!	1	-0.189351
Q9JMH6-2	Q9JMH6-2	1.188	#DIV/0!	1	0.248535
Q9QYS9-2	Q9QYS9-2	1.162	#DIV/0!	1	0.21661
Q9R0Y5-2	Q9R0Y5-2	1.272	#DIV/0!	1	0.347099
Q9WTI7-3	Q9WTI7-3	0.85	#DIV/0!	1	-0.234465
Q9Z2X1-2	Q9Z2X1-2	0.849	#DIV/0!	1	-0.236164
F6ZKR0	Rad18	0.483	#DIV/0!	1	-1.0499
Q9EP71	Rai14	0.801	#DIV/0!	1	-0.320126
O89086	Rbm3	2.064	#DIV/0!	1	1.04544
G3UWX1	Rfc1	0.48	#DIV/0!	1	-1.05889
Q9CQE5	Rgs10	0.672	#DIV/0!	1	-0.573467
Q3TN61	Rhoa	2.146	#DIV/0!	1	1.10165
Q9ET26	Rnf114	1.178	#DIV/0!	1	0.23634
Q3UM23	Rnh1	0.641	#DIV/0!	1	-0.641604
Q3U7D2	Rpl15	1.337	#DIV/0!	1	0.418999
P62830	Rpl23	0.821	#DIV/0!	1	-0.284546
Q5M9N5	Rpl28	1.437	#DIV/0!	1	0.52306
A2ACG7	Rpn2	0.791	#DIV/0!	1	-0.33825
Q9CYX7	Rrp15	1.395	#DIV/0!	1	0.480265
Q9EP69	Sacm1l	0.685	#DIV/0!	1	-0.545824
G5E8A7	Samd4b	0.582	#DIV/0!	1	-0.780909
Q3U6F6	Sars	1.254	#DIV/0!	1	0.326537
Q9JJL8	Sars2	1.284	#DIV/0!	1	0.360645
Q9ERN0	Scamp2	0.834	#DIV/0!	1	-0.261881
Q0QEZ4	Sdhb	0.813	#DIV/0!	1	-0.298673
Q8VHE0	Sec63	0.78	#DIV/0!	1	-0.358454
Q3UJK2	Serbp1	0.65	#DIV/0!	1	-0.621488
Q3TJK3	Serpinh1	1.424	#DIV/0!	1	0.509949
Q3TW36	Skiv2l	0.823	#DIV/0!	1	-0.281036
Q3UQM7	Slc7a5	1.411	#DIV/0!	1	0.496718
Q0VER3	Smad9	1.411	#DIV/0!	1	0.496718
Q91ZW3	Smarca5	1.297	#DIV/0!	1	0.375178
Q9CU62	Smc1a	0.834	#DIV/0!	1	-0.261881
Q6P5D8	Smchd1	0.73	#DIV/0!	1	-0.454032
Q9D3L3	Snap23	0.655	#DIV/0!	1	-0.610433
Q3TW51	Snd1	0.884	#DIV/0!	1	-0.177882
P62317	Snrpd2	0.738	#DIV/0!	1	-0.438307
D3Z479	Snx15	1.632	#DIV/0!	1	0.706641
Q9CSC2	Snx3	1.217	#DIV/0!	1	0.283329
Q6P8X1	Snx6	0.746	#DIV/0!	1	-0.422752
Q06EZ3	Soat1	0.724	#DIV/0!	1	-0.465938
Q3U8W4	Sod2	0.763	#DIV/0!	1	-0.390245
B8X349	Spag9	0.732	#DIV/0!	1	-0.450084
Q8BMA6	Srp68	1.345	#DIV/0!	1	0.427606
F8VQC1	Srp72	1.254	#DIV/0!	1	0.326537
Q3TXM9	Srsf9	1.323	#DIV/0!	1	0.403813
O88811-2	Stam2-2	0.864	#DIV/0!	1	-0.210897
D3YU00	Stard5	1.945	#DIV/0!	1	0.95977
Q9JI10-2	Stk3-2	0.814	#DIV/0!	1	-0.296899
B2RQS1	Strn3	1.345	#DIV/0!	1	0.427606
Q3TG02	Stt3a	0.773	#DIV/0!	1	-0.37146
Q3U325	Tbc1d5	0.736	#DIV/0!	1	-0.442222
Q9Z0U1	Tjp2	0.812	#DIV/0!	1	-0.300448
Q8BK77	Tor1aip2	0.73	#DIV/0!	1	-0.454032
E9QMQ3	Triobp	1.356	#DIV/0!	1	0.439357
B2RY51	Trip11	0.688	#DIV/0!	1	-0.53952
O88852	Tspyl1	1.812	#DIV/0!	1	0.857583
Q922F4	Tubb6	0.844	#DIV/0!	1	-0.244685
O88413	Tulp3	2.066	#DIV/0!	1	1.04684
A5JUZ1	Ubc	0.885	#DIV/0!	1	-0.176251
Q78JW9	Ubfd1	1.287	#DIV/0!	1	0.364012
Q3UGV7	Ubxn7	0.584	#DIV/0!	1	-0.77596
M0QWS4	Ufc1	1.521	#DIV/0!	1	0.60502
P61961	Ufm1	0.717	#DIV/0!	1	-0.479955
Q8BMU6	Uqcrh	1.39	#DIV/0!	1	0.475085
P70460	Vasp	1.201	#DIV/0!	1	0.264236
Q3TXD3	Vat1	0.832	#DIV/0!	1	-0.265345
Q3U8P5	Vps4b	1.268	#DIV/0!	1	0.342555
Q3THS2	Wdr75	0.685	#DIV/0!	1	-0.545824
Q3THY1	Wipf1	2.136	#DIV/0!	1	1.09491
Q71V06	Ybx1	1.286	#DIV/0!	1	0.362891
F6VW30	Ywhaq	1.355	#DIV/0!	1	0.438293
P63101	Ywhaz	1.369	#DIV/0!	1	0.453122
Q8BGC4	Zadh2	1.39	#DIV/0!	1	0.475085
Q3TIV5	Zc3h15	0.588	#DIV/0!	1	-0.766112
Q3U343	Zfp622	1.377	#DIV/0!	1	0.461529
E0CXM9	Zfpl1	0.895	#DIV/0!	1	-0.16004
Q9CQE8	Q9CQE8	0.668	#DIV/0!	1	-0.58208
Q3V424	Q3V424	1.611	#DIV/0!	1	0.687956
Q3TIU8	Abce1	0.57	0.0692965	2	-0.810966
Q07417	Acads	1.596	0.507703	2	0.674461
D3Z041	Acsl1	0.4795	0.207182	2	-1.0604
Q99JT9	Adi1	1.885	0.586899	2	0.914565
H3BKM0	Ap2b1	1.093	0.352139	2	0.128293
Q99PT1	Arhgdia	1.008	0.492146	2	0.0114956
P62814	Atp6v1b2	1.303	0.21496	2	0.381837
Q3U7E0	Atp6v1g1	0.6435	0.0869741	2	-0.635988
A3R404	ATP8	2.246	0.328098	2	1.16736
P48758	Cbr1	2.1705	0.881762	2	1.11803
P11087	Col1a1	1.892	0.53033	2	0.919912
D3Z0F5	Cops6	1.402	0.178191	2	0.487486
Q8VBV7	Cops8	1.3735	0.053033	2	0.457857
D3Z2H2	Ctnnd1	0.6515	0.00494975	2	-0.618163
Q921N6	Ddx27	1.075	0.401637	2	0.104337
P54823	Ddx6	1.4455	0.374059	2	0.531569
Q7TNV0	Dek	0.8055	0.0657609	2	-0.312044
E9QNN1	Dhx9	0.7855	0.0516188	2	-0.348317
Q91V47	DXS254E	0.7105	0.208597	2	-0.493093
Q8BPN2	E130309D02Rik	1.8445	0.956715	2	0.88323
F7B227	Ech1	2.0305	0.251023	2	1.02184
Q8BL66	Eea1	0.835	0.0183848	2	-0.260152
J3QPZ8	Eif1	0.3955	0.282136	2	-1.33825
Q6ZWX6	Eif2s1	0.7085	0.072832	2	-0.49716
Q8K2W5	Ephx1	1.3395	1.04298	2	0.421695
G3UW85	Erh	0.24	0.159806	2	-2.05889
Q3UI30	Ewsr1	0.6205	0.135057	2	-0.688497
Q9R0N0	Galk1	1.154	0.405879	2	0.206643
Q3UJL0	Gnl2	0.6365	0.013435	2	-0.651768
P05201	Got1	1.4545	0.215668	2	0.540523
Q3TWI5	Gsr	1.02	0.429921	2	0.0285692
P20060	Hexb	1.671	0.640639	2	0.740712
Q9CX86	Hnrnpa0	0.929	0.62084	2	-0.106249
G3XA10	Hnrnpu	0.4885	0.398101	2	-1.03357
Q8C1V4	Kars	0.783	0.00848528	2	-0.352916
G5E897	Kdelc2	1.6885	0.480126	2	0.755742
P52293	Kpna2	0.4555	0.0247487	2	-1.13448
P04104	Krt1	0.3895	0.241123	2	-1.3603
Q3TL96	Lrpap1	1.8435	0.737512	2	0.882447
Q3TND6	Man2b2	1.494	0.0890955	2	0.57918
A2AMV1	Mrto4	0.621	0.140007	2	-0.687335
Q8C156	Ncaph	0.729	0.00282843	2	-0.456009
Q9D6Z1	Nop56	0.691	0.11738	2	-0.533242
Q9CQF3	Nudt21	0.639	0.0975807	2	-0.646112
Q3TJF2	Ola1	0.911	0.292742	2	-0.134477
Q3TX36	Parp1	1.0055	0.249609	2	0.00791308
D3YUE2	Pcolce	1.9145	0.252437	2	0.936968
Q3TGC5	Pebp1	0.8325	0.436285	2	-0.264478
Q9R0E1	Plod3	1.204	0.0890955	2	0.267835
Q9CPS7	Pno1	0.5535	0.215668	2	-0.853345
P08775	Polr2a	1.3305	0.00636396	2	0.411969
Q3UM45	Ppp1r7	0.6505	0.053033	2	-0.620379
Q3TYK4	Prkar1a	1.6705	0.0544472	2	0.74028
G3UZ44	Prrx1	1.9385	0.309006	2	0.954941
Q3TL95	Psma4	1.5395	0.204354	2	0.622462
Q8BJX0	Psmb2	0.8705	0.611647	2	-0.200084
Q60692	Psmb6	1.5495	0.293449	2	0.631803
Q3TFA5	Psmc4	0.975	0.35921	2	-0.0365259
Q9WV91	Ptgfrn	1.471	0.086267	2	0.556797
A1A596	Pwp2	0.3455	0.0968736	2	-1.53324
Q5SW19-2	Q5SW19-2	0.7005	0.0685894	2	-0.513543
Q61584-3	Q61584-3	1.2625	0.0388909	2	0.336283
Q8CFI0-3	Q8CFI0-3	1.639	0.237588	2	0.712816
Q99MR6-2	Q99MR6-2	1.2	0.470933	2	0.263034
Q9WTP6-2	Q9WTP6-2	0.995	0.265872	2	-0.00723157
Q8R3C6	Rbm19	0.693	0.0268701	2	-0.529073
Q8BH97	Rcn3	1.379	0.19799	2	0.463622
Q4V9X9	Rpl23a	0.6195	0.299106	2	-0.690824
P61358	Rpl27	0.829	0.625082	2	-0.270556
P47955	Rplp1	1.0045	0.187383	2	0.00647756
Q5CZY9	Rps16	1.509	0.578413	2	0.593593
Q8BT90	Rps17	0.529	0.383252	2	-0.91866
P60867	Rps20	0.8415	0.0120208	2	-0.248965
P62852	Rps25	0.5655	0.263751	2	-0.822401
Q9CZP6	Rps3	1.283	0.131522	2	0.359521
B2CY77	Rpsa	1.3715	0.338704	2	0.455755
Q3UF30	S100a10	0.443	0.287085	2	-1.17462
P14069	S100a6	1.402	1.69564	2	0.487486
Q9CQS8	Sec61b	0.496	0.00282843	2	-1.01159
A2BE92	Set	0.661	0.175362	2	-0.597278
Q91X43	Sh3d19	1.9945	0.731856	2	0.996027
Q9JI10	Stk3	0.841	0.622254	2	-0.249822
P54116	Stom	1.538	0.213546	2	0.621056
Q9DBG9	Tax1bp3	0.8975	0.480126	2	-0.156016
P11983	Tcp1	1.5815	0.033234	2	0.661294
Q9WVA2	Timm8a1	0.62	0.128693	2	-0.68966
B2RY15	Tln2	1.112	0.265872	2	0.153157
A2AUD5	Tpd52l2	0.922	0.373352	2	-0.117161
Q3THM1	Uqcrc1	1.3555	0.236881	2	0.438825
O70404	Vamp8	0.9335	0.52538	2	-0.0992781
Q8BYL4	Yars2	1.0905	0.460327	2	0.12499
Q3TCR9	Zyx	1.5205	0.399515	2	0.604546
A2A8E2	0610037L13Rik	1.339	#DIV/0!	1	0.421156
Q9D2R0	Aacs	1.195	#DIV/0!	1	0.257011
Q8BWT1	Acaa2	1.2	#DIV/0!	1	0.263034
Q99KI0	Aco2	0.867	#DIV/0!	1	-0.205896
Q9CQR4	Acot13	1.531	#DIV/0!	1	0.614474
P61164	Actr1a	1.208	#DIV/0!	1	0.27262
Q8R5C5	Actr1b	1.208	#DIV/0!	1	0.27262
Q3TJ10	Adpgk	1.331	#DIV/0!	1	0.412511
Q8CG72	Adprhl2	0.706	#DIV/0!	1	-0.50226
Q9EQX4	Aif1l	1.434	#DIV/0!	1	0.520045
F6R8S6	Akt1s1	1.779	#DIV/0!	1	0.831067
Q8K0L1	Aldh6a1	0.65	#DIV/0!	1	-0.621488
Q7TMN7	Anxa4	1.168	#DIV/0!	1	0.22404
Q9WVQ5	Apip	1.462	#DIV/0!	1	0.547943
Q5XJY5	Arcn1	1.177	#DIV/0!	1	0.235114
P61750	Arf4	0.579	#DIV/0!	1	-0.788365
Q61599	Arhgdib	1.392	#DIV/0!	1	0.477159
Q6KAM6	Arhgef1	1.162	#DIV/0!	1	0.21661
Q3TIA9	Asns	0.837	#DIV/0!	1	-0.2567
Q9D5T0	Atad1	0.599	#DIV/0!	1	-0.739372
Q925I1	Atad3	0.759	#DIV/0!	1	-0.397828
O08997	Atox1	0.729	#DIV/0!	1	-0.456009
Q8VDN2	Atp1a1	1.165	#DIV/0!	1	0.22033
J3KMM5	Atp2a2	1.163	#DIV/0!	1	0.217851
P56480	Atp5b	0.956	#DIV/0!	1	-0.0649175
Q5EBI8	Atp5k	0.812	#DIV/0!	1	-0.300448
P50516	Atp6v1a	1.376	#DIV/0!	1	0.46048
Q3U684	Atp6v1d	1.527	#DIV/0!	1	0.6107
Q9D1K2	Atp6v1f	1.177	#DIV/0!	1	0.235114
Q3TGG2	Atxn2l	0.727	#DIV/0!	1	-0.459973
Q3U9U5	Bcap31	0.397	#DIV/0!	1	-1.33279
Q7TMW3	Bgn	0.61	#DIV/0!	1	-0.713119
Q6P1B9	Bin1	1.368	#DIV/0!	1	0.452068
Q923D2	Blvrb	1.335	#DIV/0!	1	0.41684
Q8C3R1	Brat1	0.37	#DIV/0!	1	-1.4344
J3QP71	Bsg	0.664	#DIV/0!	1	-0.590745
E9Q1X8	Cacna2d1	1.593	#DIV/0!	1	0.671746
Q3UBZ3	Capza2	1.478	#DIV/0!	1	0.563646
B7ZP42	Cask	1.409	#DIV/0!	1	0.494672
P49817	Cav1	0.645	#DIV/0!	1	-0.632629
Q61686	Cbx5	0.79	#DIV/0!	1	-0.340075
Q8R3Q6	Ccdc58	0.802	#DIV/0!	1	-0.318326
Q9WU84	Ccs	0.658	#DIV/0!	1	-0.603841
Q6A0F1	Cct8	1.235	#DIV/0!	1	0.304511
B1AUQ7	Cetn2	1.444	#DIV/0!	1	0.530071
B1AZ14	Cobll1	0.749	#DIV/0!	1	-0.416962
E9PWQ3	Col6a3	0.858	#DIV/0!	1	-0.22095
Q3UK65	Cops2	1.184	#DIV/0!	1	0.243669
D3Z440	Cops7a	0.728	#DIV/0!	1	-0.45799
P61924	Copz1	1.296	#DIV/0!	1	0.374066
Q9WUM3	Coro1b	0.953	#DIV/0!	1	-0.0694519
P19783	Cox4i1	0.808	#DIV/0!	1	-0.307573
P63154	Crnkl1	0.5	#DIV/0!	1	-1
Q9ERK4	Cse1l	0.765	#DIV/0!	1	-0.386468
Q60737	Csnk2a1	1.292	#DIV/0!	1	0.369606
Q60598	Cttn	0.758	#DIV/0!	1	-0.39973
Q7TMB8-2	Cyfip1-2	1.291	#DIV/0!	1	0.368489
Q3U741	Ddx17	0.872	#DIV/0!	1	-0.1976
Q8K363	Ddx18	0.801	#DIV/0!	1	-0.320126
Q569Z5	Ddx46	1.142	#DIV/0!	1	0.191563
Q6P9R1	Ddx51	0.744	#DIV/0!	1	-0.426625
Q3UH60	Dip2b	0.521	#DIV/0!	1	-0.940645
Q8BMF4	Dlat	0.78	#DIV/0!	1	-0.358454
P63037	Dnaja1	2.063	#DIV/0!	1	1.04474
Q9QYJ3	Dnajb1	1.79	#DIV/0!	1	0.83996
Q3UKA1	Dnajc3	0.68	#DIV/0!	1	-0.556393
Q3UHZ3	Dnmt1	0.692	#DIV/0!	1	-0.531156
O08553	Dpysl2	1.367	#DIV/0!	1	0.451013
Q9R0P5	Dstn	1.201	#DIV/0!	1	0.264236
Q91XI1	Dus3l	0.575	#DIV/0!	1	-0.798366
Q80T06	Eef1d	0.904	#DIV/0!	1	-0.145605
Q9D8N0	Eef1g	0.832	#DIV/0!	1	-0.265345
Q8BMJ3	Eif1ax	1.288	#DIV/0!	1	0.365133
Q61211	Eif2d	1.318	#DIV/0!	1	0.39835
Q8R1B4	Eif3c	0.805	#DIV/0!	1	-0.312939
Q4FZL1	Eif4a1	1.163	#DIV/0!	1	0.217851
P63073	Eif4e	0.648	#DIV/0!	1	-0.625934
P63242	Eif5a	1.695	#DIV/0!	1	0.761285
Q3THM8	Emd	0.568	#DIV/0!	1	-0.816037
Q03145	Epha2	0.282	#DIV/0!	1	-1.82623
Q3U2Z5	Eps8	1.199	#DIV/0!	1	0.261832
Q99LC5	Etfa	0.85	#DIV/0!	1	-0.234465
Q6KAR6	Exoc3	0.776	#DIV/0!	1	-0.365871
Q9CRA8	Exosc5	0.657	#DIV/0!	1	-0.606035
P35505	Fah	1.376	#DIV/0!	1	0.46048
Q4QRK2	Fech	1.73	#DIV/0!	1	0.790772
Q9R059	Fhl3	0.799	#DIV/0!	1	-0.323733
Q9D1M7	Fkbp11	0.466	#DIV/0!	1	-1.1016
Q3UEG9	Flot2	1.645	#DIV/0!	1	0.718088
Q8K2I1	Fntb	0.884	#DIV/0!	1	-0.177882
Q0P6B2	Fubp1	1.142	#DIV/0!	1	0.191563
Q61213	gag	1.456	#DIV/0!	1	0.54201
Q9CZD3	Gars	1.472	#DIV/0!	1	0.557778
Q8K0D5	Gfm1	1.211	#DIV/0!	1	0.276199
Q8K131	Glb1	0.683	#DIV/0!	1	-0.550043
P26443	Glud1	0.911	#DIV/0!	1	-0.134477
F6YVP7	Gm10260	0.525	#DIV/0!	1	-0.929611
D3YVN7	Gm9755	0.819	#DIV/0!	1	-0.288065
Q3THK7	Gmps	0.773	#DIV/0!	1	-0.37146
Q3TK27	Gnl3	0.731	#DIV/0!	1	-0.452057
Q8BFR4	Gns	0.773	#DIV/0!	1	-0.37146
P05202	Got2	0.844	#DIV/0!	1	-0.244685
Q3UFS4	Gpatch11	0.962	#DIV/0!	1	-0.0558912
A2AQR0	Gpd2	1.338	#DIV/0!	1	0.420078
Q99LJ6	Gpx7	1.345	#DIV/0!	1	0.427606
Q9D7B7	Gpx8	1.236	#DIV/0!	1	0.305679
P10649	Gstm1	1.107	#DIV/0!	1	0.146655
P19157	Gstp1	1.696	#DIV/0!	1	0.762136
K3W4S6	Gyg	1.293	#DIV/0!	1	0.370722
A2ATU9	Hat1	0.757	#DIV/0!	1	-0.401635
B1AUX2	Hcfc1	0.653	#DIV/0!	1	-0.614845
P51859	Hdgf	0.574	#DIV/0!	1	-0.800877
Q3U487	Hectd3	1.25	#DIV/0!	1	0.321928
B1ATZ0	Hgs	0.722	#DIV/0!	1	-0.469929
Q8BLH7	Hirip3	0.55	#DIV/0!	1	-0.862496
Q1WWK3	Hist1h1b	0.85	#DIV/0!	1	-0.234465
Q3UJ70	Hmgcs1	1.346	#DIV/0!	1	0.428678
O88569	Hnrnpa2b1	1.515	#DIV/0!	1	0.599318
D3YTQ3	Hnrnpdl	1.268	#DIV/0!	1	0.342555
Q99KF5	Hprt	1.767	#DIV/0!	1	0.821302
Q61411	Hras	1.703	#DIV/0!	1	0.768078
P52760	Hrsp12	0.76	#DIV/0!	1	-0.395929
P07901	Hsp90aa1	1.77	#DIV/0!	1	0.823749
P48722	Hspa4l	1.21	#DIV/0!	1	0.275007
Q9JK92	Hspb8	1.67	#DIV/0!	1	0.739848
Q9CR41	Hypk	0.846	#DIV/0!	1	-0.24127
F6RPJ9	Ide	1.193	#DIV/0!	1	0.254594
Q8R366	Igsf8	1.535	#DIV/0!	1	0.618239
E9QMH7	Ikbip	1.27	#DIV/0!	1	0.344828
Q3UM53	Il1rl1	2.187	#DIV/0!	1	1.12895
Q3UXI9	Ilf2	0.859	#DIV/0!	1	-0.21927
O55222	Ilk	0.704	#DIV/0!	1	-0.506353
Q80V26	Impad1	1.62	#DIV/0!	1	0.695994
Q6P549	Inppl1	0.73	#DIV/0!	1	-0.454032
Q8CHT3	Ints5	0.421	#DIV/0!	1	-1.24811
Q4G0B8	Ipo9	1.337	#DIV/0!	1	0.418999
Q3U0V1	Khsrp	0.814	#DIV/0!	1	-0.296899
Q5UE59	Klc1	1.409	#DIV/0!	1	0.494672
Q3TFE8	Kpnb1	0.857	#DIV/0!	1	-0.222633
I3PQW3	Larp7	0.712	#DIV/0!	1	-0.490051
Q61792	Lasp1	0.419	#DIV/0!	1	-1.25498
Q3TI99	Ldha	1.196	#DIV/0!	1	0.258217
Q3TSU8	Lig1	0.764	#DIV/0!	1	-0.388355
Q91ZX7	Lrp1	1.224	#DIV/0!	1	0.291604
Q3UZ39	Lrrfip1	0.644	#DIV/0!	1	-0.634867
A2ADH1	Magt1	0.733	#DIV/0!	1	-0.448115
A2ARP8	Map1a	1.599	#DIV/0!	1	0.67717
Q61166	Mapre1	1.227	#DIV/0!	1	0.295135
P28667	Marcksl1	0.356	#DIV/0!	1	-1.49005
Q8VCF0	Mavs	1.392	#DIV/0!	1	0.477159
Q52KC3	Mcm5	1.171	#DIV/0!	1	0.227741
P14152	Mdh1	1.367	#DIV/0!	1	0.451013
Q9DCS3	Mecr	0.787	#DIV/0!	1	-0.345564
Q6KAT1	mFLJ00070	0.28	#DIV/0!	1	-1.8365
Q3TQH0	Mmp14	1.46	#DIV/0!	1	0.545968
Q5SWZ5	Mprip	0.725	#DIV/0!	1	-0.463947
Q3UJN6	Mre11a	0.77	#DIV/0!	1	-0.37707
Q3U9C4	Mrpl44	1.433	#DIV/0!	1	0.519039
Q8C2N9	Msh6	0.693	#DIV/0!	1	-0.529073
Q3THX5	Mvp	1.13	#DIV/0!	1	0.176323
Q3UH59	Myh10	0.825	#DIV/0!	1	-0.277534
Q3UG58	Myo1d	0.734	#DIV/0!	1	-0.446148
G3X8Y3	Naa15	0.789	#DIV/0!	1	-0.341903
B1AU75	Nasp	0.661	#DIV/0!	1	-0.597278
Q8BLF1	Nceh1	1.691	#DIV/0!	1	0.757877
Q62425	Ndufa4	1.348	#DIV/0!	1	0.43082
Q9DCS9	Ndufb10	1.692	#DIV/0!	1	0.75873
Q4VAE8	Ndufb4	1.176	#DIV/0!	1	0.233888
D3YUM1	Ndufv1	0.819	#DIV/0!	1	-0.288065
Q9CR95	Necap1	1.35	#DIV/0!	1	0.432959
P10493	Nid1	1.21	#DIV/0!	1	0.275007
U3M993	Nsdhl	4.861	#DIV/0!	1	2.28125
Q1HFZ0	Nsun2	1.11	#DIV/0!	1	0.15056
P54729	Nub1	1.43	#DIV/0!	1	0.516015
Q8BJ71	Nup93	0.688	#DIV/0!	1	-0.53952
H7BX01	Opa1	1.189	#DIV/0!	1	0.249749
D3YWF6	Otub1	1.278	#DIV/0!	1	0.353888
P18872-2	P18872-2	0.784	#DIV/0!	1	-0.351074
P39053-2	P39053-2	1.366	#DIV/0!	1	0.449957
Q3TN84	P4ha1	1.143	#DIV/0!	1	0.192825
Q3U8U8	Pabpc1	0.788	#DIV/0!	1	-0.343732
K0BWC3	Palld	0.635	#DIV/0!	1	-0.655172
Q6NS46	Pdcd11	0.545	#DIV/0!	1	-0.875672
A2AVP3	Pdcl	1.711	#DIV/0!	1	0.77484
P12382	Pfkl	1.529	#DIV/0!	1	0.612588
Q3U7V7	Pfn1	1.31	#DIV/0!	1	0.389567
Q61753	Phgdh	0.869	#DIV/0!	1	-0.202572
D3Z0X5	Phldb1	0.716	#DIV/0!	1	-0.481969
Q9DBG5	Plin3	1.362	#DIV/0!	1	0.445727
Q3U055	Plod2	1.354	#DIV/0!	1	0.437228
Q9R1Q7	Plp2	0.368	#DIV/0!	1	-1.44222
Q9Z2M7	Pmm2	0.849	#DIV/0!	1	-0.236164
Q8C2N0	Pold1	0.612	#DIV/0!	1	-0.708396
Q61074	Ppm1g	0.727	#DIV/0!	1	-0.459973
P62141	Ppp1cb	0.729	#DIV/0!	1	-0.456009
Q3ULN8	Ppp2r5a	1.36	#DIV/0!	1	0.443607
A4QMV1	Ppp4r2	0.632	#DIV/0!	1	-0.662004
Q9DCD8	Psma3	1.305	#DIV/0!	1	0.38405
Q3TUX3	Psma5	1.228	#DIV/0!	1	0.296311
Q9R1P1	Psmb3	1.92	#DIV/0!	1	0.941106
P62192	Psmc1	1.396	#DIV/0!	1	0.481299
Q3TG45	Psmd8	0.831	#DIV/0!	1	-0.26708
O35074	Ptgis	1.21	#DIV/0!	1	0.275007
Q3U6E4	Ptma	0.103	#DIV/0!	1	-3.27928
Q8K2C9	ptplad1	1.349	#DIV/0!	1	0.43189
Q4VA53-3	Q4VA53-3	0.527	#DIV/0!	1	-0.924125
Q6NV83-2	Q6NV83-2	0.647	#DIV/0!	1	-0.628162
Q6P069-2	Q6P069-2	0.808	#DIV/0!	1	-0.307573
Q6PE15-2	Q6PE15-2	1.193	#DIV/0!	1	0.254594
Q76LS9-2	Q76LS9-2	5.361	#DIV/0!	1	2.4225
Q7M6Y3-2	Q7M6Y3-2	1.209	#DIV/0!	1	0.273814
Q80Y81-2	Q80Y81-2	0.684	#DIV/0!	1	-0.547932
Q8BG51-2	Q8BG51-2	0.633	#DIV/0!	1	-0.659723
Q8BTV2-2	Q8BTV2-2	0.448	#DIV/0!	1	-1.15843
Q8BY87-2	Q8BY87-2	1.277	#DIV/0!	1	0.352759
Q8C0E3-2	Q8C0E3-2	0.567	#DIV/0!	1	-0.818579
Q8C2Q3-2	Q8C2Q3-2	0.696	#DIV/0!	1	-0.522841
Q8CGF7-2	Q8CGF7-2	0.794	#DIV/0!	1	-0.332789
Q8CJ40-2	Q8CJ40-2	1.508	#DIV/0!	1	0.592636
Q8R1N4-2	Q8R1N4-2	0.714	#DIV/0!	1	-0.486004
Q99K28-2	Q99K28-2	1.276	#DIV/0!	1	0.351628
Q99LB6-2	Q99LB6-2	1.461	#DIV/0!	1	0.546956
Q99M31-2	Q99M31-2	0.713	#DIV/0!	1	-0.488026
Q9D9V3-2	Q9D9V3-2	1.485	#DIV/0!	1	0.570463
Q9DBL9-2	Q9DBL9-2	1.639	#DIV/0!	1	0.712816
Q9QXS1-2	Q9QXS1-2	0.826	#DIV/0!	1	-0.275786
Q9WTI7-2	Q9WTI7-2	0.703	#DIV/0!	1	-0.508403
Q9WVJ3-2	Q9WVJ3-2	1.683	#DIV/0!	1	0.751035
Q9Z0P5-2	Q9Z0P5-2	1.415	#DIV/0!	1	0.500802
P46638	Rab11b	1.223	#DIV/0!	1	0.290424
Q9D1G1	Rab1b	1.253	#DIV/0!	1	0.325386
P53994	Rab2a	1.397	#DIV/0!	1	0.482332
Q9CQD1	Rab5a	1.276	#DIV/0!	1	0.351628
Q3TLP8	Rac1	1.497	#DIV/0!	1	0.582074
A1L366	Rad21	0.729	#DIV/0!	1	-0.456009
Q00915	Rbp1	1.624	#DIV/0!	1	0.699552
Q8BK67	Rcc2	0.685	#DIV/0!	1	-0.545824
Q3T9B4	Rexo2	0.794	#DIV/0!	1	-0.332789
Q3UDK3	Rfc5	0.625	#DIV/0!	1	-0.678072
Q3U561	Rpl10a	0.725	#DIV/0!	1	-0.463947
Q8VC94	Rpl11	1.455	#DIV/0!	1	0.541019
Q9CQM8	Rpl21	1.369	#DIV/0!	1	0.453122
Q9CY93	Rpl31	0.698	#DIV/0!	1	-0.518701
P51410	Rpl9	1.566	#DIV/0!	1	0.647084
G3UYV7	Rps28	0.813	#DIV/0!	1	-0.298673
Q99P72	Rtn4	0.557	#DIV/0!	1	-0.844251
Q8K021	Scamp1	1.211	#DIV/0!	1	0.276199
Q63918	Sdpr	0.612	#DIV/0!	1	-0.708396
Q3U3L3	Serpinb6a	1.43	#DIV/0!	1	0.516015
Q3UDJ2	Sgpl1	0.494	#DIV/0!	1	-1.01742
Q91VW3	Sh3bgrl3	1.703	#DIV/0!	1	0.768078
Q3TJB4	Sh3gl1	0.818	#DIV/0!	1	-0.289827
D6RDC2	Slc15a4	0.847	#DIV/0!	1	-0.239566
Q3TD17	Slc2a1	1.44	#DIV/0!	1	0.526069
G3UWA6	Slc3a2	0.777	#DIV/0!	1	-0.364013
Q9R0P4	Smap	2.034	#DIV/0!	1	1.02432
Q9CR32	Snrnp70	0.807	#DIV/0!	1	-0.309359
Q3UX80	Snrpf	0.602	#DIV/0!	1	-0.732165
Q3TGS7	Snx12	1.343	#DIV/0!	1	0.425459
Q7TNE3	Spag7	1.206	#DIV/0!	1	0.27023
Q91Z67	Srgap2	0.789	#DIV/0!	1	-0.341903
Q3US65	Srpk1	0.601	#DIV/0!	1	-0.734563
Q9DBG7	Srpr	1.25	#DIV/0!	1	0.321928
Q8BH40	Stx7	0.854	#DIV/0!	1	-0.227692
D3Z794	Sumo2	0.669	#DIV/0!	1	-0.579922
Q9WVA4	Tagln2	0.847	#DIV/0!	1	-0.239566
P48428	Tbca	0.3	#DIV/0!	1	-1.73697
Q3TSW9	Tfam	1.144	#DIV/0!	1	0.194087
Q569Z6	Thrap3	0.706	#DIV/0!	1	-0.50226
P40142	Tkt	1.42	#DIV/0!	1	0.505891
Q3UH23	Tm9sf3	0.679	#DIV/0!	1	-0.558517
Q9D1D4	Tmed10	1.395	#DIV/0!	1	0.480265
P52875	Tmem165	1.545	#DIV/0!	1	0.627607
Q3TFA9	Tmod3	0.741	#DIV/0!	1	-0.432455
H3BK73	Tor2a	1.093	#DIV/0!	1	0.128293
F6ZDS4	Tpr	0.842	#DIV/0!	1	-0.248108
Q3U0V2	Tradd	1.974	#DIV/0!	1	0.981122
Q9CQA1	Trappc5	0.465	#DIV/0!	1	-1.1047
Q62318	Trim28	1.175	#DIV/0!	1	0.232661
Q3UA06	Trip13	0.797	#DIV/0!	1	-0.327348
D3YW86	Tsc22d1	0.706	#DIV/0!	1	-0.50226
P23591	Tsta3	1.161	#DIV/0!	1	0.215368
P68368	Tuba4a	1.366	#DIV/0!	1	0.449957
Q6NWW1	Ube4b	1.104	#DIV/0!	1	0.14274
Q922Y1	Ubxn1	1.322	#DIV/0!	1	0.402722
Q8VCH8	Ubxn4	1.729	#DIV/0!	1	0.789938
Q8C2D2	Ufd1l	1.543	#DIV/0!	1	0.625738
Q3TJ71	Ugdh	0.784	#DIV/0!	1	-0.351074
Q8R0M2	Ugp2	1.215	#DIV/0!	1	0.280956
Q8VDF2	Uhrf1	0.487	#DIV/0!	1	-1.03801
Q3TVV7	Umps	0.826	#DIV/0!	1	-0.275786
G3UX26	Vdac2	1.258	#DIV/0!	1	0.331132
Q3TDX2	Vps4a	1.687	#DIV/0!	1	0.75446
Q00519	Xdh	1.497	#DIV/0!	1	0.582074
A2RRJ4	Xpo5	0.528	#DIV/0!	1	-0.92139
Q9JKB3	Ybx3	0.48	#DIV/0!	1	-1.05889
Q9CQW1	Ykt6	1.363	#DIV/0!	1	0.446786
P62259	Ywhae	1.241	#DIV/0!	1	0.311503
P61982	Ywhag	1.283	#DIV/0!	1	0.359521
Q9DAM7	Q9DAM7	1.872	#DIV/0!	1	0.90458
B2CSK2	B2CSK2	2.874	#DIV/0!	1	1.52306
Q3U4D1	Q3U4D1	1.352	#DIV/0!	1	0.435095
Q9JHJ3	Q9JHJ3	1.629	#DIV/0!	1	0.703987
Q3UE11	Q3UE11	1.515	#DIV/0!	1	0.599318
Q6QMT3	Q6QMT3	0.327	#DIV/0!	1	-1.61264
Q3UUU4	Sept6	0.314	#DIV/0!	1	-1.67116
A2AJI0-2	A2AJI0-2	1.452	#DIV/0!	1	0.538041
A6H8H2-2	A6H8H2-2	0.664	#DIV/0!	1	-0.590745
Q99LR1	Abhd12	1.829	#DIV/0!	1	0.871055
Q3U7M5	Abhd4	2.679	#DIV/0!	1	1.42169
Q8VDC3	aco1	0.404	#DIV/0!	1	-1.30757
A2BDX0	Adnp	1.437	#DIV/0!	1	0.52306
Q3UDQ7	Afg3l2	1.466	#DIV/0!	1	0.551885
E9PYB0	Ahnak2	0.388	#DIV/0!	1	-1.36587
Q9WTP7	Ak3	1.689	#DIV/0!	1	0.756169
D3Z0B9	Aldh16a1	1.455	#DIV/0!	1	0.541019
Q8K009	Aldh1l2	1.167	#DIV/0!	1	0.222805
P62331	Arf6	0.145	#DIV/0!	1	-2.78588
A2AH25	Arhgap1	1.421	#DIV/0!	1	0.506907
Q9Z1K5	Arih1	0.616	#DIV/0!	1	-0.698998
Q8R5J9	Arl6ip5	0.368	#DIV/0!	1	-1.44222
Q3TKM9	Arpc5	0.341	#DIV/0!	1	-1.55216
Q3UC32	Arpc5	0.478	#DIV/0!	1	-1.06492
P50429	Arsb	1.405	#DIV/0!	1	0.49057
E9PYT3	Atl3	1.203	#DIV/0!	1	0.266637
Q9D3D9	Atp5d	2.359	#DIV/0!	1	1.23818
K3W4T3	Atp6v0a1	1.416	#DIV/0!	1	0.501821
A6H663	Bag3	1.442	#DIV/0!	1	0.528071
B1AZ46	Baiap2	0.765	#DIV/0!	1	-0.386468
Q5U5M8	Bloc1s3	1.682	#DIV/0!	1	0.750178
Q9CY64	Blvra	0.396	#DIV/0!	1	-1.33643
Q8VCQ8	Cald1	1.334	#DIV/0!	1	0.415759
P62204	Calm1	0.234	#DIV/0!	1	-2.09542
Q3UWP8	Calr	0.576	#DIV/0!	1	-0.795859
Q3TL33	Calu	0.332	#DIV/0!	1	-1.59074
Q3U0U5	Cap1	0.777	#DIV/0!	1	-0.364013
Q3TB79	Capn1	1.704	#DIV/0!	1	0.768925
D3YW48	Capns1	0.34	#DIV/0!	1	-1.55639
Q8C281	Cast	0.648	#DIV/0!	1	-0.625934
Q8VEH6	Cbwd1	0.477	#DIV/0!	1	-1.06794
Q9DCC5	Cbx3	0.721	#DIV/0!	1	-0.471929
Q8C6E0	Ccdc104	1.797	#DIV/0!	1	0.84559
Q9JIG7	Ccdc22	0.618	#DIV/0!	1	-0.694321
Q3TII0	Cct4	1.355	#DIV/0!	1	0.438293
Q8VE98	Cd276	1.89	#DIV/0!	1	0.918386
Q3U4A3	Cd2bp2	2.102	#DIV/0!	1	1.07176
Q3UL78	Cdc42	0.527	#DIV/0!	1	-0.924125
Q8BI72	Cdkn2aip	2.083	#DIV/0!	1	1.05866
O88271	Cfdp1	0.573	#DIV/0!	1	-0.803393
Q8K327	Champ1	1.606	#DIV/0!	1	0.683472
Q5DTP7	Chd4	1.584	#DIV/0!	1	0.663572
Q9D1P4	Chordc1	0.628	#DIV/0!	1	-0.671164
B1AWE0	Clta	2.424	#DIV/0!	1	1.27739
Q9D2R6	Coa3	1.47	#DIV/0!	1	0.555816
Q3UTM6	Commd10	0.858	#DIV/0!	1	-0.22095
Q3T9Z4	Commd4	0.282	#DIV/0!	1	-1.82623
Q9QZE5	Copg1	1.509	#DIV/0!	1	0.593593
Q3TEA5	Cops3	1.354	#DIV/0!	1	0.437228
Q9CPQ1	Cox6c	1.676	#DIV/0!	1	0.745022
Q3UGT1	Cpt1a	3.403	#DIV/0!	1	1.76681
Q3UDA8	Cpt2	1.335	#DIV/0!	1	0.41684
P62965	Crabp1	1.904	#DIV/0!	1	0.929033
Q80XR3	Cryz	0.464	#DIV/0!	1	-1.1078
Q3TXH7	Csde1	0.738	#DIV/0!	1	-0.438307
Q8VHY0	Cspg4	0.774	#DIV/0!	1	-0.369595
Q8VCN5	Cth	0.51	#DIV/0!	1	-0.971431
Q3U2A5	D030056L22Rik	0.598	#DIV/0!	1	-0.741783
A2ADY9	Ddi2	0.647	#DIV/0!	1	-0.628162
Q9CWT6	Ddx28	0.319	#DIV/0!	1	-1.64837
Q8VBZ0	Dhrsx	1.756	#DIV/0!	1	0.812293
Q5DTX1	Dhx37	1.37	#DIV/0!	1	0.454176
Q9D2G2	Dlst	1.312	#DIV/0!	1	0.391768
Q3TK61	Dnaja1	2.098	#DIV/0!	1	1.06901
Q3TFF0	Dnaja2	1.834	#DIV/0!	1	0.874994
Q99KV1	Dnajb11	0.615	#DIV/0!	1	-0.701342
Q3TVK3	Dnpep	1.355	#DIV/0!	1	0.438293
Q8BNS0	Drg1	1.358	#DIV/0!	1	0.441483
B1AQF4	Dusp3	1.564	#DIV/0!	1	0.645241
Q8R1Q8	Dync1li1	0.755	#DIV/0!	1	-0.405451
Q6PDL0	Dync1li2	1.352	#DIV/0!	1	0.435095
Q8K2D3	Edc3	1.97	#DIV/0!	1	0.978196
Q2HXL6	Edem3	2.266	#DIV/0!	1	1.18015
Q3UA81	Eef1a1	0.694	#DIV/0!	1	-0.526992
Q3UDC8	Eef2	0.276	#DIV/0!	1	-1.85726
Q99L45	Eif2s2	0.346	#DIV/0!	1	-1.53116
Q3THA0	Eif3g	0.538	#DIV/0!	1	-0.894322
Q3TII9	Eif4ebp1	0.736	#DIV/0!	1	-0.442222
Q6NZJ6	Eif4g1	0.585	#DIV/0!	1	-0.773491
Q05CM5	Eif5	0.694	#DIV/0!	1	-0.526992
Q3UFF9	Elavl1	1.727	#DIV/0!	1	0.788268
Q99KI3	Emc3	0.783	#DIV/0!	1	-0.352916
Q8C522	Endod1	1.337	#DIV/0!	1	0.418999
Q4FK59	Eno3	0.186	#DIV/0!	1	-2.42663
Q99M71-2	Epdr1-2	1.977	#DIV/0!	1	0.983313
Q8BFZ9	Erlin2	1.138	#DIV/0!	1	0.186501
Q4FJZ3	Ero1l	1.216	#DIV/0!	1	0.282143
Q3U7R1	Esyt1	1.275	#DIV/0!	1	0.350497
Q9DCW4	Etfb	1.434	#DIV/0!	1	0.520045
Q69ZD1	Exoc4	1.584	#DIV/0!	1	0.663572
Q921I9	Exosc4	1.442	#DIV/0!	1	0.528071
Q8BTW3	Exosc6	2.869	#DIV/0!	1	1.52055
Q8C3I8	Fam203a	1.542	#DIV/0!	1	0.624803
Q3TJZ6	Fam98a	1.971	#DIV/0!	1	0.978928
B2RQ18	Fkbp15	0.622	#DIV/0!	1	-0.685014
Q62446	Fkbp3	0.72	#DIV/0!	1	-0.473931
A2AJ72	Fubp3	1.232	#DIV/0!	1	0.301002
P97855	G3bp1	0.704	#DIV/0!	1	-0.506353
Q8R059	Gale	0.458	#DIV/0!	1	-1.12658
Q0VBR8	Gas7	1.433	#DIV/0!	1	0.519039
Q6A099	Gbf1	0.682	#DIV/0!	1	-0.552156
Q3UC72	Gdi2	0.68	#DIV/0!	1	-0.556393
Q9CPU0	Glo1	0.295	#DIV/0!	1	-1.76121
G3UWG1	Gm10108	1.352	#DIV/0!	1	0.435095
J3QPI4	Gm9791	0.428	#DIV/0!	1	-1.22432
Q8K0C9	Gmds	1.49	#DIV/0!	1	0.575312
P68040	Gnb2l1	0.594	#DIV/0!	1	-0.751465
Q9DAS9	Gng12	0.154	#DIV/0!	1	-2.699
B2RWW2	Golgb1	1.505	#DIV/0!	1	0.589763
Q9QZF2	Gpc1	1.791	#DIV/0!	1	0.840765
P24472	Gsta4	0.731	#DIV/0!	1	-0.452057
Q9WVL0	Gstz1	0.847	#DIV/0!	1	-0.239566
Q8C2D1	Hars	0.61	#DIV/0!	1	-0.713119
Q3THQ0	Hexa	0.809	#DIV/0!	1	-0.305788
Q8R409	Hexim1	0.726	#DIV/0!	1	-0.461959
Q99L13	Hibadh	1.364	#DIV/0!	1	0.447844
Q9D0S9	Hint2	1.641	#DIV/0!	1	0.714575
Q8VD75	Hip1	1.827	#DIV/0!	1	0.869477
Q6P1F5	Hip1r	0.546	#DIV/0!	1	-0.873027
Q3U566	Hmgb2	0.552	#DIV/0!	1	-0.85726
Q3UMP2	Hmgcl	2.406	#DIV/0!	1	1.26664
Q3TMZ8	Hnrnpab	0.63	#DIV/0!	1	-0.666576
G3X9W0	Hnrnpd	0.467	#DIV/0!	1	-1.09851
Q9CQZ1	Hsbp1	0.26	#DIV/0!	1	-1.94342
Q3TT11	Hsd17b4	1.501	#DIV/0!	1	0.585924
Q3U2G2	Hspa4	0.823	#DIV/0!	1	-0.281036
P63038	Hspd1	1.274	#DIV/0!	1	0.349365
A2AFQ0	Huwe1	1.344	#DIV/0!	1	0.426533
Q5HZJ8	Idh1	1.331	#DIV/0!	1	0.412511
Q5SF07	Igf2bp2	1.544	#DIV/0!	1	0.626673
Q9CPN8	Igf2bp3	0.675	#DIV/0!	1	-0.567041
B7ZWC4	Igf2r	1.934	#DIV/0!	1	0.951588
Q3U9N8	Impdh2	0.551	#DIV/0!	1	-0.859876
Q3U1G5	Isg20l2	0.488	#DIV/0!	1	-1.03505
Q8BX02	Kank2	1.54	#DIV/0!	1	0.62293
Q60749	Khdrbs1	0.083	#DIV/0!	1	-3.59074
E0CZ72	Kif2a	1.452	#DIV/0!	1	0.538041
Q8BGZ7	Krt75	0.396	#DIV/0!	1	-1.33643
Q8VED5	Krt79	0.373	#DIV/0!	1	-1.42275
Q99KR3	Lactb2	1.591	#DIV/0!	1	0.669934
F8VQJ3	Lamc1	0.774	#DIV/0!	1	-0.369595
P16125	Ldhb	1.423	#DIV/0!	1	0.508936
P14733	Lmnb1	1.275	#DIV/0!	1	0.350497
Q9QXA5	Lsm4	0.506	#DIV/0!	1	-0.982791
P70202	Lxn	0.301	#DIV/0!	1	-1.73216
Q3UHL8	Lztfl1	0.692	#DIV/0!	1	-0.531156
Q3TMX5	Manf	0.28	#DIV/0!	1	-1.8365
Q3UF82	Mapk1	1.629	#DIV/0!	1	0.703987
D3Z3G6	Mapk3	1.237	#DIV/0!	1	0.306846
Q3TTX0	Matr3	1.301	#DIV/0!	1	0.379621
Q8R3F5	Mcat	1.825	#DIV/0!	1	0.867896
Q3UC10	Mcm6	0.753	#DIV/0!	1	-0.409278
P08249	Mdh2	1.168	#DIV/0!	1	0.22404
Q9D967	Mdp1	1.634	#DIV/0!	1	0.708408
Q6ZQ84	mKIAA0617	0.599	#DIV/0!	1	-0.739372
Q3UDM0	Mob1b	0.594	#DIV/0!	1	-0.751465
B9EKJ3	Mon2	0.401	#DIV/0!	1	-1.31833
Q80X85	Mrps7	0.532	#DIV/0!	1	-0.910502
D3Z6J0	N6amt1	1.893	#DIV/0!	1	0.920674
Q3UK68	Naca	0.491	#DIV/0!	1	-1.02621
F6Z4B2	Ncor2	1.532	#DIV/0!	1	0.615416
Q8VCB1	Ndc1	0.803	#DIV/0!	1	-0.316528
D3YXT0	Ndufs2	1.277	#DIV/0!	1	0.352759
P46935	Nedd4	1.159	#DIV/0!	1	0.212881
Q3TN15	Nek7	3.028	#DIV/0!	1	1.59837
Q7TPS7	Nfyc	1.953	#DIV/0!	1	0.965692
O55125	Nipsnap1	2.444	#DIV/0!	1	1.28924
H3BIX4	Nptn	1.475	#DIV/0!	1	0.560715
Q8K2T3	Nrp2	1.893	#DIV/0!	1	0.920674
Q8R0G9	Nup133	0.775	#DIV/0!	1	-0.367732
Q3UJY4	Nup43	0.684	#DIV/0!	1	-0.547932
Q8BTS4	Nup54	0.477	#DIV/0!	1	-1.06794
O88712-2	O88712-2	2.835	#DIV/0!	1	1.50335
D3YYU8	Obsl1	0.807	#DIV/0!	1	-0.309359
Q9CRD0	Ociad1	1.567	#DIV/0!	1	0.648005
Q505D7	Opa3	1.48	#DIV/0!	1	0.565597
P25799-2	P25799-2	2.099	#DIV/0!	1	1.0697
D3YUB9	Pabpn1	1.225	#DIV/0!	1	0.292782
D3Z7E6	Pafah1b3	2.149	#DIV/0!	1	1.10367
Q8BTW9	Pak4	1.25	#DIV/0!	1	0.321928
Q99LX0	Park7	1.414	#DIV/0!	1	0.499782
B2M1R7	Pcbp2	1.388	#DIV/0!	1	0.473008
Q91ZA3	Pcca	1.342	#DIV/0!	1	0.424385
Q91ZH2	Pcna	0.642	#DIV/0!	1	-0.639355
Q3T9S7	Pcx	1.661	#DIV/0!	1	0.732052
Q3UHX2	Pdap1	0.779	#DIV/0!	1	-0.360305
Q8C5M4	Pdcd6	0.496	#DIV/0!	1	-1.01159
Q8R1G6	Pdlim2	1.594	#DIV/0!	1	0.672652
Q6ZWY7	Pfdn5	0.219	#DIV/0!	1	-2.191
Q3U643	Pigs	1.57	#DIV/0!	1	0.650765
P27612	Plaa	0.782	#DIV/0!	1	-0.354759
E9QPE8	Plec	0.844	#DIV/0!	1	-0.244685
Q8BN07	Ppp2cb	1.297	#DIV/0!	1	0.375178
G5E8R4	Ppp6r3	0.638	#DIV/0!	1	-0.648372
O08807	Prdx4	2.129	#DIV/0!	1	1.09018
Q2VPC9	Prkag1	0.657	#DIV/0!	1	-0.606035
P04768	Prl2c3	0.219	#DIV/0!	1	-2.191
Q3UYN1	Prosc	0.526	#DIV/0!	1	-0.926865
Q8BJY1	Psmd5	0.83	#DIV/0!	1	-0.268817
Q99LS3	Psph	1.856	#DIV/0!	1	0.892197
Q4FJY5	Ptgr1	0.619	#DIV/0!	1	-0.691989
Q3TJN9	Ptgs1	1.703	#DIV/0!	1	0.768078
Q9DCC4	Pycrl	1.371	#DIV/0!	1	0.455229
Q3TKT4-2	Q3TKT4-2	1.279	#DIV/0!	1	0.355016
Q3UEB3-2	Q3UEB3-2	1.231	#DIV/0!	1	0.299831
Q3UFY7-2	Q3UFY7-2	1.522	#DIV/0!	1	0.605968
Q3UHJ0-2	Q3UHJ0-2	1.556	#DIV/0!	1	0.637842
Q64012-2	Q64012-2	1.242	#DIV/0!	1	0.312665
Q7TNC4-2	Q7TNC4-2	0.488	#DIV/0!	1	-1.03505
Q8BP71-2	Q8BP71-2	1.863	#DIV/0!	1	0.897628
Q8BUR4-2	Q8BUR4-2	1.251	#DIV/0!	1	0.323082
Q8CBY1-2	Q8CBY1-2	0.786	#DIV/0!	1	-0.347399
Q8CCJ3-1	Q8CCJ3-1	1.717	#DIV/0!	1	0.77989
Q8R5H1-5	Q8R5H1-5	0.373	#DIV/0!	1	-1.42275
Q920Q6-2	Q920Q6-2	0.524	#DIV/0!	1	-0.932361
Q9CZX0-2	Q9CZX0-2	0.555	#DIV/0!	1	-0.84944
Q9D0M3-2	Q9D0M3-2	1.251	#DIV/0!	1	0.323082
Q9EPK2-2	Q9EPK2-2	0.636	#DIV/0!	1	-0.652901
Q9Z1X4-2	Q9Z1X4-2	1.186	#DIV/0!	1	0.246104
Q9Z204-2	Q9Z204-2	0.679	#DIV/0!	1	-0.558517
Q8C266	Rab5c	1.347	#DIV/0!	1	0.42975
Q60972	Rbbp4	0.529	#DIV/0!	1	-0.91866
Q3TPK8	Rbms1	0.647	#DIV/0!	1	-0.628162
Q9WV02	Rbmx	0.365	#DIV/0!	1	-1.45403
Q3U6D2	Rcc1	0.822	#DIV/0!	1	-0.28279
P84096	Rhog	2.016	#DIV/0!	1	1.0115
Q3U319	Rnf40	1.955	#DIV/0!	1	0.967169
P19253	Rpl13a	0.512	#DIV/0!	1	-0.965784
A2A547	Rpl19	1.542	#DIV/0!	1	0.624803
P62889	Rpl30	0.506	#DIV/0!	1	-0.982791
P62911	Rpl32	0.226	#DIV/0!	1	-2.14561
Q9D1R9	Rpl34	1.527	#DIV/0!	1	0.6107
Q9JJI8	Rpl38	0.636	#DIV/0!	1	-0.652901
Q5EBG5	Rpl7a	1.465	#DIV/0!	1	0.550901
Q3U9P0	Rps10	0.614	#DIV/0!	1	-0.703689
Q9DB79	Rps11	0.392	#DIV/0!	1	-1.35107
Q6ZWZ6	Rps12	0.429	#DIV/0!	1	-1.22095
P62855	Rps26	0.573	#DIV/0!	1	-0.803393
Q91V55	Rps5	1.437	#DIV/0!	1	0.52306
Q99K70	Rragc	0.471	#DIV/0!	1	-1.0862
P62071	Rras2	2.151	#DIV/0!	1	1.10501
Q3TGY1	Rsrc1	1.586	#DIV/0!	1	0.665393
A2AUR7	Rsu1	0.35	#DIV/0!	1	-1.51457
Q8BIJ7	Rufy1	2.166	#DIV/0!	1	1.11503
P50543	S100a11	0.327	#DIV/0!	1	-1.61264
Q9JLI8	Sart3	1.299	#DIV/0!	1	0.377401
Q8VCL2	Sco2	1.315	#DIV/0!	1	0.395063
Q3U5P4	Scpep1	1.972	#DIV/0!	1	0.97966
D3YTS1	Sec11a	0.688	#DIV/0!	1	-0.53952
Q8C1E4	Sec23a	0.576	#DIV/0!	1	-0.795859
D3YZC9	Sf1	1.265	#DIV/0!	1	0.339137
Q9D554	Sf3a3	0.796	#DIV/0!	1	-0.32916
A1L3T3	Sgsh	1.639	#DIV/0!	1	0.712816
Q3U9A8	Sh3bgrl	0.755	#DIV/0!	1	-0.405451
F6S7W6	Sik3	1.421	#DIV/0!	1	0.506907
G3X9J0	Sipa1l3	0.865	#DIV/0!	1	-0.209228
Q9WTX5	Skp1	0.414	#DIV/0!	1	-1.2723
E9QM38	Slc12a2	1.537	#DIV/0!	1	0.620117
Q8BVI9	Slc25a4	0.544	#DIV/0!	1	-0.878321
Q91VE0	Slc27a4	1.781	#DIV/0!	1	0.832688
Q3UHY0	Slc4a1ap	1.791	#DIV/0!	1	0.840765
Q3UGM4	Slc4a2	1.434	#DIV/0!	1	0.520045
Q62189	Snrpa	1.404	#DIV/0!	1	0.489543
P62315	Snrpd1	1.221	#DIV/0!	1	0.288063
Q91VM2	Snrpd3	1.386	#DIV/0!	1	0.470927
Q3V2N5	Sntb2	1.514	#DIV/0!	1	0.598365
Q8CHA4	Sorcs2	1.792	#DIV/0!	1	0.841571
D3Z3F8	Spg20	1.616	#DIV/0!	1	0.692427
Q05DH9	Srd5a3	2.485	#DIV/0!	1	1.31325
P14576	Srp54	0.539	#DIV/0!	1	-0.891643
Q3TFP0	Srsf10	1.697	#DIV/0!	1	0.762987
Q9D8S5	Srsf5	0.831	#DIV/0!	1	-0.26708
Q3TWW8	Srsf6	1.783	#DIV/0!	1	0.834307
Q8R2K3	Ssbp1	1.422	#DIV/0!	1	0.507921
Q3U5Q4	Stat3	2.226	#DIV/0!	1	1.15445
Q8BG48	Stk17b	1.443	#DIV/0!	1	0.529071
P11031	Sub1	0.643	#DIV/0!	1	-0.637109
Q3U6C7	Sucla2	1.591	#DIV/0!	1	0.669934
Q8R0F3	Sumf1	1.574	#DIV/0!	1	0.654436
D3Z0V9	Sun1	0.624	#DIV/0!	1	-0.680382
G3X960	Syde1	1.971	#DIV/0!	1	0.978928
G3UZI2	Syncrip	0.521	#DIV/0!	1	-0.940645
Q9D0R2	Tars	0.785	#DIV/0!	1	-0.349235
P62869	Tceb2	0.781	#DIV/0!	1	-0.356606
Q8C2C6	Tfg	0.482	#DIV/0!	1	-1.05289
Q62351	Tfrc	0.477	#DIV/0!	1	-1.06794
Q9WV96	Timm10b	2.756	#DIV/0!	1	1.46258
B1ASU9	Tlk2	1.643	#DIV/0!	1	0.716332
Q3V4A0	Tmco1	1.287	#DIV/0!	1	0.364012
Q8C1E7	Tmem120a	0.472	#DIV/0!	1	-1.08314
F6V084	Tmx1	2.244	#DIV/0!	1	1.16607
Q8BXZ1	Tmx3	1.227	#DIV/0!	1	0.295135
B9EKJ7	Tnks1bp1	1.21	#DIV/0!	1	0.275007
F6YC07	Tor1aip1	1.668	#DIV/0!	1	0.738119
Q9ER41	Tor1b	0.588	#DIV/0!	1	-0.766112
D3YXX8	Tprkb	0.414	#DIV/0!	1	-1.2723
Q3TXK6	Tsnax	0.602	#DIV/0!	1	-0.732165
P10639	Txn	0.547	#DIV/0!	1	-0.870387
Q9CQM5	Txndc17	0.512	#DIV/0!	1	-0.965784
E9PXX7	Txndc5	0.698	#DIV/0!	1	-0.518701
Q3U8R9	Txnl1	0.817	#DIV/0!	1	-0.291592
Q3TW96	Uap1l1	1.407	#DIV/0!	1	0.492622
P61087	Ube2k	0.628	#DIV/0!	1	-0.671164
Q3UE37	Ube2z	0.624	#DIV/0!	1	-0.680382
Q78IK2	Usmg5	0.378	#DIV/0!	1	-1.40354
O08614	Utrn	1.59	#DIV/0!	1	0.669027
Q8BH80	Vapb	1.837	#DIV/0!	1	0.877352
Q7TPT7	Vars	0.818	#DIV/0!	1	-0.289827
G3XA35	Vcan	1.433	#DIV/0!	1	0.519039
Q9CR26	Vta1	1.513	#DIV/0!	1	0.597412
Q3UKP5	Xab2	1.797	#DIV/0!	1	0.84559
Q6P5F9	Xpo1	0.705	#DIV/0!	1	-0.504305
D3YWX2	Ylpm1	2.236	#DIV/0!	1	1.16092
Q7TN20	Ythdf3	0.415	#DIV/0!	1	-1.26882
Q3TIH9	Q3TIH9	0.343	#DIV/0!	1	-1.54372
Q3TJG6	Q3TJG6	0.389	#DIV/0!	1	-1.36216
Q6UIL4	Q6UIL4	0.541	#DIV/0!	1	-0.8863
Q3THB2	Q3THB2	0.616	#DIV/0!	1	-0.698998
A1E2B8	A1E2B8	3.202	#DIV/0!	1	1.67897
Q8BQV7	Q8BQV7	0.558	#DIV/0!	1	-0.841663
Q3UBK2	Q3UBK2	0.613	#DIV/0!	1	-0.706041
A7UQY4	A7UQY4	0.625	#DIV/0!	1	-0.678072

## Sheet: NvsNPX
Uniprot_ID	Gene name	Avg	SD	#Sig	Log2FC_NX
A2AGT5-2	A2AGT5-2	0.720333	0.0678847	3	-0.473263
Q921H8	Acaa1a	1.40767	0.151279	3	0.493306
E9Q3Q6	Alcam	1.57633	0.0851606	3	0.656573
Q3TX26	Anp32e	0.489	0.162748	3	-1.03209
Q99JW7	Cdk1	0.430333	0.0782326	3	-1.21647
G5E850	Cyb5	1.917	0.482453	3	0.93885
E9QL31	Dab2	0.535333	0.15879	3	-0.901491
G3UXT7	Fus	0.687333	0.165512	3	-0.540918
Q5SUW3	Grb10	1.93767	0.260709	3	0.95432
Q3TF84	Lrrc59	0.589	0.250892	3	-0.76366
P35293	Rab18	1.465	0.376286	3	0.550901
Q6ZPH4	Rangap1	0.505667	0.0204042	3	-0.983741
Q6PHZ1	Rpl17	0.626667	0.180456	3	-0.67423
Q3TXI6	Sparc	2.142	0.338922	3	1.09896
Q3TG93	Ssb	0.530667	0.147974	3	-0.914122
Q04750	Top1	0.698	0.175297	3	-0.518701
Q3TWV0	Vim	0.568667	0.210148	3	-0.814345
Q6ZQ38	Cand1	0.691	0.164009	3	-0.533242
P23927	Cryab	2.94167	1.75032	3	1.55663
P52480	Pkm	1.65033	0.20635	3	0.722757
Q3UMR6	Ptgs2	0.622333	0.134664	3	-0.684241
Q7TMM9	Tubb2a	1.95167	0.745253	3	0.964707
Q8C166	Cpne1	1.62	0.0930161	3	0.695994
Q7TPV4	Mybbp1a	0.583667	0.164199	3	-0.776783
Q9JIH2	Nup50	0.622	0.182033	3	-0.685014
Q5SX75	P4ha2	1.91267	0.226295	3	0.935585
Q3TFP8	Pgrmc1	2.37967	1.18152	3	1.25076
Q01320	Top2a	0.342	0.14426	3	-1.54793
E9PV22	Lrrc47	0.671	0.0642106	3	-0.575615
Q3UM23	Rnh1	0.702333	0.17065	3	-0.509772
Q07417	Acads	1.63167	0.393901	3	0.706346
Q8BPN2	E130309D02Rik	1.44267	0.194824	3	0.528738
Q6ZWX6	Eif2s1	0.714667	0.238265	3	-0.484658
G5E897	Kdelc2	1.61167	0.319902	3	0.688553
P52293	Kpna2	0.434333	0.0474798	3	-1.20313
Q3TYK4	Prkar1a	2.00767	0.320085	3	1.00552
A2BE92	Set	0.661333	0.232689	3	-0.59655
Q3UHZ3	Dnmt1	0.580333	0.0623084	3	-0.785046
P10649	Gstm1	1.14667	0.497298	3	0.197446
O55222	Ilk	0.67	0.0659621	3	-0.577767
Q3TFE8	Kpnb1	1.02667	0.254905	3	0.0379679
Q3U055	Plod2	1.05333	0.257622	3	0.0749621
Q9R1Q7	Plp2	17.936	8.19268	3	4.16479
Q9DCD8	Psma3	1.598	0.569364	3	0.676267
Q8BK67	Rcc2	0.667	0.118444	3	-0.584241
Q91VW3	Sh3bgrl3	1.58167	0.255578	3	0.661446
D3Z794	Sumo2	0.690333	0.0215484	3	-0.534635
G3UX26	Vdac2	1.26967	0.708706	3	0.34445
B1AWE0	Clta	1.643	0.623505	3	0.716332
Q99L45	Eif2s2	0.561	0.280127	3	-0.833927
Q9QZF2	Gpc1	1.59433	0.17407	3	0.672953
P70202	Lxn	0.766333	0.543136	3	-0.383956
Q3T9S7	Pcx	1.461	0.356989	3	0.546956
Q3UYN1	Prosc	0.531	0.0919946	3	-0.913216
P50543	S100a11	0.477667	0.156465	3	-1.06592
Q8BVI9	Slc25a4	0.529667	0.329023	3	-0.916843
P11031	Sub1	0.786333	0.0871455	3	-0.346787
Q62351	Tfrc	0.538333	0.0120554	3	-0.893428
P10639	Txn	0.563	0.22117	3	-0.828793
F8WHP8	Atp5j2	1.07467	0.414272	3	0.103889
O55029	Copb2	0.613	0.268967	3	-0.706041
Q9D881	Cox5b	1.06633	0.354407	3	0.0926585
Q810A7	Ddx42	0.782667	0.0483977	3	-0.35353
Q3TX84	Lamp1	0.626667	0.0414769	3	-0.67423
B9EK95	Myof	0.759667	0.0161967	3	-0.396562
Q3UAG2	Pgd	0.781	0.0597327	3	-0.356606
P08228	Sod1	1.06367	0.442624	3	0.0890461
Q6ZWZ2	Ube2r2	1.46767	0.148803	3	0.553524
B1AU25	Aifm1	1.319	0.0707107	2	0.399445
Q9CSH3	Dis3	1.663	0.659024	2	0.733788
Q2YDW1	Eif3j	0.6065	0.238295	2	-0.72142
E9QN31	Nop2	0.5635	0.0813173	2	-0.827512
Q3TIK0	Pafah1b1	0.4425	0.0219203	2	-1.17625
Q9D051	Pdhb	1.529	0.319612	2	0.612588
Q3TVM2	Aldh2	0.7085	0.120915	2	-0.49716
A3E4B0	COX2	1.8345	0.187383	2	0.875387
Q9JIK5	Ddx21	0.662	0.0523259	2	-0.595097
Q921M7	Fam49b	1.2535	0.026163	2	0.325962
Q9QUM9	Psma6	1.557	0.328098	2	0.638769
Q9Z2I8-2	Q9Z2I8-2	0.7495	0.00777817	2	-0.416
Q3TH46	Rdx	0.923	0.316784	2	-0.115597
Q1PG84	Rsl1d1	0.464	0.0848528	2	-1.1078
Q9D031	Rsu1	0.428	0.301227	2	-1.22432
P97352	S100a13	0.5045	0.00494975	2	-0.987074
P62305	Snrpe	1.6515	1.34845	2	0.723777
Q8C0L0	Tmx4	1.5845	0.280721	2	0.664028
Q3TJJ6	Q3TJJ6	1.409	0.22486	2	0.494672
A2ALF0	Dnajc8	0.565	0.241831	2	-0.823677
P58774-2	P58774-2	0.7335	0.191626	2	-0.447131
P30412	Ppic	0.631	0.226274	2	-0.664288
O35295	Purb	1.003	0.352139	2	0.00432161
Q9DB34	Chmp2a	1.723	0.569928	2	0.784923
Q8C1W8	Nnt	1.1495	0.460327	2	0.201006
P63328-2	P63328-2	0.6405	0.0247487	2	-0.64273
P98083-2	P98083-2	1.345	0.086267	2	0.427606
D3Z7Q5	Pdcd5	1.473	0.13435	2	0.558757
Q3UJK2	Serbp1	0.5405	0.368403	2	-0.887633
Q3TG02	Stt3a	0.586	0.207889	2	-0.771027
O88852	Tspyl1	2.171	0.626497	2	1.11836
Q9CQF3	Nudt21	0.5875	0.0883883	2	-0.767339
Q3U9U5	Bcap31	0.6795	0.170413	2	-0.557455
E9PWQ3	Col6a3	0.78	0.0989949	2	-0.358454
P63037	Dnaja1	2.003	0.294156	2	1.00216
O08553	Dpysl2	1.4335	0.00212132	2	0.519542
Q8R1B4	Eif3c	0.7555	0.1393	2	-0.404496
Q9D1M7	Fkbp11	0.541	0.159806	2	-0.8863
Q61411	Hras	2.37	0.690136	2	1.24489
Q9JK92	Hspb8	1.921	0.445477	2	0.941858
B1AU75	Nasp	0.909	0.323855	2	-0.137648
Q3U8U8	Pabpc1	1.0895	0.338704	2	0.123666
O35074	Ptgis	1.067	0.504874	2	0.0935602
Q4VA53-3	Q4VA53-3	0.5535	0.284964	2	-0.853345
Q3TLP8	Rac1	1.1075	0.266579	2	0.147307
G3UWA6	Slc3a2	1.3045	0.700743	2	0.383497
P48428	Tbca	1.6355	1.20703	2	0.709732
P40142	Tkt	1.4025	0.217082	2	0.488001
Q922Y1	Ubxn1	1.3285	0.150614	2	0.409798
D3YTS1	Sec11a	1.573	0.246073	2	0.653519
A1BN54	Actn1	0.782	0.0113137	2	-0.354759
Q9DD05	Alad	0.7665	0.0431335	2	-0.383642
Q9DB20	Atp5o	1.3215	0.133643	2	0.402176
Q91WS0	Cisd1	0.715	0.142836	2	-0.483985
Q3UJS6	Cpne3	1.054	0.480833	2	0.0758749
Q3TH64	Cyb5b	1.4285	0.000707107	2	0.514501
Q3TDN2	Faf2	0.9605	0.266579	2	-0.0581425
Q3TWM2	Gss	1.301	0.131522	2	0.379621
Q9CQ22	Lamtor1	1.357	0.0777817	2	0.440421
Q8C854	Myef2	0.889	0.431335	2	-0.169745
Q8BZW8	Nhlrc2	1.469	0.059397	2	0.554834
Q3UMW2	Pa2g4	0.7525	0.177484	2	-0.410237
P24369	Ppib	0.7005	0.0799031	2	-0.513543
Q6GT24	Prdx6	0.796	0.0749533	2	-0.32916
Q99PV0	Prpf8	1.0585	0.204354	2	0.0820213
P51150	Rab7a	0.9075	0.265165	2	-0.14003
Q6ZWV7	Rpl35	0.6565	0.234052	2	-0.607133
Q9D8E6	Rpl4	0.727	0.216375	2	-0.459973
P07091	S100a4	0.367	0.186676	2	-1.44615
Q8VIJ6	Sfpq	1.0505	0.439113	2	0.0710762
Q3U3A6	Slc9a1	1.954	0.0480833	2	0.96643
P57784	Snrpa1	0.81	0.0367696	2	-0.304006
P83940	Tceb1	0.9015	0.0714178	2	-0.149601
Q8R562	Trove2	0.6	0.111723	2	-0.736966
Q9WV55	Vapa	0.9525	0.440528	2	-0.070209
Q8R5L1	C1qbp	0.523	0.229103	2	-0.935117
Q3U3F4	Map2k1	0.6905	0.0586899	2	-0.534287
Q9ERS2	Ndufa13	0.497	0.302642	2	-1.00868
Q9JKX6	Nudt5	1.1645	0.58902	2	0.219711
O35129	Phb2	1.248	0.00707107	2	0.319618
A2BGI8	Ppih	0.5135	0.154856	2	-0.961564
G3UXL2	Prps1l3	0.452	0.462448	2	-1.14561
P99026	Psmb4	1.662	0.130108	2	0.73292
Q99JR1	Sfxn1	1.8515	0.146371	2	0.888695
Q9CWW6	Pin4	2.094	1.15541	2	1.06626
Q3TL79	Ahsa1	1.8325	0.0657609	2	0.873813
Q5U415	Akr1b3	1.9895	0.378302	2	0.992406
Q3TIP8	Clic1	0.574	0.141421	2	-0.800877
Q3TU64	Col1a2	1.359	0.0890955	2	0.442545
Q4VWZ5	Dbi	0.5955	0.1492	2	-0.747827
Q9DAR7	Dcps	0.545	0.26163	2	-0.875672
Q99KJ8	Dctn2	0.6975	0.127986	2	-0.519735
Q3UBU0	Hsp90b1	0.6405	0.225567	2	-0.64273
Q9DB15	Mrpl12	0.662	0.254558	2	-0.595097
Q3U8E7	Mthfd2	0.6185	0.0219203	2	-0.693154
E0CYV0	Pcmt1	0.4485	0.218496	2	-1.15682
Q8K183	Pdxk	1.5385	0.224153	2	0.621524
Q8R550-2	Q8R550-2	0.5075	0.272236	2	-0.97852
Q6ZQ33	Rab11fip5	2.0885	0.49851	2	1.06247
Q6A0C7	Rab21	1.617	0.436992	2	0.69332
Q53YX2	Thy1	1.9185	0.287792	2	0.939979
Q8QZT1	Acat1	1.2285	0.0148492	2	0.296898
Q64152-2	Btf3-2	1.1685	0.600334	2	0.224658
Q9CQC6	Bzw1	0.804	0.623668	2	-0.314733
Q9D8B3	Chmp4b	1.496	0.328098	2	0.58111
Q8BQ47	Cnpy4	1.4905	0.168999	2	0.575796
Q3TFG3	Eif4a1	0.801	0.086267	2	-0.320126
P70699	Gaa	1.429	0.0608112	2	0.515006
Q9QUH0	Glrx	3.106	0.0975807	2	1.63506
D3Z3K1	Gm10288	1.314	0.961665	2	0.393965
Q3U4Y0	H1f0	0.7785	0.607405	2	-0.361231
Q9Z2I0	Letm1	1.0245	0.39103	2	0.03492
Q3U026	Mogs	0.6785	0.24678	2	-0.559579
G5E884	Pak1	0.516	0.158392	2	-0.954557
B1AX58	Pls3	0.884	0.319612	2	-0.177882
Q3TET5	Pmpcb	1.5075	0.263751	2	0.592158
O55234	Psmb5	1.5705	0.183141	2	0.651224
Q3UJB9-2	Q3UJB9-2	0.5095	0.147785	2	-0.972846
Q8VHE0	Sec63	0.6995	0.116673	2	-0.515604
Q71V06	Ybx1	0.6555	0.170413	2	-0.609332
Q3TIV5	Zc3h15	0.7845	0.195869	2	-0.350155
Q3V424	Q3V424	2.492	0.847114	2	1.3173
Q8VBV7	Cops8	1.382	0.152735	2	0.466758
E9QNN1	Dhx9	0.7585	0.143543	2	-0.398779
Q91V47	DXS254E	0.7155	0.0445477	2	-0.482976
Q3TGC5	Pebp1	0.635	0.390323	2	-0.655172
P08775	Polr2a	1.27	0.0834386	2	0.344828
P62852	Rps25	0.512	0.284257	2	-0.965784
Q3THM1	Uqcrc1	1.32	0.0381838	2	0.400538
P48722	Hspa4l	1.394	0.123037	2	0.479231
Q91ZX7	Lrp1	1.2155	0.0176777	2	0.28155
Q9CQM8	Rpl21	0.9865	0.487197	2	-0.019609
Q9WTP7	Ak3	1.0085	0.627204	2	0.0122111
Q9QZE5	Copg1	1.2755	0.0855599	2	0.351063
Q9CPQ1	Cox6c	1.855	0.25173	2	0.891419
Q8VHY0	Cspg4	0.7575	0.0586899	2	-0.400682
Q9CPU0	Glo1	0.517	0.190919	2	-0.951764
P24472	Gsta4	0.597	0.202233	2	-0.744197
Q8C2D1	Hars	0.781	0.0452548	2	-0.356606
Q3UK68	Naca	0.5665	0.0912168	2	-0.819852
Q3TN15	Nek7	1.522	0.223446	2	0.605968
Q99LS3	Psph	1.8625	0.0417193	2	0.89724
Q9DCC4	Pycrl	1.3395	0.0417193	2	0.421695
Q3UEB3-2	Q3UEB3-2	1.0545	0.258094	2	0.0765591
Q9WV02	Rbmx	0.5445	0.36416	2	-0.876996
P19253	Rpl13a	0.674	0.0367696	2	-0.56918
Q9DB79	Rps11	0.4215	0.251023	2	-1.2464
Q91VM2	Snrpd3	1.3575	0.76014	2	0.440952
Q3V2N5	Sntb2	0.602	0.200818	2	-0.732165
Q9D8S5	Srsf5	0.7685	0.437699	2	-0.379883
Q3U5Q4	Stat3	2.0765	0.822365	2	1.05415
Q9CQM5	Txndc17	0.501	0.100409	2	-0.997117
Q3TIH9	Q3TIH9	0.509	0.0353553	2	-0.974262
Q9D937	1810009A15Rik	0.6645	0.0233345	2	-0.589659
Q9CZW4	Acsl3	0.666	0.00848528	2	-0.586406
Q3UYQ4	Api5	0.7675	0.111016	2	-0.381761
O54825	Bysl	0.7295	0.159099	2	-0.45502
O88207	Col5a1	2.121	0.504874	2	1.08474
Q9JIF7	Copb1	1.0645	0.457498	2	0.0901759
J3QP68	Gm4204	0.538	0.0678823	2	-0.894322
Q3V1M8	Hdlbp	0.796	0.131522	2	-0.32916
Q3USC0	Heatr3	1.5475	0.0968736	2	0.629939
Q8C2Q7	Hnrnph1	0.9395	0.433456	2	-0.0900349
P16045	Lgals1	0.6045	0.143543	2	-0.726186
Q3TPD9	Maoa	2.124	0.148492	2	1.08678
Q3THS6	Mat2a	1.103	0.535987	2	0.141433
Q3TBW2	Mrpl10	0.8045	0.0883883	2	-0.313836
P62774	Mtpn	0.5115	0.194454	2	-0.967194
O54988-2	O54988-2	0.7335	0.00353553	2	-0.447131
Q3UKT3	Oat	1.2725	0.033234	2	0.347666
Q5SQ20	Pes1	0.6005	0.197283	2	-0.735764
Q3UWW9	Psmd11	0.6565	0.129401	2	-0.607133
Q3TZJ2	Rabep2	1.169	0.455377	2	0.225275
P35979	Rpl12	1.0575	0.252437	2	0.0806577
Q99JB2	Stoml2	1.6535	0.113844	2	0.725523
Q8BH43	Wasf2	0.9055	0.521138	2	-0.143213
P54071	Idh2	0.538	#DIV/0!	1	-0.894322
P58064	Mrps6	0.202	#DIV/0!	1	-2.30757
Q3THE2	Myl12b	0.312	#DIV/0!	1	-1.68038
Q3UD26	Psmd14	1.937	#DIV/0!	1	0.953824
Q9CR00	Psmd9	1.917	#DIV/0!	1	0.93885
Q91VM5	Rbmxl1	0.208	#DIV/0!	1	-2.26534
Q4KML4	Abracl	0.368	#DIV/0!	1	-1.44222
G5E8V9	Arfip1	0.394	#DIV/0!	1	-1.34373
E9PWE8	Dpysl3	1.462	#DIV/0!	1	0.547943
P70227	Itpr3	0.545	#DIV/0!	1	-0.875672
O54752	Naglu	1.464	#DIV/0!	1	0.549916
P49722	Psma2	1.787	#DIV/0!	1	0.83754
Q8CI33-2	Q8CI33-2	0.362	#DIV/0!	1	-1.46594
Q9D2Y4-2	Q9D2Y4-2	0.574	#DIV/0!	1	-0.800877
Q9JJV2-3	Q9JJV2-3	2.702	#DIV/0!	1	1.43403
Q6ZWN5	Rps9	1.88	#DIV/0!	1	0.910733
Q3TXJ4	Sar1a	0.324	#DIV/0!	1	-1.62593
Q8C140	Slc25a13	0.591	#DIV/0!	1	-0.75877
Q9D6F9	Tubb4a	0.247	#DIV/0!	1	-2.01742
Q9CQ69	Uqcrq	2.689	#DIV/0!	1	1.42707
P08030	Aprt	0.603	#DIV/0!	1	-0.72977
Q8JZQ9	Eif3b	1.414	#DIV/0!	1	0.499782
Q3UGR5	Hdhd2	1.444	#DIV/0!	1	0.530071
E9QPW8	Map4	0.722	#DIV/0!	1	-0.469929
Q3UBI6	Rpl7	1.543	#DIV/0!	1	0.625738
Q3UJS0	Rpl8	1.417	#DIV/0!	1	0.50284
Q3TDM8	Scamp3	2.07	#DIV/0!	1	1.04963
Q8CG48	Smc2	0.73	#DIV/0!	1	-0.454032
Q3TZU7	Snx9	0.409	#DIV/0!	1	-1.28983
Q9D855	Uqcrb	1.991	#DIV/0!	1	0.993493
A2A6U3	Sept9	0.728	#DIV/0!	1	-0.45799
Q3UJW9	Akr1a1	1.479	#DIV/0!	1	0.564622
Q3TWN8	Aldh18a1	1.339	#DIV/0!	1	0.421156
Q3UI56	Anxa6	0.496	#DIV/0!	1	-1.01159
Q3TJ49	Anxa7	0.47	#DIV/0!	1	-1.08927
Q3UKW2	Calm1	0.393	#DIV/0!	1	-1.3474
Q3TXE5	Canx	0.814	#DIV/0!	1	-0.296899
Q3U4J9	Cdk6	0.218	#DIV/0!	1	-2.1976
D3Z3X4	Cisd2	0.516	#DIV/0!	1	-0.954557
Q91VR5	Ddx1	0.578	#DIV/0!	1	-0.790859
Q3T9L0	Ddx39	0.748	#DIV/0!	1	-0.41889
O35459	Ech1	1.906	#DIV/0!	1	0.930548
Q8BVV6	Eif5	0.445	#DIV/0!	1	-1.16812
P21550	Eno3	0.665	#DIV/0!	1	-0.588574
H3BK65	Eps15	0.494	#DIV/0!	1	-1.01742
D3YYI8	Gm10093	2.32	#DIV/0!	1	1.21412
B2RXM2	Gm6793	0.613	#DIV/0!	1	-0.706041
J3QK23	Gm9825	1.435	#DIV/0!	1	0.521051
P0C0S6	H2afz	0.156	#DIV/0!	1	-2.68038
P43274	Hist1h1e	0.61	#DIV/0!	1	-0.713119
Q61696	Hspa1a	2.007	#DIV/0!	1	1.00504
P14719	Il1rl1	1.948	#DIV/0!	1	0.961994
Q6ZPT2	Lars	0.516	#DIV/0!	1	-0.954557
P27046	Man2a1	0.564	#DIV/0!	1	-0.826233
Q80ZP8	Manf	0.487	#DIV/0!	1	-1.03801
Q99JF5	Mvd	0.39	#DIV/0!	1	-1.35845
Q9CQZ5	Ndufa6	0.467	#DIV/0!	1	-1.09851
Q6GQT9	Nomo1	1.36	#DIV/0!	1	0.443607
G5E8J0	Notch2	0.74	#DIV/0!	1	-0.434403
Q11011	Npepps	0.681	#DIV/0!	1	-0.554273
Q9JM14	Nt5c	0.654	#DIV/0!	1	-0.612637
Q9R061	Nubp2	2.15	#DIV/0!	1	1.10434
Q3V1C8	Nudt2	5.326	#DIV/0!	1	2.41305
Q8VGI4	Olfr476	7.012	#DIV/0!	1	2.80983
Q3TWI4	Plcb3	1.439	#DIV/0!	1	0.525067
G5DDB7	Plcd1	0.618	#DIV/0!	1	-0.694321
Q3U0J1	Ppil1	1.552	#DIV/0!	1	0.634129
Q3TCS0	Prep	0.614	#DIV/0!	1	-0.703689
Q8BVQ9	Psmc2	1.376	#DIV/0!	1	0.46048
Q91V35	Ptpra	0.386	#DIV/0!	1	-1.37333
Q3UHU5-2	Q3UHU5-2	2.852	#DIV/0!	1	1.51197
Q3UKJ7-2	Q3UKJ7-2	2.18	#DIV/0!	1	1.12433
Q8BJS4-2	Q8BJS4-2	0.561	#DIV/0!	1	-0.833927
Q9QYS9-2	Q9QYS9-2	1.54	#DIV/0!	1	0.62293
Q9WTI7-3	Q9WTI7-3	0.711	#DIV/0!	1	-0.492079
O89086	Rbm3	2.134	#DIV/0!	1	1.09356
Q3TN61	Rhoa	3.343	#DIV/0!	1	1.74114
A2ACG7	Rpn2	0.526	#DIV/0!	1	-0.926865
Q9CYX7	Rrp15	2.18	#DIV/0!	1	1.12433
Q3TW36	Skiv2l	1.569	#DIV/0!	1	0.649845
D3Z479	Snx15	2.092	#DIV/0!	1	1.06488
Q06EZ3	Soat1	0.776	#DIV/0!	1	-0.365871
Q3U8W4	Sod2	0.513	#DIV/0!	1	-0.962969
O88811-2	Stam2-2	0.612	#DIV/0!	1	-0.708396
Q9JI10-2	Stk3-2	0.517	#DIV/0!	1	-0.951764
B2RQS1	Strn3	1.499	#DIV/0!	1	0.584
E9QMQ3	Triobp	1.373	#DIV/0!	1	0.457332
Q78JW9	Ubfd1	1.176	#DIV/0!	1	0.233888
M0QWS4	Ufc1	2.466	#DIV/0!	1	1.30217
P61961	Ufm1	0.55	#DIV/0!	1	-0.862496
P70460	Vasp	1.673	#DIV/0!	1	0.742437
Q3TXD3	Vat1	0.769	#DIV/0!	1	-0.378944
Q3U343	Zfp622	1.416	#DIV/0!	1	0.501821
Q9CQE8	Q9CQE8	0.567	#DIV/0!	1	-0.818579
P62814	Atp6v1b2	1.476	#DIV/0!	1	0.561693
Q3TWI5	Gsr	0.522	#DIV/0!	1	-0.937878
Q9D6Z1	Nop56	0.712	#DIV/0!	1	-0.490051
Q9DBG9	Tax1bp3	0.559	#DIV/0!	1	-0.83908
Q60737	Csnk2a1	0.702	#DIV/0!	1	-0.510457
Q8K363	Ddx18	0.512	#DIV/0!	1	-0.965784
A2AQR0	Gpd2	1.326	#DIV/0!	1	0.407081
Q1WWK3	Hist1h1b	0.726	#DIV/0!	1	-0.461959
F6RPJ9	Ide	0.564	#DIV/0!	1	-0.826233
Q61792	Lasp1	1.999	#DIV/0!	1	0.999278
Q3UZ39	Lrrfip1	0.454	#DIV/0!	1	-1.13924
Q61166	Mapre1	0.761	#DIV/0!	1	-0.394032
P14152	Mdh1	0.562	#DIV/0!	1	-0.831358
Q9R1P1	Psmb3	0.647	#DIV/0!	1	-0.628162
Q6NV83-2	Q6NV83-2	0.342	#DIV/0!	1	-1.54793
Q8C2Q3-2	Q8C2Q3-2	1.556	#DIV/0!	1	0.637842
Q569Z6	Thrap3	1.573	#DIV/0!	1	0.653519
Q8R0M2	Ugp2	1.545	#DIV/0!	1	0.627607
Q9JHJ3	Q9JHJ3	1.99	#DIV/0!	1	0.992768
Q9Z1K5	Arih1	0.399	#DIV/0!	1	-1.32554
Q8R5J9	Arl6ip5	0.365	#DIV/0!	1	-1.45403
B1AZ46	Baiap2	0.622	#DIV/0!	1	-0.685014
Q3UWP8	Calr	0.429	#DIV/0!	1	-1.22095
Q3U0U5	Cap1	0.705	#DIV/0!	1	-0.504305
D3YW48	Capns1	0.245	#DIV/0!	1	-2.02915
Q3U4A3	Cd2bp2	1.395	#DIV/0!	1	0.480265
Q8BNS0	Drg1	1.446	#DIV/0!	1	0.532068
B1AQF4	Dusp3	1.785	#DIV/0!	1	0.835924
Q99M71-2	Epdr1-2	2.975	#DIV/0!	1	1.57289
Q921I9	Exosc4	2.038	#DIV/0!	1	1.02715
Q8C3I8	Fam203a	1.353	#DIV/0!	1	0.436162
Q0VBR8	Gas7	1.785	#DIV/0!	1	0.835924
Q3U1G5	Isg20l2	0.7	#DIV/0!	1	-0.514573
Q920Q6-2	Q920Q6-2	0.49	#DIV/0!	1	-1.02915
A2A547	Rpl19	1.466	#DIV/0!	1	0.551885
Q8C1E4	Sec23a	0.886	#DIV/0!	1	-0.174621
Q3U6C7	Sucla2	1.922	#DIV/0!	1	0.942608
F6YC07	Tor1aip1	2.09	#DIV/0!	1	1.0635
E9PXX7	Txndc5	1.34	#DIV/0!	1	0.422233
O08614	Utrn	0.792	#DIV/0!	1	-0.336428
Q9CR26	Vta1	2.304	#DIV/0!	1	1.20414
D6RI64	1110004F10Rik	1.738	#DIV/0!	1	0.797428
B7ZWI2	1110005A23Rik	0.437	#DIV/0!	1	-1.19429
P57780	Actn4	0.426	#DIV/0!	1	-1.23107
O08915	Aip	2.471	#DIV/0!	1	1.3051
Q9D1F4	Akt1s1	1.756	#DIV/0!	1	0.812293
B1ATI0	Aldh3a2	0.663	#DIV/0!	1	-0.592919
Q3THE7	Aldh9a1	1.522	#DIV/0!	1	0.605968
A6ZI44	Aldoa	1.517	#DIV/0!	1	0.601221
P35585	Ap1m1	1.906	#DIV/0!	1	0.930548
Q6A058	Armcx2	1.663	#DIV/0!	1	0.733788
Q3TCE7	Arpc1b	0.663	#DIV/0!	1	-0.592919
P97370	Atp1b3	0.362	#DIV/0!	1	-1.46594
Q91XV3	Basp1	0.371	#DIV/0!	1	-1.43051
Q3TIT7	Bcar1	1.041	#DIV/0!	1	0.0579701
A2AHX9	Bcl2l1	1.391	#DIV/0!	1	0.476122
Q3UDL9	Bclaf1	0.562	#DIV/0!	1	-0.831358
Q3TDN8	Bphl	1.109	#DIV/0!	1	0.149259
Q9WVA3	Bub3	1.608	#DIV/0!	1	0.685267
Q9QXV1	Cbx8	2.277	#DIV/0!	1	1.18713
Q810S1	Ccdc109b	0.502	#DIV/0!	1	-0.994241
Q9D8X2	Ccdc124	2.589	#DIV/0!	1	1.37239
B2RRE8	Cd2ap	2.126	#DIV/0!	1	1.08814
A2APM1	Cd44	1.498	#DIV/0!	1	0.583038
Q6A068	Cdc5l	0.747	#DIV/0!	1	-0.42082
G5E8I8	Cherp	1.541	#DIV/0!	1	0.623867
Q3UGL3	Clint1	0.275	#DIV/0!	1	-1.8625
B2RXR3	Cnot1	0.666	#DIV/0!	1	-0.586406
Q921H9	Coa7	0.37	#DIV/0!	1	-1.4344
Q3V4B5	Commd6	1.376	#DIV/0!	1	0.46048
Q9CQI6	Cotl1	0.386	#DIV/0!	1	-1.37333
Q3UIX8	Ctbp2	2.194	#DIV/0!	1	1.13356
Q3UZT7	Ctnnb1	2.025	#DIV/0!	1	1.01792
P43346	Dck	2.163	#DIV/0!	1	1.11303
Q3UGP0	Dclk1	0.502	#DIV/0!	1	-0.994241
A2AC16	Dcxr	1.595	#DIV/0!	1	0.673556
Q99LD8	Ddah2	1.499	#DIV/0!	1	0.584
O35215	Ddt	0.592	#DIV/0!	1	-0.756331
O09005	Degs1	1.582	#DIV/0!	1	0.66175
Q3UIB5	Dhrs4	1.424	#DIV/0!	1	0.509949
Q3UP61	Dlg1	2.485	#DIV/0!	1	1.31325
O54946	Dnajb6	0.504	#DIV/0!	1	-0.988504
Q3T9X3	Dnm2	0.575	#DIV/0!	1	-0.798366
Q3THP1	Dpp3	0.427	#DIV/0!	1	-1.22769
Q3TCD4	Eci2	1.955	#DIV/0!	1	0.967169
Q9CZX9	Emc4	0.426	#DIV/0!	1	-1.23107
Q9EP72	Emc7	1.423	#DIV/0!	1	0.508936
M0QWP2	Emc8	2.007	#DIV/0!	1	1.00504
A2AUK6	Epb4.1l1	0.865	#DIV/0!	1	-0.209228
Q8VEH5	Epm2aip1	1.623	#DIV/0!	1	0.698663
Q05816	Fabp5	0.625	#DIV/0!	1	-0.678072
Q9DB52	Fam122a	1.595	#DIV/0!	1	0.673556
Q8CDM8	Fam160b1	0.6	#DIV/0!	1	-0.736966
Q4FZG2	Fdx1	3.449	#DIV/0!	1	1.78618
F2Z455	Fhl3	0.765	#DIV/0!	1	-0.386468
Q6P9Q4	Fhod1	0.73	#DIV/0!	1	-0.454032
P45878	Fkbp2	1.936	#DIV/0!	1	0.953079
Q3UCQ1	Foxk2	0.832	#DIV/0!	1	-0.265345
H3BIZ7	Frmd4a	0.891	#DIV/0!	1	-0.166503
Q61553	Fscn1	0.75	#DIV/0!	1	-0.415037
Q3TNL1	G6pdx	0.727	#DIV/0!	1	-0.459973
O88986	Gcat	2.579	#DIV/0!	1	1.36681
B2RWW6	Gcn1l1	0.71	#DIV/0!	1	-0.494109
B2RQ83	Gemin5	1.553	#DIV/0!	1	0.635058
G3UYG6	Gigyf2	1.329	#DIV/0!	1	0.410341
Q9CPV4	Glod4	0.634	#DIV/0!	1	-0.657445
D3Z7P3-2	Gls-2	2.892	#DIV/0!	1	1.53207
A2VDH5	Gnl1	1.589	#DIV/0!	1	0.668119
Q3TSU7	Grlf1	0.443	#DIV/0!	1	-1.17462
Q5XJZ3	Grwd1	0.371	#DIV/0!	1	-1.43051
Q8CCK0	H2afy2	1.564	#DIV/0!	1	0.645241
Q8BHX1	Haus1	0.624	#DIV/0!	1	-0.680382
E0CX19	Hibch	0.776	#DIV/0!	1	-0.365871
P15864	Hist1h1c	0.552	#DIV/0!	1	-0.85726
Q3TGN5	Hnrnpu	1.716	#DIV/0!	1	0.77905
Q8BUK6	Hook3	1.438	#DIV/0!	1	0.524064
Q8BIJ6	Iars2	1.465	#DIV/0!	1	0.550901
Q61249	Igbp1	0.413	#DIV/0!	1	-1.27579
Q9DBZ1-2	Ikbip-2	1.391	#DIV/0!	1	0.476122
H3BLN5	Il33	1.685	#DIV/0!	1	0.752749
Q921Y2	Imp3	1.579	#DIV/0!	1	0.659011
Q0GNC1	Inf2	0.666	#DIV/0!	1	-0.586406
G3X977	Itih2	1.343	#DIV/0!	1	0.425459
Q3TWE1	Lamp2	1.673	#DIV/0!	1	0.742437
Q8K2B0	Leprel4	0.777	#DIV/0!	1	-0.364013
P62311	Lsm3	3.047	#DIV/0!	1	1.60739
P24527	Lta4h	0.651	#DIV/0!	1	-0.619271
D3YUG4	Lypla1	0.441	#DIV/0!	1	-1.18115
Q8C1L7	mCG_6739	1.773	#DIV/0!	1	0.826193
P97287	Mcl1	1.492	#DIV/0!	1	0.577248
A2BDX3	Mocs3	1.642	#DIV/0!	1	0.715454
Q9D1N9	Mrpl21	1.516	#DIV/0!	1	0.60027
Q99N91	Mrpl34	1.572	#DIV/0!	1	0.652601
Q80ZS3	Mrps26	0.708	#DIV/0!	1	-0.498179
A2AFW6	Mtch2	1.718	#DIV/0!	1	0.78073
Q3V3R1	Mthfd1l	0.744	#DIV/0!	1	-0.426625
G3UWC2	Naalad2	1.715	#DIV/0!	1	0.778209
D3Z4B2	Napg	1.298	#DIV/0!	1	0.37629
D3YU17	Ncln	1.427	#DIV/0!	1	0.512985
O70310	Nmt1	1.3	#DIV/0!	1	0.378512
Q3TKZ9	Nolc1	1.411	#DIV/0!	1	0.496718
Q9CQ48	Nudcd2	0.508	#DIV/0!	1	-0.9771
Q3TFE2	Nup62	0.743	#DIV/0!	1	-0.428566
P39053-4	P39053-4	0.669	#DIV/0!	1	-0.579922
P46938-2	P46938-2	1.812	#DIV/0!	1	0.857583
Q8BTA2	Pafah1b2	0.601	#DIV/0!	1	-0.734563
Q3TUA8	Papss1	0.742	#DIV/0!	1	-0.430509
Q8BKZ9	Pdhx	0.48	#DIV/0!	1	-1.05889
Q921X9	Pdia5	0.707	#DIV/0!	1	-0.500218
A1A4A7	Pgam5	0.442	#DIV/0!	1	-1.17788
Q3UTI7	Pin1	1.691	#DIV/0!	1	0.757877
Q9D8C9	Pnp2	1.773	#DIV/0!	1	0.826193
Q8R0H0	Polr2e	2.08	#DIV/0!	1	1.05658
H7BX32	Pom121	1.283	#DIV/0!	1	0.359521
B2RXQ2	Ppfia1	1.348	#DIV/0!	1	0.43082
Q8CGA0	Ppm1f	1.689	#DIV/0!	1	0.756169
Q6R891	Ppp1r9b	1.693	#DIV/0!	1	0.759582
Q7TMR0	Prcp	1.661	#DIV/0!	1	0.732052
P20108	Prdx3	0.585	#DIV/0!	1	-0.773491
B1AT82	Prpsap1	1.251	#DIV/0!	1	0.323082
Q3TIT5	Psap	0.741	#DIV/0!	1	-0.432455
Q3U8F5	Psmd12	0.637	#DIV/0!	1	-0.650635
Q3T984	Ptbp1	0.885	#DIV/0!	1	-0.176251
Q6PDI5-2	Q6PDI5-2	1.279	#DIV/0!	1	0.355016
Q6PGB6-2	Q6PGB6-2	0.782	#DIV/0!	1	-0.354759
Q8BFY9-2	Q8BFY9-2	0.754	#DIV/0!	1	-0.407364
Q8CI08-2	Q8CI08-2	1.419	#DIV/0!	1	0.504875
Q91V61-2	Q91V61-2	1.281	#DIV/0!	1	0.35727
Q99K01-2	Q99K01-2	0.711	#DIV/0!	1	-0.492079
Q99M87-2	Q99M87-2	1.6	#DIV/0!	1	0.678072
Q9CWZ3-2	Q9CWZ3-2	1.862	#DIV/0!	1	0.896853
Q9D020-1	Q9D020-1	1.825	#DIV/0!	1	0.867896
Q9EP53-2	Q9EP53-2	0.764	#DIV/0!	1	-0.388355
Q9R1T2-2	Q9R1T2-2	0.516	#DIV/0!	1	-0.954557
Q9Z0R4-2	Q9Z0R4-2	1.806	#DIV/0!	1	0.852798
E9QKE4	Rab3gap2	0.689	#DIV/0!	1	-0.537424
Q0PD56	Rab5b	0.434	#DIV/0!	1	-1.20423
A2AFP5	Rab9	0.905	#DIV/0!	1	-0.14401
E9PZ21	Rbms1	1.361	#DIV/0!	1	0.444667
D6RHA2	Renbp	2.347	#DIV/0!	1	1.23082
Q8R323	Rfc3	0.37	#DIV/0!	1	-1.4344
Q3UI84	Rfc4	0.733	#DIV/0!	1	-0.448115
Q3THJ0	Rpl18a	1.553	#DIV/0!	1	0.635058
Q6ZWZ4	Rpl36	0.527	#DIV/0!	1	-0.924125
P47911	Rpl6	1.308	#DIV/0!	1	0.387363
Q9CYH6	Rrs1	2.146	#DIV/0!	1	1.10165
G5E866	Sf3b1	0.554	#DIV/0!	1	-0.852042
Q8QZY9	Sf3b4	0.293	#DIV/0!	1	-1.77103
O54941	Smarce1	1.823	#DIV/0!	1	0.866315
Q6P5E5	Smc3	0.701	#DIV/0!	1	-0.512514
D3YZ17	Smyd3	1.66	#DIV/0!	1	0.731183
Q3TI63	Snx1	0.725	#DIV/0!	1	-0.463947
O09164	Sod3	1.55	#DIV/0!	1	0.632268
A3KGU7	Sptan1	0.818	#DIV/0!	1	-0.289827
Q6P3Z1	Srek1	1.261	#DIV/0!	1	0.334568
Q8BL97	Srsf7	2.193	#DIV/0!	1	1.13291
Q3TV94	Ssr1	0.291	#DIV/0!	1	-1.78091
A2ALA6	Surf1	2.056	#DIV/0!	1	1.03984
Q99J36	Thumpd1	1.635	#DIV/0!	1	0.709291
Q3UR33	Tmpo	0.667	#DIV/0!	1	-0.584241
Q8VCK3	Tubg2	1.944	#DIV/0!	1	0.959028
P70697	Urod	0.561	#DIV/0!	1	-0.833927
Q9Z1Z0	Uso1	0.74	#DIV/0!	1	-0.434403
Q3TIX9	Usp39	2.001	#DIV/0!	1	1.00072
Q3TEX8	Usp4	0.65	#DIV/0!	1	-0.621488
A3KMJ8	Vbp1	0.725	#DIV/0!	1	-0.463947
Q62059	Vcan	1.589	#DIV/0!	1	0.668119
J3QMG3	Vdac3	0.513	#DIV/0!	1	-0.962969
Q9D1C8	Vps28	0.459	#DIV/0!	1	-1.12343
Q9JKB3-2	Ybx3-2	0.698	#DIV/0!	1	-0.518701
Q3TLE5	Q3TLE5	1.497	#DIV/0!	1	0.582074
Q9DB22	Q9DB22	1.491	#DIV/0!	1	0.57628
Q3U1J4	Ddb1	0.6725	0.0219203	2	-0.572394
Q9D832	Dnajb4	1.6985	0.297692	2	0.764261
Q3THW7	Eif3h	0.7415	0.053033	2	-0.431481
Q3TCP5	Ezr	1.5395	0.0615183	2	0.622462
F6R7E8	Gm2663	1.2415	0.65266	2	0.312084
E9Q0U7	Hsph1	2.0635	0.234052	2	1.04509
Q3TW74	Mthfd1	0.865	0.0438406	2	-0.209228
P37040	Por	1.3695	0.0869741	2	0.453649
Q3U417	Ppfibp1	1.219	0.0636396	2	0.285698
Q8C5H8-2	Q8C5H8-2	1.5915	0.142128	2	0.670387
Q8K023-2	Q8K023-2	2.6215	0.678115	2	1.39039
G3UXX3	Spr	1.2285	0.0473762	2	0.296898
Q9JJ28	Flii	0.7745	0.0318198	2	-0.368663
Q9DBE9	Ftsj3	0.743	0.0806102	2	-0.428566
J3QJZ3	Gm6472	0.629	0.0339411	2	-0.668868
A1L3C2	Polr1c	0.709	0.0155563	2	-0.496142
P27048	Snrpb	1.2965	0.0516188	2	0.374622
P42208	Sept2	1.4455	0.207182	2	0.531569
Q3UNQ6	Epb4.1l2	0.7445	0.00353553	2	-0.425656
E9Q634	Myo1e	0.588	0.190919	2	-0.766112
Q02819	Nucb1	1.5145	0.187383	2	0.598842
Q8CGY8	Ogt	0.5895	0.0205061	2	-0.762436
Q3TN31	Psma7	1.2295	0.053033	2	0.298072
Q60605-2	Q60605-2	0.6815	0.0360624	2	-0.553214
Q921Q7	Rin1	0.7115	0.0586899	2	-0.491064
Q3TIF8	Rps24	0.541	0.158392	2	-0.8863
Q3THQ5	Stip1	1.48	0.0226274	2	0.565597
Q9WUM5	Suclg1	0.9885	0.239709	2	-0.0166871
B2RQC6	Cad	0.7575	0.111016	2	-0.400682
Q3TI79	Dkc1	0.5745	0.0162635	2	-0.799621
Q3U8X1	Eif3f	0.7895	0.0869741	2	-0.340989
Q3ULZ3	Psat1	1.073	0.00848528	2	0.10165
Q3TW51	Snd1	0.8415	0.0289914	2	-0.248965
Q9Z0U1	Tjp2	0.7545	0.0601041	2	-0.406407
P11087	Col1a1	1.9195	0.416486	2	0.940731
D3Z0F5	Cops6	1.1965	0.594677	2	0.25882
D3Z2H2	Ctnnd1	0.6945	0.013435	2	-0.525953
F7B227	Ech1	2.113	0.0777817	2	1.07929
J3QPZ8	Eif1	0.5225	0.0120208	2	-0.936497
Q8K2W5	Ephx1	0.9545	0.577706	2	-0.0671829
Q3UI30	Ewsr1	0.69	0.0296985	2	-0.535332
Q3UJL0	Gnl2	0.7675	0.135057	2	-0.381761
Q3TL96	Lrpap1	1.6105	0.352846	2	0.687509
D3YUE2	Pcolce	2.078	0.233345	2	1.0552
Q9R0E1	Plod3	1.1785	0.0586899	2	0.236952
Q3UM45	Ppp1r7	0.725	0.0933381	2	-0.463947
G3UZ44	Prrx1	1.5505	0.188798	2	0.632734
Q60692	Psmb6	1.271	0.142836	2	0.345964
P47955	Rplp1	0.8495	0.0233345	2	-0.235314
Q9CZP6	Rps3	0.871	0.0339411	2	-0.199255
Q91X43	Sh3d19	1.7155	0.168999	2	0.778629
Q9JI10	Stk3	0.921	0.404465	2	-0.118727
P54116	Stom	1.3525	0.0544472	2	0.435629
Q8BYL4	Yars2	0.9455	0.352846	2	-0.0808506
Q61599	Arhgdib	0.8915	0.494268	2	-0.165693
Q6KAM6	Arhgef1	1.3055	0.0106066	2	0.384602
Q9D5T0	Atad1	0.647	0.0240416	2	-0.628162
O08997	Atox1	0.5395	0.026163	2	-0.890305
J3KMM5	Atp2a2	1.1875	0.0572756	2	0.247928
P50516	Atp6v1a	1.284	0.0240416	2	0.360645
Q9QYJ3	Dnajb1	1.849	0.16122	2	0.886745
Q3U2Z5	Eps8	1.0395	0.333047	2	0.0558898
P19157	Gstp1	1.6905	0.272236	2	0.75745
B1AUX2	Hcfc1	0.6475	0.0813173	2	-0.627048
A2ARP8	Map1a	1.5935	0.314663	2	0.672199
Q9WTI7-2	Q9WTI7-2	0.691	0.00141421	2	-0.533242
Q9WVJ3-2	Q9WVJ3-2	1.4685	0.116673	2	0.554343
Q3U561	Rpl10a	0.74	0.00282843	2	-0.434403
Q3US65	Srpk1	0.684	0.0961665	2	-0.547932
Q9D1D4	Tmed10	1.2545	0.0869741	2	0.327112
Q3TFA9	Tmod3	0.8375	0.00353553	2	-0.255839
Q9CQA1	Trappc5	0.557	0.237588	2	-0.844251
Q62318	Trim28	1.143	0.0169706	2	0.192825
Q3TJ71	Ugdh	0.839	0.0763675	2	-0.253257
Q3U7M5	Abhd4	2.645	0.148492	2	1.40327
Q6NZJ6	Eif4g1	0.714	0.0551543	2	-0.486004
J3QPI4	Gm9791	0.706	0.131522	2	-0.50226
P68040	Gnb2l1	0.676	0.0692965	2	-0.564905
G3X9W0	Hnrnpd	0.724	0.100409	2	-0.465938
B7ZWC4	Igf2r	1.658	0.168291	2	0.729444
Q3U9N8	Impdh2	0.77	0.0127279	2	-0.37707
Q60749	Khdrbs1	0.587	0.155563	2	-0.768568
Q99KR3	Lactb2	1.547	0.0735391	2	0.629473
P46935	Nedd4	1.195	0.128693	2	0.257011
P25799-2	P25799-2	1.525	0.226274	2	0.608809
Q7TNC4-2	Q7TNC4-2	1.0085	0.499924	2	0.0122111
Q7TPT7	Vars	0.808	0.0608112	2	-0.307573
Q5SWU9	Acaca	0.9885	0.19304	2	-0.0166871
P97384	Anxa11	1.4085	0.00353553	2	0.49416
P07356	Anxa2	0.9015	0.00777817	2	-0.149601
Q3TQ33	Ap3b1	0.686	0.202233	2	-0.54372
H7BWZ3	Arpc3	1.219	0.0509117	2	0.285698
G5E829	Atp2b1	1.24	0.0424264	2	0.31034
Q3TJD4	Atp5f1	1.0695	0.393858	2	0.0969365
Q9CPQ8	Atp5l	0.731	0.121622	2	-0.452057
P50518	Atp6v1e1	1.2855	0.170413	2	0.36233
A2AMQ5	Cds2	3.6255	1.15471	2	1.85818
B0R091	Chp1	1.542	0.0353553	2	0.624803
D3Z0M9	Ddx23	0.8025	0.026163	2	-0.317427
A2AVR9	Dynlrb1	1.443	0.200818	2	0.529071
P54731	Faf1	1.2585	0.053033	2	0.331705
Q3TG12	Farsb	0.8255	0.0247487	2	-0.27666
P19096	Fasn	1.009	0.189505	2	0.0129262
Q3ULN5	Fkbp1a	1.3615	0.0940452	2	0.445197
Q3TLY5	Gla	1.512	0.0947523	2	0.596458
Q3UNC0	Gmppa	0.724	0.0127279	2	-0.465938
P34884	Mif	0.9705	0.215668	2	-0.0431999
Q3KQQ1	Nsfl1c	1.33	0.0494975	2	0.411426
P13020-2	P13020-2	1.032	0.212132	2	0.045443
D3Z600	Pex5	1.671	0.521845	2	0.740712
Q3U711	Plin2	2.2	0.551543	2	1.1375
Q3V3C0	Polrmt	1.044	0.500632	2	0.0621217
Q3U7K1	Ppp1cc	0.588	0.140007	2	-0.766112
Q3ULJ5	Psmd3	1.4455	0.173241	2	0.531569
Q3TLH4-5	Q3TLH4-5	0.735	0.0608112	2	-0.444184
P62245	Rps15a	0.8705	0.0318198	2	-0.200084
Q9CZX8	Rps19	0.824	0.079196	2	-0.279284
Q9CQU0	Txndc12	0.708	0.0707107	2	-0.498179
Q6P5E4	Uggt1	1.0325	0.204354	2	0.0461418
Q9CR68	Uqcrfs1	1.2665	0.0176777	2	0.340847
Q3TYS2	Q3TYS2	1.553	0.154149	2	0.635058
Q8VCG1	Dut	0.66	#DIV/0!	1	-0.599462
Q6GSS7	Hist2h2aa1;	0.753	#DIV/0!	1	-0.409278
P99027	Rplp2	0.886	#DIV/0!	1	-0.174621
Q8K4Z3	Apoa1bp	0.664	#DIV/0!	1	-0.590745
S4R1L5	Birc6	0.755	#DIV/0!	1	-0.405451
Q9D1A2	Cndp2	1.208	#DIV/0!	1	0.27262
Q8CIE6	Copa	0.902	#DIV/0!	1	-0.148801
Q9CZU6	Cs	0.886	#DIV/0!	1	-0.174621
Q3TGH6	Fen1	0.781	#DIV/0!	1	-0.356606
E9PZF0	Gm20390	0.685	#DIV/0!	1	-0.545824
Q80YP5	Itga5	1.214	#DIV/0!	1	0.279768
Q8BU22	Kif2c	0.307	#DIV/0!	1	-1.70369
Q3UDU9	Nploc4	1.397	#DIV/0!	1	0.482332
Q64669	Nqo1	0.415	#DIV/0!	1	-1.26882
Q61823	Pdcd4	2.044	#DIV/0!	1	1.0314
P52480-2	Pkm-2	0.737	#DIV/0!	1	-0.440263
P37804	Tagln	0.434	#DIV/0!	1	-1.20423
Q3U4M7	Tpp2	0.85	#DIV/0!	1	-0.234465
Q62348	Tsn	1.359	#DIV/0!	1	0.442545
Q3U4W8	Usp5	1.164	#DIV/0!	1	0.219091
Q99KC8	Vwa5a	1.339	#DIV/0!	1	0.421156
Q3TZ32	Aars	0.788	#DIV/0!	1	-0.343732
Q80XU3	Nucks1	0.788	#DIV/0!	1	-0.343732
Q99JI4	Psmd6	1.302	#DIV/0!	1	0.380729
Q9CT10	Ranbp3	0.805	#DIV/0!	1	-0.312939
Q3UJN2	Ruvbl1	0.811	#DIV/0!	1	-0.302226
Q6IRU2	Tpm4	1.111	#DIV/0!	1	0.151859
Q9R0X4	Acot9	1.151	#DIV/0!	1	0.202888
Q3UZG4	Aimp1	0.699	#DIV/0!	1	-0.516636
A2AKU9	Atp5c1	0.661	#DIV/0!	1	-0.597278
P97450	Atp5j	1.361	#DIV/0!	1	0.444667
P80316	Cct5	1.25	#DIV/0!	1	0.321928
Q9DC50	Crot	0.772	#DIV/0!	1	-0.373327
Q9Z1N5	Ddx39b	0.786	#DIV/0!	1	-0.347399
B7ZWF1	Ddx3x	1.28	#DIV/0!	1	0.356144
Q3UL32	Dnajc7	1.39	#DIV/0!	1	0.475085
Q80X90	Flnb	0.86	#DIV/0!	1	-0.217591
G3UVV4	Hk1	0.693	#DIV/0!	1	-0.529073
Q8BT15	Lima1	0.876	#DIV/0!	1	-0.190997
Q9DCL9	Paics	1.23	#DIV/0!	1	0.298658
P08003	Pdia4	1.161	#DIV/0!	1	0.215368
P09411	Pgk1	0.868	#DIV/0!	1	-0.204233
Q3TI61	Psmd2	1.145	#DIV/0!	1	0.195348
Q3TFQ8	Pygb	1.315	#DIV/0!	1	0.395063
Q9DCN2-2	Q9DCN2-2	0.867	#DIV/0!	1	-0.205896
Q9JMH6-2	Q9JMH6-2	0.706	#DIV/0!	1	-0.50226
P62830	Rpl23	0.878	#DIV/0!	1	-0.187707
Q0QEZ4	Sdhb	0.847	#DIV/0!	1	-0.239566
Q3TJK3	Serpinh1	1.36	#DIV/0!	1	0.443607
Q3UQM7	Slc7a5	0.752	#DIV/0!	1	-0.411195
P63101	Ywhaz	0.823	#DIV/0!	1	-0.281036
Q3TIU8	Abce1	0.672	#DIV/0!	1	-0.573467
Q99PT1	Arhgdia	1.282	#DIV/0!	1	0.358396
P48758	Cbr1	1.738	#DIV/0!	1	0.797428
Q8BL66	Eea1	0.903	#DIV/0!	1	-0.147202
G3UW85	Erh	0.367	#DIV/0!	1	-1.44615
Q8C1V4	Kars	0.86	#DIV/0!	1	-0.217591
Q3TND6	Man2b2	1.787	#DIV/0!	1	0.83754
A2AMV1	Mrto4	0.654	#DIV/0!	1	-0.612637
Q9WV91	Ptgfrn	1.267	#DIV/0!	1	0.341417
Q61584-3	Q61584-3	1.292	#DIV/0!	1	0.369606
Q8CFI0-3	Q8CFI0-3	1.702	#DIV/0!	1	0.767231
Q9WTP6-2	Q9WTP6-2	0.774	#DIV/0!	1	-0.369595
Q8R3C6	Rbm19	0.658	#DIV/0!	1	-0.603841
Q8BH97	Rcn3	1.549	#DIV/0!	1	0.631337
P61358	Rpl27	1.225	#DIV/0!	1	0.292782
Q8BT90	Rps17	0.821	#DIV/0!	1	-0.284546
Q3UF30	S100a10	0.573	#DIV/0!	1	-0.803393
P14069	S100a6	0.731	#DIV/0!	1	-0.452057
P11983	Tcp1	1.211	#DIV/0!	1	0.276199
A2AUD5	Tpd52l2	1.189	#DIV/0!	1	0.249749
Q9D2R0	Aacs	1.166	#DIV/0!	1	0.221568
Q3TJ10	Adpgk	1.236	#DIV/0!	1	0.305679
Q8K0L1	Aldh6a1	0.655	#DIV/0!	1	-0.610433
Q8VDN2	Atp1a1	1.152	#DIV/0!	1	0.204141
Q3TGG2	Atxn2l	0.818	#DIV/0!	1	-0.289827
D3Z440	Cops7a	0.66	#DIV/0!	1	-0.599462
P61924	Copz1	1.624	#DIV/0!	1	0.699552
Q8BMF4	Dlat	0.845	#DIV/0!	1	-0.242977
Q9D8N0	Eef1g	0.77	#DIV/0!	1	-0.37707
P63242	Eif5a	1.652	#DIV/0!	1	0.724214
Q03145	Epha2	0.228	#DIV/0!	1	-2.13289
P35505	Fah	1.64	#DIV/0!	1	0.713696
Q3UEG9	Flot2	1.69	#DIV/0!	1	0.757023
Q8K0D5	Gfm1	1.364	#DIV/0!	1	0.447844
P26443	Glud1	0.885	#DIV/0!	1	-0.176251
Q3THK7	Gmps	0.794	#DIV/0!	1	-0.332789
P05202	Got2	0.878	#DIV/0!	1	-0.187707
Q99LJ6	Gpx7	1.283	#DIV/0!	1	0.359521
A2ATU9	Hat1	0.748	#DIV/0!	1	-0.41889
Q8BLH7	Hirip3	0.513	#DIV/0!	1	-0.962969
O88569	Hnrnpa2b1	1.261	#DIV/0!	1	0.334568
Q99KF5	Hprt	1.52	#DIV/0!	1	0.604071
P07901	Hsp90aa1	1.642	#DIV/0!	1	0.715454
E9QMH7	Ikbip	1.215	#DIV/0!	1	0.280956
Q3UM53	Il1rl1	2.068	#DIV/0!	1	1.04824
Q3UXI9	Ilf2	0.813	#DIV/0!	1	-0.298673
Q4G0B8	Ipo9	1.465	#DIV/0!	1	0.550901
Q9DCS3	Mecr	0.756	#DIV/0!	1	-0.403542
Q3UJN6	Mre11a	0.693	#DIV/0!	1	-0.529073
Q8C2N9	Msh6	0.652	#DIV/0!	1	-0.617056
Q3THX5	Mvp	1.152	#DIV/0!	1	0.204141
Q62425	Ndufa4	1.341	#DIV/0!	1	0.423309
Q9DCS9	Ndufb10	1.328	#DIV/0!	1	0.409255
U3M993	Nsdhl	1.855	#DIV/0!	1	0.891419
P54729	Nub1	1.402	#DIV/0!	1	0.487486
H7BX01	Opa1	1.192	#DIV/0!	1	0.253384
P39053-2	P39053-2	1.299	#DIV/0!	1	0.377401
K0BWC3	Palld	0.672	#DIV/0!	1	-0.573467
A2AVP3	Pdcl	1.462	#DIV/0!	1	0.547943
Q61753	Phgdh	0.889	#DIV/0!	1	-0.169745
D3Z0X5	Phldb1	0.742	#DIV/0!	1	-0.430509
Q9DBG5	Plin3	1.332	#DIV/0!	1	0.413594
P62192	Psmc1	1.257	#DIV/0!	1	0.329985
Q3U6E4	Ptma	0.581	#DIV/0!	1	-0.78339
Q6P069-2	Q6P069-2	0.809	#DIV/0!	1	-0.305788
Q8BG51-2	Q8BG51-2	0.526	#DIV/0!	1	-0.926865
Q8BTV2-2	Q8BTV2-2	0.454	#DIV/0!	1	-1.13924
Q8BY87-2	Q8BY87-2	1.34	#DIV/0!	1	0.422233
Q8C0E3-2	Q8C0E3-2	0.801	#DIV/0!	1	-0.320126
Q8R1N4-2	Q8R1N4-2	0.718	#DIV/0!	1	-0.477944
Q99K28-2	Q99K28-2	1.579	#DIV/0!	1	0.659011
P46638	Rab11b	1.255	#DIV/0!	1	0.327687
Q00915	Rbp1	1.234	#DIV/0!	1	0.303342
Q9CY93	Rpl31	0.849	#DIV/0!	1	-0.236164
G3UYV7	Rps28	1.117	#DIV/0!	1	0.159629
Q63918	Sdpr	0.866	#DIV/0!	1	-0.207561
Q3UDJ2	Sgpl1	0.533	#DIV/0!	1	-0.907793
Q3TD17	Slc2a1	1.641	#DIV/0!	1	0.714575
Q8BH40	Stx7	0.782	#DIV/0!	1	-0.354759
Q8VCH8	Ubxn4	1.476	#DIV/0!	1	0.561693
Q8VDF2	Uhrf1	0.693	#DIV/0!	1	-0.529073
Q3TVV7	Umps	0.806	#DIV/0!	1	-0.311148
A2RRJ4	Xpo5	0.626	#DIV/0!	1	-0.675765
Q9DAM7	Q9DAM7	1.851	#DIV/0!	1	0.888305
B2CSK2	B2CSK2	3.249	#DIV/0!	1	1.7
Q3UE11	Q3UE11	1.521	#DIV/0!	1	0.60502
K3W4T3	Atp6v0a1	1.183	#DIV/0!	1	0.24245
Q8C6E0	Ccdc104	1.414	#DIV/0!	1	0.499782
Q3TXH7	Csde1	0.859	#DIV/0!	1	-0.21927
Q3TVK3	Dnpep	1.315	#DIV/0!	1	0.395063
A2AJ72	Fubp3	1.238	#DIV/0!	1	0.308011
Q3U2G2	Hspa4	1.104	#DIV/0!	1	0.14274
P16125	Ldhb	0.693	#DIV/0!	1	-0.529073
O55125	Nipsnap1	1.337	#DIV/0!	1	0.418999
Q9CRD0	Ociad1	0.45	#DIV/0!	1	-1.152
Q8C5M4	Pdcd6	1.508	#DIV/0!	1	0.592636
Q4FJY5	Ptgr1	0.774	#DIV/0!	1	-0.369595
Q3TJN9	Ptgs1	1.327	#DIV/0!	1	0.408168
Q9Z1X4-2	Q9Z1X4-2	0.738	#DIV/0!	1	-0.438307
Q3U6D2	Rcc1	0.731	#DIV/0!	1	-0.452057
P62911	Rpl32	0.636	#DIV/0!	1	-0.652901
Q9WTX5	Skp1	1.417	#DIV/0!	1	0.50284
Q9D0R2	Tars	1.185	#DIV/0!	1	0.244887
P62869	Tceb2	1.259	#DIV/0!	1	0.332278
Q3V4A0	Tmco1	0.752	#DIV/0!	1	-0.411195
Q3U8R9	Txnl1	1.241	#DIV/0!	1	0.311503
J3QNK8	Abi1	0.657	#DIV/0!	1	-0.606035
Q8JZN5	Acad9	0.761	#DIV/0!	1	-0.394032
D4AFX6	Acap2	0.733	#DIV/0!	1	-0.448115
Q6P6J0	Adat2	0.915	#DIV/0!	1	-0.128156
Q05C56	Add3	1.236	#DIV/0!	1	0.305679
P54923	Adprh	1.431	#DIV/0!	1	0.517024
E9Q616	Ahnak	0.768	#DIV/0!	1	-0.380822
P07724	Alb	0.694	#DIV/0!	1	-0.526992
Q8C438	Ank	1.325	#DIV/0!	1	0.405992
Q3TFK4	Anxa3	1.155	#DIV/0!	1	0.207893
P48036	Anxa5	0.887	#DIV/0!	1	-0.172994
O35640	Anxa8	0.378	#DIV/0!	1	-1.40354
A2AQA7	Aqr	0.896	#DIV/0!	1	-0.158429
Q3TKP3	Atxn10	1.315	#DIV/0!	1	0.395063
Q9D9K3	Aven	0.652	#DIV/0!	1	-0.617056
D3YVM8	Bloc1s1	0.722	#DIV/0!	1	-0.469929
Q3V0N4	Bms1	0.635	#DIV/0!	1	-0.655172
Q91VK1	Bzw2	0.777	#DIV/0!	1	-0.364013
Q3UJ44	Capg	1.131	#DIV/0!	1	0.177599
Q3UFZ6	Caprin1	0.85	#DIV/0!	1	-0.234465
P80313	Cct7	0.733	#DIV/0!	1	-0.448115
P47941	Crkl	0.852	#DIV/0!	1	-0.231075
B3V097	Cstf2	0.846	#DIV/0!	1	-0.24127
Q3TC17	Ctsb	1.401	#DIV/0!	1	0.486457
A3KN70	Dclk1	0.757	#DIV/0!	1	-0.401635
Q3V0Z8	Ddx5	0.733	#DIV/0!	1	-0.448115
Q9CQ62	Decr1	0.787	#DIV/0!	1	-0.345564
Q99LN9	Dohh	1.577	#DIV/0!	1	0.657183
A2BDX2	Dpm1	0.801	#DIV/0!	1	-0.320126
Q9JHU4	Dync1h1	1.077	#DIV/0!	1	0.107018
Q9D903	Ebna1bp2	0.752	#DIV/0!	1	-0.411195
Q8BJW6	Eif2a	0.573	#DIV/0!	1	-0.803393
P60229	Eif3e	0.689	#DIV/0!	1	-0.537424
P59325	Eif5	1.226	#DIV/0!	1	0.293959
Q8VBV3	Exosc2	1.399	#DIV/0!	1	0.484396
Q9D281	Fam114a1	0.666	#DIV/0!	1	-0.586406
G3X9I1	Fam3c	1.991	#DIV/0!	1	0.993493
Q9QZN4	Fbxo6	1.497	#DIV/0!	1	0.582074
Q3US29	Fdps	1.623	#DIV/0!	1	0.698663
F8WHM5	Glg1	1.471	#DIV/0!	1	0.556797
A2ATI9	Gorasp2	0.821	#DIV/0!	1	-0.284546
Q3TAV1	Gpnmb	0.613	#DIV/0!	1	-0.706041
Q3UTB8	Grpel1	0.847	#DIV/0!	1	-0.239566
O09131	Gsto1	0.866	#DIV/0!	1	-0.207561
G3UYF9	H2-Ke2	1.289	#DIV/0!	1	0.366252
Q8BMS1	Hadha	0.735	#DIV/0!	1	-0.444184
Q5PRF0	Heatr5a	0.483	#DIV/0!	1	-1.0499
Q3UBC6	Hmbs	0.614	#DIV/0!	1	-0.703689
O70503	Hsd17b12	0.679	#DIV/0!	1	-0.558517
P17879	Hspa1b	1.874	#DIV/0!	1	0.906121
P38647	Hspa9	1.133	#DIV/0!	1	0.180148
Q7TT37	Ikbkap	0.809	#DIV/0!	1	-0.305788
Q8BU33	Ilvbl	0.478	#DIV/0!	1	-1.06492
Q9D892	Itpa	0.775	#DIV/0!	1	-0.367732
Q8BKS9	Kiaa0020	0.693	#DIV/0!	1	-0.529073
Q0VDM9	Krt78	0.52	#DIV/0!	1	-0.943416
Q3UN02	Lclat1	1.458	#DIV/0!	1	0.543991
Q3V471	Lgals3	1.149	#DIV/0!	1	0.200379
Q8K3C3	Lzic	0.827	#DIV/0!	1	-0.274041
E9QB02	Mars	1.221	#DIV/0!	1	0.288063
Q3UDI8	Mcm7	0.855	#DIV/0!	1	-0.226004
Q99KE1	Me2	0.774	#DIV/0!	1	-0.369595
D3YVL0	Mov10	0.646	#DIV/0!	1	-0.630394
Q9CXW2	Mrps22	1.76	#DIV/0!	1	0.815575
G3UXX9	Mtx1	0.508	#DIV/0!	1	-0.9771
Q6PHQ8	Naa35	1.18	#DIV/0!	1	0.238787
E9Q589	Ncam1	0.735	#DIV/0!	1	-0.444184
Q3TL52	Ncl	0.844	#DIV/0!	1	-0.244685
Q9CQJ8	Ndufb9	1.297	#DIV/0!	1	0.375178
P15532	Nme1	0.511	#DIV/0!	1	-0.968605
Q3UI16	Nolc1	0.678	#DIV/0!	1	-0.560643
O89032-2	O89032-2	0.308	#DIV/0!	1	-1.699
F7AD47	Obsl1	0.771	#DIV/0!	1	-0.375197
A3KFU5	Pabpc4	0.837	#DIV/0!	1	-0.2567
Q6NZM8	Papss1	1.224	#DIV/0!	1	0.291604
P60335	Pcbp1	0.784	#DIV/0!	1	-0.351074
Q9WU78	Pdcd6ip	1.19	#DIV/0!	1	0.250962
Q3UMB1	Pdzd8	0.584	#DIV/0!	1	-0.77596
A2AIH8	Pir	1.25	#DIV/0!	1	0.321928
Q3TGI6	Pitpna	1.251	#DIV/0!	1	0.323082
Q80UW8	Polr2e	0.609	#DIV/0!	1	-0.715486
Q8C2E1	Ppp2r1a	1.231	#DIV/0!	1	0.299831
Q3UZF0	Prim1	0.705	#DIV/0!	1	-0.504305
C7G3P2	Prpf4b	0.904	#DIV/0!	1	-0.145605
Q9CS42	Prps2	0.652	#DIV/0!	1	-0.617056
Q9D0M1	Prpsap1	0.805	#DIV/0!	1	-0.312939
G3UXY0	Psme1	1.483	#DIV/0!	1	0.568519
Q5SSW2	Psme4	0.646	#DIV/0!	1	-0.630394
Q3UK51	Ptcd3	1.086	#DIV/0!	1	0.119024
A2ABZ2	Pycr1	0.532	#DIV/0!	1	-0.910502
Q4KMM3-2	Q4KMM3-2	0.594	#DIV/0!	1	-0.751465
Q5SNZ0-2	Q5SNZ0-2	1.446	#DIV/0!	1	0.532068
Q5SUF2-2	Q5SUF2-2	1.701	#DIV/0!	1	0.766383
Q8C1B7-2	Q8C1B7-2	1.217	#DIV/0!	1	0.283329
Q8K1N4-2	Q8K1N4-2	1.758	#DIV/0!	1	0.813935
Q8K411-2	Q8K411-2	0.819	#DIV/0!	1	-0.288065
Q9CQV8-2	Q9CQV8-2	0.631	#DIV/0!	1	-0.664288
Q9D786-2	Q9D786-2	0.678	#DIV/0!	1	-0.560643
Q9DBF1-2	Q9DBF1-2	0.782	#DIV/0!	1	-0.354759
Q9JIX8-4	Q9JIX8-4	1.256	#DIV/0!	1	0.328836
Q9WUK2-2	Q9WUK2-2	0.838	#DIV/0!	1	-0.254978
Q9Z1J3-2	Q9Z1J3-2	0.751	#DIV/0!	1	-0.413115
Q50HX0	Rab14	1.199	#DIV/0!	1	0.261832
Q3U041	Rad23b	1.565	#DIV/0!	1	0.646163
P63321	Rala	1.224	#DIV/0!	1	0.291604
Q9D0I9	Rars	1.155	#DIV/0!	1	0.207893
B2RUP0	Rbm34	0.561	#DIV/0!	1	-0.833927
Q3UXT6	Rbm39	1.6	#DIV/0!	1	0.678072
Q8VCT3	Rnpep	0.659	#DIV/0!	1	-0.60165
Q3U8B3	Rpa1	1.226	#DIV/0!	1	0.293959
P47963	Rpl13	1.158	#DIV/0!	1	0.211635
P62892	Rpl39	1.426	#DIV/0!	1	0.511974
Q3U850	Rpl5	0.9	#DIV/0!	1	-0.152003
Q5FWB6	Rplp0	0.755	#DIV/0!	1	-0.405451
Q3U900	Rpn1	0.89	#DIV/0!	1	-0.168123
P62264	Rps14	1.172	#DIV/0!	1	0.228973
Q6P5B0	Rrp12	0.618	#DIV/0!	1	-0.694321
A2RTL5	Rsrc2	1.624	#DIV/0!	1	0.699552
E0CY45	Runx2	1.27	#DIV/0!	1	0.344828
P32020	Scp2	0.705	#DIV/0!	1	-0.504305
Q3UAI4	Sf3b2	1.098	#DIV/0!	1	0.134878
Q3U4F0	Sfxn3	1.275	#DIV/0!	1	0.350497
Q3TRK9	Slc16a1	0.336	#DIV/0!	1	-1.57347
Q9CR62	Slc25a11	0.532	#DIV/0!	1	-0.910502
Q9CV67	Slc27a4	1.522	#DIV/0!	1	0.605968
Q5BKS1	Slc4a1ap	1.291	#DIV/0!	1	0.368489
D3Z161	Slc7a1	0.713	#DIV/0!	1	-0.488026
Q8R570	Snap47	1.442	#DIV/0!	1	0.528071
Q6P4T2	Snrnp200	0.888	#DIV/0!	1	-0.171368
Q3U1H7	Snx18	0.41	#DIV/0!	1	-1.2863
D3Z789	Snx3	1.232	#DIV/0!	1	0.301002
Q8CE50	Snx30	0.694	#DIV/0!	1	-0.526992
Q62261	Sptbn1	1.185	#DIV/0!	1	0.244887
Q6PDM2	Srsf1	1.097	#DIV/0!	1	0.133564
Q9D6F7	Ssr4	1.164	#DIV/0!	1	0.219091
A2AW05	Ssrp1	0.803	#DIV/0!	1	-0.316528
Q3U8D2	St13	1.323	#DIV/0!	1	0.403813
O88811	Stam2	1.219	#DIV/0!	1	0.285698
Q9WUD1	Stub1	1.224	#DIV/0!	1	0.291604
Q3UUG1	Taok1	0.646	#DIV/0!	1	-0.630394
Q9R099	Tbl2	0.667	#DIV/0!	1	-0.584241
E9PYQ1	Tgfb1i1	0.586	#DIV/0!	1	-0.771027
P62077	Timm8b	1.302	#DIV/0!	1	0.380729
B9EHJ3	Tjp1	1.258	#DIV/0!	1	0.331132
P26039	Tln1	1.117	#DIV/0!	1	0.159629
D3YZZ5	Tmed7	0.701	#DIV/0!	1	-0.512514
D3Z0U3	Tmem120a	0.597	#DIV/0!	1	-0.744197
Q9Z0L0	Tpbg	2.137	#DIV/0!	1	1.09559
P17751	Tpi1	1.154	#DIV/0!	1	0.206643
Q5SWD9	Tsr1	0.78	#DIV/0!	1	-0.358454
P68037	Ube2l3	0.699	#DIV/0!	1	-0.516636
P61089	Ube2n	0.872	#DIV/0!	1	-0.1976
Q6NSR5	Ugt1a6a	0.598	#DIV/0!	1	-0.741783
Q5XG71	Utp20	0.621	#DIV/0!	1	-0.687335
E9PYH0	Vcan	1.475	#DIV/0!	1	0.560715
Q64727	Vcl	0.861	#DIV/0!	1	-0.215915
Q3TA68	Wdr36	0.639	#DIV/0!	1	-0.646112
P23475	Xrcc6	0.642	#DIV/0!	1	-0.639355
A2A7S7	Yars	0.871	#DIV/0!	1	-0.199255
Q9D6D9	Q9D6D9	0.768	#DIV/0!	1	-0.380822
Q3TQI7	Q3TQI7	1.999	#DIV/0!	1	0.999278
Q3TX23	Q3TX23	0.863	#DIV/0!	1	-0.212568
Q3V117	Acly	0.723	#DIV/0!	1	-0.467932
O08583	Alyref	0.764	#DIV/0!	1	-0.388355
O54962	Banf1	0.453	#DIV/0!	1	-1.14242
Q3TKJ1	Bcat1	0.609	#DIV/0!	1	-0.715486
Q3TGQ3	Ctnna1	0.931	#DIV/0!	1	-0.103147
A0AUV1	Hist1h2ah	7.298	#DIV/0!	1	2.8675
Q684Q6	Mpp1	1.392	#DIV/0!	1	0.477159
Q99J77	Nans	0.676	#DIV/0!	1	-0.564905
Q3TDE6	Pck2	1.464	#DIV/0!	1	0.549916
Q5SUR0	Pfas	0.859	#DIV/0!	1	-0.21927
D3Z0A2	Prmt1	0.832	#DIV/0!	1	-0.265345
Q66JR8	Ptms	1.338	#DIV/0!	1	0.420078
Q3TXJ7	Bax	1.336	#DIV/0!	1	0.41792
E9PVS1	Itih3	0.378	#DIV/0!	1	-1.40354
O09061	Psmb1	1.631	#DIV/0!	1	0.705757
Q4FE56	Usp9x	1.279	#DIV/0!	1	0.355016
P46664	Adss	0.851	#DIV/0!	1	-0.232769
A1L333	Ddx5	0.651	#DIV/0!	1	-0.619271
Q5M8R9	Fdps	0.597	#DIV/0!	1	-0.744197
Q3U5H8	Hmox1	1.903	#DIV/0!	1	0.928276
P97825	Hn1	0.364	#DIV/0!	1	-1.45799
Q8BM72	Hspa13	0.711	#DIV/0!	1	-0.492079
G3XA48	Idi1	0.545	#DIV/0!	1	-0.875672
Q6ZQK2	Iqgap1	0.873	#DIV/0!	1	-0.195946
D3Z198	Mrps17	0.608	#DIV/0!	1	-0.717857
Q9D6J6	Ndufv2	0.595	#DIV/0!	1	-0.749038
P10630-2	P10630-2	1.361	#DIV/0!	1	0.444667
Q9R1P4	Psma1	1.527	#DIV/0!	1	0.6107
P61290	Psme3	0.648	#DIV/0!	1	-0.625934
A2VCP7	Psmf1	1.346	#DIV/0!	1	0.428678
Q8BHN3-2	Q8BHN3-2	1.351	#DIV/0!	1	0.434028
H9KV00	Son	1.222	#DIV/0!	1	0.289244
Q3UDS4	Sqrdl	1.543	#DIV/0!	1	0.625738
Q9DB77	Uqcrc2	1.185	#DIV/0!	1	0.244887
Q3TLW5	Aqp1	0.636	#DIV/0!	1	-0.652901
P80318	Cct3	1.173	#DIV/0!	1	0.230203
Q9DAW9	Cnn3	0.643	#DIV/0!	1	-0.637109
P00375	Dhfr	0.819	#DIV/0!	1	-0.288065
Q3URM4	Erp44	0.888	#DIV/0!	1	-0.171368
Q8BLN5	Lss	0.763	#DIV/0!	1	-0.390245
D3Z6W1	Map6	0.531	#DIV/0!	1	-0.913216
Q3UA65	Mcm4	0.777	#DIV/0!	1	-0.364013
Q7TQD7	Myo1b	0.666	#DIV/0!	1	-0.586406
Q61171	Prdx2	0.803	#DIV/0!	1	-0.316528
P31324	Prkar2b	0.78	#DIV/0!	1	-0.358454
Q8K2Z4-2	Q8K2Z4-2	0.784	#DIV/0!	1	-0.351074
Q9R0Y5-2	Q9R0Y5-2	1.504	#DIV/0!	1	0.588805
Q9Z2X1-2	Q9Z2X1-2	0.804	#DIV/0!	1	-0.314733
Q9EP71	Rai14	0.747	#DIV/0!	1	-0.42082
Q5M9N5	Rpl28	0.772	#DIV/0!	1	-0.373327
Q91ZW3	Smarca5	1.202	#DIV/0!	1	0.265437
Q9D3L3	Snap23	0.745	#DIV/0!	1	-0.424688
B8X349	Spag9	0.619	#DIV/0!	1	-0.691989
Q3TXM9	Srsf9	1.449	#DIV/0!	1	0.535058
F6VW30	Ywhaq	1.159	#DIV/0!	1	0.212881
Q99JT9	Adi1	1.885	#DIV/0!	1	0.914565
P05201	Got1	0.794	#DIV/0!	1	-0.332789
Q9CX86	Hnrnpa0	0.815	#DIV/0!	1	-0.295128
Q3TJF2	Ola1	0.864	#DIV/0!	1	-0.210897
A1A596	Pwp2	0.29	#DIV/0!	1	-1.78588
Q4V9X9	Rpl23a	0.611	#DIV/0!	1	-0.710756
P60867	Rps20	0.885	#DIV/0!	1	-0.176251
Q9CQS8	Sec61b	0.804	#DIV/0!	1	-0.314733
A2A8E2	0610037L13Rik	1.098	#DIV/0!	1	0.134878
Q8BWT1	Acaa2	1.203	#DIV/0!	1	0.266637
Q99KI0	Aco2	1.123	#DIV/0!	1	0.167358
Q7TMN7	Anxa4	1.207	#DIV/0!	1	0.271426
Q9WVQ5	Apip	0.746	#DIV/0!	1	-0.422752
Q5EBI8	Atp5k	1.072	#DIV/0!	1	0.100305
Q923D2	Blvrb	1.216	#DIV/0!	1	0.282143
B1AZ14	Cobll1	0.864	#DIV/0!	1	-0.210897
P19783	Cox4i1	1.185	#DIV/0!	1	0.244887
Q3UH60	Dip2b	0.299	#DIV/0!	1	-1.74178
Q91XI1	Dus3l	1.407	#DIV/0!	1	0.492622
D3YVN7	Gm9755	1.263	#DIV/0!	1	0.336855
Q8R366	Igsf8	1.471	#DIV/0!	1	0.556797
Q3TI99	Ldha	0.803	#DIV/0!	1	-0.316528
Q3TSU8	Lig1	0.783	#DIV/0!	1	-0.352916
Q8BLF1	Nceh1	1.361	#DIV/0!	1	0.444667
Q1HFZ0	Nsun2	0.826	#DIV/0!	1	-0.275786
Q8BJ71	Nup93	0.712	#DIV/0!	1	-0.490051
P12382	Pfkl	1.282	#DIV/0!	1	0.358396
Q61074	Ppm1g	0.634	#DIV/0!	1	-0.657445
Q3TG45	Psmd8	1.875	#DIV/0!	1	0.906891
Q8CGF7-2	Q8CGF7-2	1.237	#DIV/0!	1	0.306846
P53994	Rab2a	1.313	#DIV/0!	1	0.392867
Q9WVA4	Tagln2	0.725	#DIV/0!	1	-0.463947
Q00519	Xdh	1.612	#DIV/0!	1	0.688852
Q3U4D1	Q3U4D1	0.794	#DIV/0!	1	-0.332789
A6H8H2-2	A6H8H2-2	0.668	#DIV/0!	1	-0.58208
Q8K009	Aldh1l2	1.39	#DIV/0!	1	0.475085
Q3UC32	Arpc5	0.67	#DIV/0!	1	-0.577767
E9PYT3	Atl3	1.286	#DIV/0!	1	0.362891
Q9D3D9	Atp5d	1.471	#DIV/0!	1	0.556797
Q8VCQ8	Cald1	1.42	#DIV/0!	1	0.505891
P62204	Calm1	0.725	#DIV/0!	1	-0.463947
Q8VEH6	Cbwd1	0.672	#DIV/0!	1	-0.573467
Q9DCC5	Cbx3	0.724	#DIV/0!	1	-0.465938
Q8BI72	Cdkn2aip	2.089	#DIV/0!	1	1.06281
Q8K327	Champ1	0.723	#DIV/0!	1	-0.467932
Q9D1P4	Chordc1	1.397	#DIV/0!	1	0.482332
Q3TEA5	Cops3	0.746	#DIV/0!	1	-0.422752
Q3UGT1	Cpt1a	2.219	#DIV/0!	1	1.14991
Q3UDA8	Cpt2	1.398	#DIV/0!	1	0.483364
P62965	Crabp1	1.845	#DIV/0!	1	0.883621
Q80XR3	Cryz	0.662	#DIV/0!	1	-0.595097
Q3TK61	Dnaja1	2.164	#DIV/0!	1	1.1137
Q99KV1	Dnajb11	1.282	#DIV/0!	1	0.358396
Q6PDL0	Dync1li2	0.894	#DIV/0!	1	-0.161653
Q3UFF9	Elavl1	1.195	#DIV/0!	1	0.257011
Q4FK59	Eno3	0.447	#DIV/0!	1	-1.16165
Q8BFZ9	Erlin2	1.394	#DIV/0!	1	0.479231
Q4FJZ3	Ero1l	1.552	#DIV/0!	1	0.634129
Q9DCW4	Etfb	1.285	#DIV/0!	1	0.361768
P97855	G3bp1	0.829	#DIV/0!	1	-0.270556
Q8R059	Gale	0.756	#DIV/0!	1	-0.403542
G3UWG1	Gm10108	1.571	#DIV/0!	1	0.651683
Q8K0C9	Gmds	1.254	#DIV/0!	1	0.326537
Q3U566	Hmgb2	0.768	#DIV/0!	1	-0.380822
Q3TMZ8	Hnrnpab	0.548	#DIV/0!	1	-0.867752
Q9CQZ1	Hsbp1	0.698	#DIV/0!	1	-0.518701
Q3TT11	Hsd17b4	1.314	#DIV/0!	1	0.393965
P63038	Hspd1	1.471	#DIV/0!	1	0.556797
Q9CPN8	Igf2bp3	0.752	#DIV/0!	1	-0.411195
Q8BX02	Kank2	1.585	#DIV/0!	1	0.664483
Q8VED5	Krt79	0.366	#DIV/0!	1	-1.45008
Q3TMX5	Manf	0.508	#DIV/0!	1	-0.9771
Q3UF82	Mapk1	1.26	#DIV/0!	1	0.333424
Q3TTX0	Matr3	1.201	#DIV/0!	1	0.264236
B9EKJ3	Mon2	0.737	#DIV/0!	1	-0.440263
Q80X85	Mrps7	0.865	#DIV/0!	1	-0.209228
D3Z6J0	N6amt1	1.476	#DIV/0!	1	0.561693
Q8BTS4	Nup54	0.719	#DIV/0!	1	-0.475936
O88712-2	O88712-2	1.475	#DIV/0!	1	0.560715
Q505D7	Opa3	1.654	#DIV/0!	1	0.725959
D3Z7E6	Pafah1b3	1.326	#DIV/0!	1	0.407081
Q8BTW9	Pak4	1.207	#DIV/0!	1	0.271426
Q8R1G6	Pdlim2	1.454	#DIV/0!	1	0.540027
Q6ZWY7	Pfdn5	0.469	#DIV/0!	1	-1.09234
P27612	Plaa	0.534	#DIV/0!	1	-0.905088
Q8BN07	Ppp2cb	1.21	#DIV/0!	1	0.275007
G5E8R4	Ppp6r3	0.808	#DIV/0!	1	-0.307573
P04768	Prl2c3	0.268	#DIV/0!	1	-1.8997
Q60972	Rbbp4	0.795	#DIV/0!	1	-0.330973
P62855	Rps26	0.798	#DIV/0!	1	-0.325539
P62071	Rras2	1.665	#DIV/0!	1	0.735522
Q3U5P4	Scpep1	1.344	#DIV/0!	1	0.426533
D3YZC9	Sf1	1.337	#DIV/0!	1	0.418999
D3Z3F8	Spg20	1.328	#DIV/0!	1	0.409255
Q3TFP0	Srsf10	1.341	#DIV/0!	1	0.423309
G3X960	Syde1	2.279	#DIV/0!	1	1.1884
G3UZI2	Syncrip	0.751	#DIV/0!	1	-0.413115
Q8C2C6	Tfg	0.815	#DIV/0!	1	-0.295128
Q8C1E7	Tmem120a	0.512	#DIV/0!	1	-0.965784
G3XA35	Vcan	1.384	#DIV/0!	1	0.468844
Q3UKP5	Xab2	1.786	#DIV/0!	1	0.836732
Q7TN20	Ythdf3	0.743	#DIV/0!	1	-0.428566
Q3TJG6	Q3TJG6	0.655	#DIV/0!	1	-0.610433
Q6UIL4	Q6UIL4	0.622	#DIV/0!	1	-0.685014
Q3THB2	Q3THB2	0.65	#DIV/0!	1	-0.621488
A1E2B8	A1E2B8	2.638	#DIV/0!	1	1.39944
I1E4X5	9030624J02Rik	1.083	#DIV/0!	1	0.115033
P06795	Abcb1b	0.568	#DIV/0!	1	-0.816037
P51174	Acadl	1.242	#DIV/0!	1	0.312665
Q91WS8	Acadm	1.165	#DIV/0!	1	0.22033
Q9DBR0	Akap8	0.74	#DIV/0!	1	-0.434403
Q8CG76	Akr7a2	1.401	#DIV/0!	1	0.486457
S4R1S2	Ank3	1.302	#DIV/0!	1	0.380729
Q3U737	Anxa3	1.503	#DIV/0!	1	0.587845
B1ASQ2	Apoo	1.583	#DIV/0!	1	0.662661
Q9CVB6	Arpc2	1.189	#DIV/0!	1	0.249749
E9Q4B9	Arpp19	0.782	#DIV/0!	1	-0.354759
Q3TWT5	Asah1	0.803	#DIV/0!	1	-0.316528
A2AL85	Asph	1.225	#DIV/0!	1	0.292782
Q3TTM4	Axl	0.669	#DIV/0!	1	-0.579922
Q8VD62	Bles03	0.869	#DIV/0!	1	-0.202572
D3Z6C4	Cbr4	1.327	#DIV/0!	1	0.408168
Q8CFI2	Cdc34	0.677	#DIV/0!	1	-0.562772
D3Z0L4	Chchd3	1.248	#DIV/0!	1	0.319618
Q5SXR6	Cltc	1.261	#DIV/0!	1	0.334568
Q9QXT0	Cnpy2	1.435	#DIV/0!	1	0.521051
Q04857	Col6a1	1.406	#DIV/0!	1	0.491597
Q8K297	Colgalt1	1.272	#DIV/0!	1	0.347099
Q9CXI0	Coq5	0.592	#DIV/0!	1	-0.756331
P12787	Cox5a	1.345	#DIV/0!	1	0.427606
O35427	Crcp	0.561	#DIV/0!	1	-0.833927
Q9D1M8	Csrp2	0.513	#DIV/0!	1	-0.962969
Q3TIR0	Ctsd	1.277	#DIV/0!	1	0.352759
Q7TMB8	Cyfip1	1.249	#DIV/0!	1	0.320773
Q3UC51	Ddost	1.174	#DIV/0!	1	0.231432
Q9CQJ6	Denr	1.362	#DIV/0!	1	0.445727
O08749	Dld	0.887	#DIV/0!	1	-0.172994
Q91WN1	Dnajc9	0.721	#DIV/0!	1	-0.471929
Q80VJ3	Dnph1	0.655	#DIV/0!	1	-0.610433
O70251	Eef1b	0.658	#DIV/0!	1	-0.603841
F6ZFU0	Eef1d	0.819	#DIV/0!	1	-0.288065
Q8C845	Efhd2	0.779	#DIV/0!	1	-0.360305
A2AH85	Eftud2	0.862	#DIV/0!	1	-0.21424
Q8BH64	Ehd2	1.329	#DIV/0!	1	0.410341
Q9JIX0	Eny2	0.86	#DIV/0!	1	-0.217591
P57759	Erp29	1.22	#DIV/0!	1	0.286881
A2AAN0	Exoc7	1.989	#DIV/0!	1	0.992043
O88783	F5	2.328	#DIV/0!	1	1.21909
Q6A0A9	FAM120A	1.262	#DIV/0!	1	0.335712
Q3TVF6	Fam207a	0.529	#DIV/0!	1	-0.91866
Q3U125	Fam213a	2.009	#DIV/0!	1	1.00648
Q8C0C7	Farsa	0.753	#DIV/0!	1	-0.409278
Q3UJS2	Fbl	0.868	#DIV/0!	1	-0.204233
G3X9U9	Fis1	1.612	#DIV/0!	1	0.688852
E9PUK3	Fnbp1l	1.186	#DIV/0!	1	0.246104
P09528	Fth1	0.607	#DIV/0!	1	-0.720232
P97379	G3bp2	0.717	#DIV/0!	1	-0.479955
Q9CQM9	Glrx3	0.756	#DIV/0!	1	-0.403542
D3Z7P3	Gls	1.31	#DIV/0!	1	0.389567
G3X9L6	Gm10250	1.235	#DIV/0!	1	0.304511
Q91X95	Gna11	1.111	#DIV/0!	1	0.151859
Q9CR60	Golt1b	1.416	#DIV/0!	1	0.501821
Q64521	Gpd2	1.293	#DIV/0!	1	0.370722
D3Z0Q6	Gys1	1.377	#DIV/0!	1	0.461529
Q3KQJ3	H2-D1	1.327	#DIV/0!	1	0.408168
P27661	H2afx	0.53	#DIV/0!	1	-0.915936
A0JLV3	Hist1h2bj	1.143	#DIV/0!	1	0.192825
Q3TJZ7	Hn1l	0.821	#DIV/0!	1	-0.284546
Q3TIK8	Hnrnpa1	0.858	#DIV/0!	1	-0.22095
Q3TC93	Hs1bp3	1.312	#DIV/0!	1	0.391768
Q99P31	Hspbp1	1.74	#DIV/0!	1	0.799087
Q3TKM5	Idh3g	1.204	#DIV/0!	1	0.267835
A3KG93	Kdm1a	1.873	#DIV/0!	1	0.905351
Q80W68-2	Kirrel-2	2.033	#DIV/0!	1	1.02361
Q3TTY6	Lin7c	0.768	#DIV/0!	1	-0.380822
P48678	Lmna	0.911	#DIV/0!	1	-0.134477
Q9EP83	Lsm2	1.459	#DIV/0!	1	0.54498
Q6NSQ7	Ltv1	0.991	#DIV/0!	1	-0.013043
D3Z111	Lypla1	0.762	#DIV/0!	1	-0.392137
Q8C052	Map1s	1.19	#DIV/0!	1	0.250962
Q3TDU5	Mfge8	0.495	#DIV/0!	1	-1.0145
Q14AX9	Mrc2	1.848	#DIV/0!	1	0.885965
Q8BK72	Mrps27	0.81	#DIV/0!	1	-0.304006
Q9CQ65	Mtap	0.864	#DIV/0!	1	-0.210897
Q99104	Myo5a	0.581	#DIV/0!	1	-0.78339
B2RQA7	Ncapg	0.59	#DIV/0!	1	-0.761213
Q91W39	Ncoa5	0.641	#DIV/0!	1	-0.641604
Q8BNY6	Ncs1	0.636	#DIV/0!	1	-0.652901
Q3TIU7	Ndufs1	1.274	#DIV/0!	1	0.349365
Q9DCT2	Ndufs3	1.674	#DIV/0!	1	0.7433
Q9JHW2	Nit2	1.428	#DIV/0!	1	0.513996
Q80U93	Nup214	0.918	#DIV/0!	1	-0.123434
G3X9N6	Osbpl8	0.428	#DIV/0!	1	-1.22432
P16546-2	P16546-2	1.132	#DIV/0!	1	0.178874
Q3TF72	P4hb	0.918	#DIV/0!	1	-0.123434
P35486	Pdha1	1.349	#DIV/0!	1	0.43189
Q3TZ17	Pdlim1	0.796	#DIV/0!	1	-0.32916
Q5RJV4	Pgm2	0.865	#DIV/0!	1	-0.209228
Q8JZZ5	Pitpnb	0.919	#DIV/0!	1	-0.121863
Q3TCN2	Plbd2	1.262	#DIV/0!	1	0.335712
B2RXS4	Plxnb2	1.687	#DIV/0!	1	0.75446
Q3TTM6	Pmpca	1.575	#DIV/0!	1	0.655352
Q3TUQ5	Pnn	0.916	#DIV/0!	1	-0.12658
Q543K9	Pnp	1.269	#DIV/0!	1	0.343692
Q3TJ78	Poldip3	0.767	#DIV/0!	1	-0.382702
P97304	Polr1d	0.537	#DIV/0!	1	-0.897006
Q9D819	Ppa1	0.695	#DIV/0!	1	-0.524915
Q91YU8	Ppan	0.76	#DIV/0!	1	-0.395929
Q9CR16	Ppid	0.725	#DIV/0!	1	-0.463947
G3UWS4	Ppp2r1b	1.221	#DIV/0!	1	0.288063
Q3TAR8	Ppt1	1.646	#DIV/0!	1	0.718964
Q9JIG8	Praf2	1.755	#DIV/0!	1	0.811471
Q3U7H9	Prdx5	1.235	#DIV/0!	1	0.304511
Q3THK0	Prim2	0.421	#DIV/0!	1	-1.24811
Q8K1M3	Prkar2a	1.416	#DIV/0!	1	0.501821
Q9WTX2	Prkra	1.206	#DIV/0!	1	0.27023
B2RUD7	Psap	1.852	#DIV/0!	1	0.889084
Q3V328	Ptbp2	0.794	#DIV/0!	1	-0.332789
B2RRF0	Ptprk	1.939	#DIV/0!	1	0.955313
Q3UHU5-3	Q3UHU5-3	1.685	#DIV/0!	1	0.752749
Q3UM18-2	Q3UM18-2	1.411	#DIV/0!	1	0.496718
Q501J7-2	Q501J7-2	1.378	#DIV/0!	1	0.462576
Q6R0H7-4	Q6R0H7-4	1.247	#DIV/0!	1	0.318461
Q80X50-2	Q80X50-2	0.766	#DIV/0!	1	-0.384584
Q8BGS0-2	Q8BGS0-2	0.698	#DIV/0!	1	-0.518701
Q8BWZ3-2	Q8BWZ3-2	1.637	#DIV/0!	1	0.711054
Q8C167-2	Q8C167-2	1.93	#DIV/0!	1	0.948601
Q8R050-2	Q8R050-2	0.836	#DIV/0!	1	-0.258425
Q9D1H7-2	Q9D1H7-2	0.51	#DIV/0!	1	-0.971431
Q9QZQ8-2	Q9QZQ8-2	1.172	#DIV/0!	1	0.228973
Q50HX3	Rab14	1.213	#DIV/0!	1	0.27858
D3YV69	Rab6a	1.257	#DIV/0!	1	0.329985
A2AFJ1	Rbbp7	0.744	#DIV/0!	1	-0.426625
Q8R4X3	Rbm12	0.751	#DIV/0!	1	-0.413115
I7HLV2	Rpl10	0.683	#DIV/0!	1	-0.550043
P67984	Rpl22	1.371	#DIV/0!	1	0.455229
P47962	Rpl5	0.883	#DIV/0!	1	-0.179515
Q9Z2B9	Rps6ka4	0.671	#DIV/0!	1	-0.575615
P62242	Rps8	0.787	#DIV/0!	1	-0.345564
A2AVJ7	Rrbp1	1.21	#DIV/0!	1	0.275007
Q05DU8	Rrm1	0.742	#DIV/0!	1	-0.430509
Q9CPR1	Rwdd4	0.576	#DIV/0!	1	-0.795859
O08547	Sec22b	1.263	#DIV/0!	1	0.336855
A0AUN0	Sec23ip	0.653	#DIV/0!	1	-0.614845
A2AA71	Sec24a	0.718	#DIV/0!	1	-0.477944
Q6NZN9	Sephs1	0.724	#DIV/0!	1	-0.465938
Q3TJ69	Serpinb9b	2.727	#DIV/0!	1	1.44731
Q3TVM1	Sf3a1	0.889	#DIV/0!	1	-0.169745
Q3TFD0	Shmt2	1.25	#DIV/0!	1	0.321928
Q3UJK6	Sirt2	1.084	#DIV/0!	1	0.116365
Q8BMD8	Slc25a24	1.388	#DIV/0!	1	0.473008
D3Z1X8	Smarcc1	0.734	#DIV/0!	1	-0.446148
Q6P7V9	Smc4	0.749	#DIV/0!	1	-0.416962
Q3TJN6	Snx5	1.26	#DIV/0!	1	0.333424
Q8C671	Srsf2	1.449	#DIV/0!	1	0.535058
Q9Z1Z2	Strap	0.753	#DIV/0!	1	-0.409278
Q9CX34	Sugt1	0.783	#DIV/0!	1	-0.352916
Q62383	Supt6h	1.354	#DIV/0!	1	0.437228
E9PW15	Suz12	0.718	#DIV/0!	1	-0.477944
P04184	Tk1	0.242	#DIV/0!	1	-2.04692
Q9DBS1	Tmem43	1.423	#DIV/0!	1	0.508936
D3YVM2	Tmem59	1.835	#DIV/0!	1	0.87578
G5E8C4	Tmtc3	0.732	#DIV/0!	1	-0.450084
Q3UL39	Tnpo3	2.118	#DIV/0!	1	1.0827
Q3TQN1	Tpst2	0.861	#DIV/0!	1	-0.215915
Q3TK29	Trap1	1.371	#DIV/0!	1	0.455229
O55013	Trappc3	1.346	#DIV/0!	1	0.428678
G5E870	Trip12	0.765	#DIV/0!	1	-0.386468
Q9ERD7	Tubb3	1.243	#DIV/0!	1	0.313826
Q80XR5	U2af2	0.705	#DIV/0!	1	-0.504305
Q3TL72	Uba3	1.159	#DIV/0!	1	0.212881
A2A4Z1	Ube2c	0.273	#DIV/0!	1	-1.87303
Q99NB8	Ubqln4	0.605	#DIV/0!	1	-0.724993
A2AWT5	Ubtf	0.778	#DIV/0!	1	-0.362158
A2AT37	Upf2	0.489	#DIV/0!	1	-1.03209
Q3TJX6	Utp18	0.629	#DIV/0!	1	-0.668868
Q3THL7	Vdac1	0.87	#DIV/0!	1	-0.200913
Q3TL56	Vrk1	1.945	#DIV/0!	1	0.95977
O88384	Vti1b	1.334	#DIV/0!	1	0.415759
Q3TE06	Wdr1	0.87	#DIV/0!	1	-0.200913
Q9CQU5	Zwint	0.718	#DIV/0!	1	-0.477944
Q6HAA1	Q6HAA1	0.663	#DIV/0!	1	-0.592919

## Sheet: RvsRGA
Uniprot_ID	Gene name	Avg	SD	#Sig	RCvsRGLogFC
Q99JW7	Cdk1	0.424	0.0355528	3	-1.23786
Q8VDF2	Uhrf1	0.593333	0.0495614	3	-0.753085
Q3UM23	Rnh1	0.604667	0.0631057	3	-0.725788
Q8VHY0	Cspg4	0.621	0.142454	3	-0.687335
G3UX26	Vdac2	0.647667	0.0760548	3	-0.626677
Q3UHZ3	Dnmt1	0.648333	0.0603849	3	-0.625192
Q7TQD7	Myo1b	0.653333	0.126769	3	-0.614109
Q3UDI8	Mcm7	0.738333	0.0628835	3	-0.437656
Q61074	Ppm1g	0.754667	0.0762911	3	-0.406089
D3Z645	Vps29	0.839667	0.438112	3	-0.252111
A2AGT5-2	A2AGT5-2	0.992333	0.278525	3	-0.0111033
Q04750	Top1	1.05867	0.466217	3	0.0822484
Q0QEZ4	Sdhb	1.06833	0.408725	3	0.0953619
Q3UJW9	Akr1a1	1.09833	0.210129	3	0.135316
Q9D0R2	Tars	1.14433	0.483068	3	0.194507
Q922Y1	Ubxn1	1.16633	0.441124	3	0.22198
Q8K183	Pdxk	1.19867	0.431697	3	0.261431
Q3U8R9	Txnl1	1.20533	0.386174	3	0.269432
Q9CQX8	Mrps36	1.28867	0.643802	3	0.365879
F6R7E8	Gm2663	1.35067	0.593971	3	0.433672
P10649	Gstm1	1.43667	0.0452364	3	0.522725
Q9Z1Z0	Uso1	1.44633	0.326497	3	0.5324
Q8C281	Cast	1.464	0.189945	3	0.549916
Q3T9S7	Pcx	1.50167	0.276771	3	0.586565
O54724	Ptrf	1.596	0.17598	3	0.674461
P37804	Tagln	1.59667	0.271605	3	0.675063
Q8BKZ9	Pdhx	1.605	0.558597	3	0.682573
Q3UBU0	Hsp90b1	1.76167	0.772004	3	0.816941
Q3TYK4	Prkar1a	1.938	0.452527	3	0.954569
Q3TPD9	Maoa	2.033	0.440453	3	1.02361
G5E850	Cyb5	2.18167	0.614469	3	1.12543
Q3TIR0	Ctsd	2.20267	0.468255	3	1.13925
Q3TF84	Lrrc59	2.299	2.72475	3	1.20101
P48428	Tbca	0.3885	0.118087	2	-1.36401
Q9QUH0	Glrx	0.4355	0.159099	2	-1.19926
G3XA48	Idi1	0.446	0.00282843	2	-1.16488
Q3TIK0	Pafah1b1	0.4735	0.198697	2	-1.07856
Q62426	Cstb	0.4745	0.238295	2	-1.07552
Q3TIA9	Asns	0.495	0.0127279	2	-1.0145
Q3U8E7	Mthfd2	0.505	0.125865	2	-0.985645
Q66JR8	Ptms	0.518	0.210718	2	-0.948976
Q8BTW3	Exosc6	0.5275	0.191626	2	-0.922757
Q6NS46	Pdcd11	0.535	0.0183848	2	-0.902389
Q62351	Tfrc	0.5385	0.0799031	2	-0.892982
P62305	Snrpe	0.5405	0.0770746	2	-0.887633
Q64669	Nqo1	0.5425	0.0657609	2	-0.882305
E9Q035	Gm20425	0.5435	0.376888	2	-0.879648
Q9CQR4	Acot13	0.5575	0.194454	2	-0.842956
Q9DBP5	Cmpk1	0.566	0.0438406	2	-0.821126
Q3TI79	Dkc1	0.5695	0.0643467	2	-0.812232
Q8BLN5	Lss	0.572	0.00424264	2	-0.805913
Q3TEU8	Coro1c	0.577	0.0381838	2	-0.793357
Q9CQ69	Uqcrq	0.5795	0.0799031	2	-0.787119
Q8BVU5	Nudt9	0.581	0.00141421	2	-0.78339
Q01320	Top2a	0.586	0.149907	2	-0.771027
Q5SWU9	Acaca	0.595	0.121622	2	-0.749038
Q9ET22	Dpp7	0.601	0.141421	2	-0.734563
Q3U2K4	Exosc5	0.6025	0.222739	2	-0.730967
Q6ZPH4	Rangap1	0.611	0.0410122	2	-0.710756
E9Q634	Myo1e	0.615	0.0452548	2	-0.701342
Q3TNC8	Ctsl	0.615	0.0424264	2	-0.701342
Q8BK67	Rcc2	0.6175	0.0898026	2	-0.695489
D3Z0B9	Aldh16a1	0.618	0.0834386	2	-0.694321
Q3TSU8	Lig1	0.6265	0.00919239	2	-0.674614
J3QJZ3	Gm6472	0.63	0.175362	2	-0.666576
A0AUV1	Hist1h2ah	0.631	0.268701	2	-0.664288
G3XA25	Acat2	0.6335	0.0855599	2	-0.658583
Q9DB79	Rps11	0.6445	0.125158	2	-0.633748
Q6HAA1	Q6HAA1	0.6525	0.170413	2	-0.61595
P19096	Fasn	0.6555	0.000707107	2	-0.609332
Q3TWM2	Gss	0.657	0.115966	2	-0.606035
Q9DBG7	Srpr	0.658	0.147078	2	-0.603841
Q3UJS0	Rpl8	0.6595	0.0883883	2	-0.600555
Q8C438	Ank	0.661	0.0452548	2	-0.597278
A5JUZ1	Ubc	0.665	0.151321	2	-0.588574
Q61171	Prdx2	0.6695	0.0275772	2	-0.578844
B9EK95	Myof	0.6825	0.137886	2	-0.551099
Q3T984	Ptbp1	0.6825	0.0912168	2	-0.551099
Q9CR57	Rpl14	0.6875	0.177484	2	-0.540568
Q3UQ67	Osgep	0.6875	0.0459619	2	-0.540568
P70227	Itpr3	0.688	0.0890955	2	-0.53952
Q3UW40	Q3UW40	0.6885	0.146371	2	-0.538471
A2AKU9	Atp5c1	0.6935	0.0827315	2	-0.528032
P68040	Gnb2l1	0.696	0.155563	2	-0.522841
Q3ULW0	Ran	0.702	0.0282843	2	-0.510457
Q9DCC5	Cbx3	0.707	0.0212132	2	-0.500218
Q3UK39	Mcm2	0.7085	0.0190919	2	-0.49716
Q3U7R1	Esyt1	0.71	0.186676	2	-0.494109
B2RQC6	Cad	0.7155	0.0841457	2	-0.482976
Q8JZU2	Slc25a1	0.7235	0.21991	2	-0.466935
G3UWA6	Slc3a2	0.725	0.0282843	2	-0.463947
Q3TG12	Farsb	0.725	0.0579828	2	-0.463947
B1AU75	Nasp	0.7285	0.0487904	2	-0.456999
Q3UXN3	Cars	0.7315	0.0629325	2	-0.45107
Q3V117	Acly	0.733	0.181019	2	-0.448115
Q91ZH2	Pcna	0.737	0.0494975	2	-0.440263
P63101	Ywhaz	0.7435	0.0233345	2	-0.427595
Q3U566	Hmgb2	0.7445	0.0374767	2	-0.425656
Q3U561	Rpl10a	0.747	0.0325269	2	-0.42082
Q9CQM8	Rpl21	0.7525	0.0431335	2	-0.410237
Q3U487	Hectd3	0.762	0.0919239	2	-0.392137
Q3TNL1	G6pdx	0.767	0.00141421	2	-0.382702
Q3UH59	Myh10	0.772	0.086267	2	-0.373327
Q3UI30	Ewsr1	0.772	0.0494975	2	-0.373327
Q3UXI9	Ilf2	0.772	0.0933381	2	-0.373327
Q3UA65	Mcm4	0.7725	0.00353553	2	-0.372393
Q05D44	Eif5b	0.7745	0.113844	2	-0.368663
Q921M3	Sf3b3	0.776	0.0551543	2	-0.365871
Q3UC10	Mcm6	0.7785	0.0431335	2	-0.361231
Q3UJL7	Srm	0.7925	0.105359	2	-0.335517
Q9JJI8	Rpl38	0.795	0.0777817	2	-0.330973
P62245	Rps15a	0.798	0.059397	2	-0.325539
Q3UMW2	Pa2g4	0.7995	0.0205061	2	-0.32283
P14733	Lmnb1	0.8	0.0749533	2	-0.321928
Q9D819	Ppa1	0.806	0.0707107	2	-0.311148
Q9JIK5	Ddx21	0.807	0.0127279	2	-0.309359
Q3TJZ7	Hn1l	0.8095	0.072832	2	-0.304897
P49722	Psma2	0.812	0.0692965	2	-0.300448
Q61753	Phgdh	0.812	0.0678823	2	-0.300448
Q3UM45	Ppp1r7	0.814	0.0353553	2	-0.296899
P48036	Anxa5	0.8155	0.0657609	2	-0.294243
Q3TIF8	Rps24	0.8235	0.153442	2	-0.280159
P67984	Rpl22	0.8265	0.113844	2	-0.274913
Q3U9N8	Impdh2	0.833	0.0636396	2	-0.263612
Q9CQ60	Pgls	0.837	0.0240416	2	-0.2567
K3W4S6	Gyg	0.843	0.538815	2	-0.246395
A3KFU5	Pabpc4	0.849	0.00989949	2	-0.236164
Q3TGW0	Actr3	0.865	0.00424264	2	-0.209228
Q3U741	Ddx17	0.8815	0.0374767	2	-0.181968
Q9WUR9	Ak4	0.8975	0.279307	2	-0.156016
Q99LB6-2	Q99LB6-2	0.911	0.326683	2	-0.134477
E9Q3Q6	Alcam	0.9165	0.297692	2	-0.125793
Q9D1I2	Q9D1I2	0.9285	0.184555	2	-0.107026
P62334	Psmc6	0.932	0.346482	2	-0.101598
Q3TFP8	Pgrmc1	0.935	0.486489	2	-0.0969617
Q9JJV2-3	Q9JJV2-3	0.9355	0.928431	2	-0.0961904
Q8C1L7	mCG_6739	0.939	0.468105	2	-0.0908029
Q3TGS7	Snx12	0.947	0.387495	2	-0.0785637
B2RPU8	2410018M08Rik	0.948	0.507703	2	-0.077041
B1AQF4	Dusp3	0.949	0.333754	2	-0.07552
Q9D855	Uqcrb	0.9575	0.333047	2	-0.0626556
Q923D2	Blvrb	0.9615	0.24678	2	-0.0566412
Q8VBV7	Cops8	0.9625	0.393858	2	-0.0551416
P60229	Eif3e	0.9665	0.325976	2	-0.0491584
Q9DAM7	Q9DAM7	0.9725	0.36416	2	-0.0402298
G3UYP0	Ube2i	0.975	0.687308	2	-0.0365259
Q3UEB3-2	Q3UEB3-2	0.9785	0.361332	2	-0.0313562
Q3TFD0	Shmt2	0.979	0.59397	2	-0.0306192
Q3TN31	Psma7	0.9815	0.31042	2	-0.0269398
Q8K023-2	Q8K023-2	0.982	0.717006	2	-0.0262051
P43274	Hist1h1e	0.984	0.312541	2	-0.0232698
Q3TJ49	Anxa7	0.999	0.66468	2	-0.00144342
P10493	Nid1	1	0.356382	2	0
P08775	Polr2a	1.0005	0.396687	2	0.000721167
Q62425	Ndufa4	1.0005	0.248194	2	0.000721167
Q61792	Lasp1	1.008	0.732563	2	0.0114956
Q3UTI7	Pin1	1.011	0.404465	2	0.015783
Q8C0E3-2	Q8C0E3-2	1.023	0.709935	2	0.0328061
Q11011	Npepps	1.0255	0.323148	2	0.0363275
Q8BUK6	Hook3	1.03	0.325269	2	0.0426443
Q9Z247	Fkbp9	1.0325	0.303349	2	0.0461418
A2VCP7	Psmf1	1.0415	0.514067	2	0.0586628
D3Z4V1	Plrg1	1.047	0.653367	2	0.0662614
A2AFQ0	Huwe1	1.051	0.301227	2	0.0717627
Q3TJN9	Ptgs1	1.0635	0.477297	2	0.08882
Q3TVZ1	Cat	1.079	0.480833	2	0.109695
Q80XR5	U2af2	1.0805	0.470226	2	0.111699
J3QJX3	Sel1l	1.092	0.363453	2	0.126973
Q3TCR9	Zyx	1.092	0.62084	2	0.126973
O88291	Znf326	1.0985	0.545179	2	0.135535
Q80X50-2	Q80X50-2	1.1	0.458205	2	0.137504
Q9WVE8	Pacsin2	1.1065	0.287792	2	0.146003
Q8C5M4	Pdcd6	1.1125	0.467398	2	0.153805
Q04857	Col6a1	1.1135	0.515481	2	0.155102
Q3TVM2	Aldh2	1.115	0.309713	2	0.157044
Q8BFY9-2	Q8BFY9-2	1.124	0.446891	2	0.168642
Q8BMS1	Hadha	1.127	0.394566	2	0.172488
Q8K411-2	Q8K411-2	1.133	0.398808	2	0.180148
Q8VHX6-2	Q8VHX6-2	1.133	0.00989949	2	0.180148
Q3TIP8	Clic1	1.1385	0.737512	2	0.187134
Q3TII9	Eif4ebp1	1.144	0.859842	2	0.194087
Q3TDE6	Pck2	1.1445	0.521138	2	0.194717
H3BL37	Tcof1	1.149	0.452548	2	0.200379
Q9JM13	Rabgef1	1.155	0.66468	2	0.207893
Q91VR5	Ddx1	1.161	0.438406	2	0.215368
A2A9Q2	Nrd1	1.17	0.684479	2	0.226509
Q91WS0	Cisd1	1.174	0.690136	2	0.231432
E9Q5B5	Hk2	1.1745	0.645588	2	0.232047
Q9CSC2	Snx3	1.1755	0.48154	2	0.233275
P34884	Mif	1.185	0.0749533	2	0.244887
Q3THM8	Emd	1.1855	0.791252	2	0.245496
Q9D031	Rsu1	1.1915	0.856306	2	0.252779
Q91ZX7	Lrp1	1.197	0.00141421	2	0.259423
Q3THH1	Pdia6	1.202	0.0367696	2	0.265437
Q9JIG7	Ccdc22	1.203	0.633568	2	0.266637
A2A6U3	Sept9	1.2065	0.0883883	2	0.270828
Q3UC72	Gdi2	1.221	0.0919239	2	0.288063
P46460	Nsf	1.2265	0.101116	2	0.294547
P50516	Atp6v1a	1.2305	0.0586899	2	0.299245
D3YTS1	Sec11a	1.2335	0.013435	2	0.302758
Q3UPL0-2	Q3UPL0-2	1.2345	0.0756604	2	0.303927
A2AVJ7	Rrbp1	1.249	0.114551	2	0.320773
E9PXX7	Txndc5	1.2535	0.152028	2	0.325962
P12787	Cox5a	1.2535	0.161927	2	0.325962
Q8JZQ9	Eif3b	1.255	0.0890955	2	0.327687
B7ZWC4	Igf2r	1.258	0.0608112	2	0.331132
P70333	Hnrnph2	1.2585	0.188798	2	0.331705
Q8K1M6-3	Q8K1M6-3	1.2585	0.0827315	2	0.331705
Q80U93	Nup214	1.2605	0.159099	2	0.333996
P62192	Psmc1	1.2655	0.0120208	2	0.339708
Q7TPV4	Mybbp1a	1.283	0.869741	2	0.359521
D3Z0A2	Prmt1	1.293	0.752362	2	0.370722
Q02819	Nucb1	1.3085	0.183141	2	0.387914
Q921H8	Acaa1a	1.31	0.019799	2	0.389567
P70698	Ctps1	1.312	0.179605	2	0.391768
Q8CFI0-3	Q8CFI0-3	1.317	0.0282843	2	0.397255
Q9D0E1-2	Q9D0E1-2	1.322	0.287085	2	0.402722
Q3U711	Plin2	1.3245	0.0883883	2	0.405448
P46935	Nedd4	1.328	0.128693	2	0.409255
B1AX58	Pls3	1.3295	0.198697	2	0.410884
J3QPZ8	Eif1	1.3305	0.0459619	2	0.411969
P13020-2	P13020-2	1.333	0.0876812	2	0.414677
G3X9V0	Psme2	1.338	0.0707107	2	0.420078
Q5SF07	Igf2bp2	1.341	0.13435	2	0.423309
Q3TL96	Lrpap1	1.343	0.110309	2	0.425459
Q3TG93	Ssb	1.3435	0.823779	2	0.425996
Q8JZN5	Acad9	1.3465	0.325976	2	0.429214
Q3U055	Plod2	1.35	0	2	0.432959
O70310	Nmt1	1.356	0.260215	2	0.439357
Q9CR68	Uqcrfs1	1.3605	0.221324	2	0.444137
Q9WTP7	Ak3	1.3635	0.0813173	2	0.447315
Q9JIF7	Copb1	1.374	0.254558	2	0.458382
Q8VIJ6	Sfpq	1.3765	0.24678	2	0.461005
P35486	Pdha1	1.3795	0.35426	2	0.464145
Q3V1M8	Hdlbp	1.3875	0.00919239	2	0.472488
P16045	Lgals1	1.3915	0.959544	2	0.476641
Q9R1P1	Psmb3	1.3925	1.06137	2	0.477677
Q8K2C7-2	Q8K2C7-2	1.393	0.763675	2	0.478195
Q9DCC4	Pycrl	1.3995	1.07975	2	0.484911
Q3TJJ6	Q3TJJ6	1.4165	0.0516188	2	0.502331
Q3UK68	Naca	1.4305	0.297692	2	0.516519
Q9D881	Cox5b	1.431	0.435578	2	0.517024
Q8BH97	Rcn3	1.435	0.0735391	2	0.521051
A2API8	Akap2	1.4355	0.0473762	2	0.521553
Q3THA0	Eif3g	1.456	0.250316	2	0.54201
Q99LN9	Dohh	1.467	0.0707107	2	0.552869
G3UXY0	Psme1	1.4755	0.235467	2	0.561204
Q9CWW6	Pin4	1.4795	0.053033	2	0.56511
D3YWF6	Otub1	1.482	0.424264	2	0.567545
Q3TE95	Rcn2	1.4825	0.157685	2	0.568032
Q3TX26	Anp32e	1.485	1.22754	2	0.570463
Q3UYN1	Prosc	1.4925	0.878934	2	0.577731
Q8BH64	Ehd2	1.502	0.0947523	2	0.586885
O35074	Ptgis	1.5035	0.215668	2	0.588325
Q5M8M3	Trmt112	1.514	0.244659	2	0.598365
Q3KQJ3	H2-D1	1.5145	0.1492	2	0.598842
Q8BFY6	Pef1	1.521	0.578413	2	0.60502
Q9CQC6	Bzw1	1.522	1.26289	2	0.605968
P12382	Pfkl	1.522	0.243245	2	0.605968
Q9DBS1	Tmem43	1.5235	0.143543	2	0.60739
B2RRE2	Myo18a	1.5385	0.132229	2	0.621524
Q8K2C9	ptplad1	1.542	0.243245	2	0.624803
Q3TL79	Ahsa1	1.543	0.101823	2	0.625738
E9PYB0	Ahnak2	1.552	1.14268	2	0.634129
Q9WV55	Vapa	1.566	0.478004	2	0.647084
Q3TJK3	Serpinh1	1.5715	0.133643	2	0.652142
Q99L45	Eif2s2	1.575	1.10167	2	0.655352
Q80W68-2	Kirrel-2	1.5955	0.0586899	2	0.674009
P27046	Man2a1	1.604	1.154	2	0.681674
Q8CGK3	Lonp1	1.6065	0.693672	2	0.683921
Q4VA53-3	Q4VA53-3	1.607	1.17945	2	0.68437
Q3UGL3	Clint1	1.608	0.189505	2	0.685267
Q99KJ8	Dctn2	1.61	0.162635	2	0.687061
Q7TMM9	Tubb2a	1.6215	0.20294	2	0.697329
Q8BWZ3-2	Q8BWZ3-2	1.622	0.265872	2	0.697774
P62075	Timm13	1.624	1.11157	2	0.699552
Q8C5H8-2	Q8C5H8-2	1.624	0.164049	2	0.699552
A2AUD5	Tpd52l2	1.6255	0.101116	2	0.700884
P20108	Prdx3	1.6375	1.44462	2	0.711495
Q3UNQ6	Epb4.1l2	1.639	0.233345	2	0.712816
Q5SX75	P4ha2	1.6555	0.132229	2	0.727267
Q9WV91	Ptgfrn	1.663	0.120208	2	0.733788
Q9D281	Fam114a1	1.693	0.00141421	2	0.759582
Q7TMW3	Bgn	1.697	0.210718	2	0.762987
P63037	Dnaja1	1.7635	0.10253	2	0.818442
Q8BQ47	Cnpy4	1.793	0.128693	2	0.842375
Q9WV02	Rbmx	1.7955	1.59877	2	0.844386
P07901	Hsp90aa1	1.802	0.156978	2	0.849599
Q3U8W4	Sod2	1.8035	1.41633	2	0.850799
Q91VM5	Rbmxl1	1.818	1.68009	2	0.862352
G3UWC2	Naalad2	1.8185	0.191626	2	0.862749
T1ECW4	Rbpms	1.836	0.394566	2	0.876566
Q684Q6	Mpp1	1.853	0.106066	2	0.889863
Q9D1P4	Chordc1	1.8625	0.222739	2	0.89724
A6H663	Bag3	1.8865	0.217082	2	0.915712
P07724	Alb	1.8895	0.526795	2	0.918005
Q9DBG5	Plin3	1.9145	0.388202	2	0.936968
Q5SUW3	Grb10	1.9345	0.908632	2	0.951961
F8WHP8	Atp5j2	1.9615	0.989242	2	0.971957
P70202	Lxn	1.97	1.81302	2	0.978196
Q3UH72	Col3a1	2.0145	0.661145	2	1.01042
Q9D6J6	Ndufv2	2.0425	0.876105	2	1.03034
Q8K4Q8	Colec12	2.077	0.13435	2	1.0545
Q5HZJ8	Idh1	2.079	0.142836	2	1.05589
Q0VDR7	Krt6b	2.1355	2.20547	2	1.09457
Q9WUK2-2	Q9WUK2-2	2.141	1.03238	2	1.09828
Q3TU64	Col1a2	2.1555	0.4278	2	1.10802
B7ZWI2	1110005A23Rik	2.166	0.859842	2	1.11503
Q9QXS1-3	Q9QXS1-3	2.2545	0.39103	2	1.17281
Q810A3	Ttc9c	2.2915	0.328805	2	1.19629
Q9CPU0	Glo1	2.313	1.38876	2	1.20977
Q8BVI9	Slc25a4	2.403	2.42538	2	1.26484
Q3TAR8	Ppt1	2.4515	1.55917	2	1.29366
Q3TXI6	Sparc	2.562	0.257387	2	1.35727
D3YUE2	Pcolce	3.144	0.0678823	2	1.6526
P11087	Col1a1	3.3775	0.463155	2	1.75596
Q2VPR3	Chtop	3.9785	1.96364	2	1.99222
Q3U6E4	Ptma	0.093	0	1	-3.42663
Q3UZ39	Lrrfip1	0.242	0	1	-2.04692
Q3TZ42	Scarb1	0.289	0	1	-1.79086
Q9D3D9	Atp5d	0.295	0	1	-1.76121
Q9Z1J3-2	Q9Z1J3-2	0.305	0	1	-1.71312
O35900	Lsm2	0.319	0	1	-1.64837
D3YV77	Mvk	0.319	0	1	-1.64837
Q4FZG2	Fdx1	0.322	0	1	-1.63487
Q99JI6	Rap1b	0.329	0	1	-1.60384
Q8CIG8	Prmt5	0.343	0	1	-1.54372
A2ALA6	Surf1	0.388	0	1	-1.36587
Q3UM18-2	Q3UM18-2	0.393	0	1	-1.3474
P04184	Tk1	0.393	0	1	-1.3474
Q3V1C8	Nudt2	0.395	0	1	-1.34008
Q99JF5	Mvd	0.402	0	1	-1.31473
B1AVZ0	Uprt	0.405	0	1	-1.30401
F6VEP4	Rrp9	0.406	0	1	-1.30045
Q91XV3	Basp1	0.408	0	1	-1.29336
Q9CXW3	Cacybp	0.414	0	1	-1.2723
O70503	Hsd17b12	0.417	0	1	-1.26188
Q8R016	Blmh	0.421	0	1	-1.24811
Q8K0C4	Cyp51a1	0.423	0	1	-1.24127
D3YWX2	Ylpm1	0.427	0	1	-1.22769
Q8BVW6	Arpc4	0.43	0	1	-1.21759
Q3UF30	S100a10	0.431	0	1	-1.21424
Q9CRD0	Ociad1	0.431	0	1	-1.21424
P51410	Rpl9	0.432	0	1	-1.2109
Q64191	Aga	0.433	0	1	-1.20756
A1L3C2	Polr1c	0.436	0	1	-1.1976
D3YZ17	Smyd3	0.443	0	1	-1.17462
P54116	Stom	0.448	0	1	-1.15843
O88986	Gcat	0.449	0	1	-1.15521
O09005	Degs1	0.451	0	1	-1.1488
O35682	Myadm	0.451	0	1	-1.1488
H3BLN5	Il33	0.456	0	1	-1.13289
Q8BUR4-2	Q8BUR4-2	0.463	0	1	-1.11092
Q3UJ70	Hmgcs1	0.465	0	1	-1.1047
Q9CR23	Tmem9	0.469	0	1	-1.09234
Q3TUH1	Tamm41	0.473	0	1	-1.08009
Q9CPR1	Rwdd4	0.473	0	1	-1.08009
E9QML5	Zfml	0.475	0	1	-1.074
J3QPI4	Gm9791	0.479	0	1	-1.0619
A2APV2-2	A2APV2-2	0.48	0	1	-1.05889
Q8VCB1	Ndc1	0.482	0	1	-1.05289
Q3UD26	Psmd14	0.484	0	1	-1.04692
B7ZNM7	Sept5	0.484	0	1	-1.04692
Q921Y2	Imp3	0.487	0	1	-1.03801
Q8VCT3	Rnpep	0.487	0	1	-1.03801
P43346	Dck	0.488	0	1	-1.03505
B2RQ83	Gemin5	0.49	0	1	-1.02915
Q8K298	Anln	0.49	0	1	-1.02915
Q9D6F9	Tubb4a	0.49	0	1	-1.02915
Q3UZF0	Prim1	0.49	0	1	-1.02915
Q3U5P4	Scpep1	0.493	0	1	-1.02034
Q6A0C7	Rab21	0.495	0	1	-1.0145
Q3UR97	Snx21	0.495	0	1	-1.0145
Q2TBE6	Pi4k2a	0.496	0	1	-1.01159
Q6NSR5	Ugt1a6a	0.496	0	1	-1.01159
Q3TLE5	Q3TLE5	0.504	0	1	-0.988504
Q5F258	Git1	0.504	0	1	-0.988504
Q9DCB8	Isca2	0.504	0	1	-0.988504
Q99JW2	Acy1	0.505	0	1	-0.985645
Q8BH04	Pck2	0.507	0	1	-0.979942
A2APX3	Cst3	0.509	0	1	-0.974262
Q3TN61	Rhoa	0.513	0	1	-0.962969
D3Z030	Lrrc16a	0.513	0	1	-0.962969
Q99J77	Nans	0.516	0	1	-0.954557
P15532	Nme1	0.516	0	1	-0.954557
Q8R0H0	Polr2e	0.517	0	1	-0.951764
Q8K268	Abcf3	0.517	0	1	-0.951764
P28667	Marcksl1	0.52	0	1	-0.943416
Q9D786-2	Q9D786-2	0.521	0	1	-0.940645
P50543	S100a11	0.521	0	1	-0.940645
Q3UDM0	Mob1b	0.522	0	1	-0.937878
Q80UW8	Polr2e	0.523	0	1	-0.935117
Q9CQM5	Txndc17	0.525	0	1	-0.929611
Q8BKC5-2	Q8BKC5-2	0.527	0	1	-0.924125
Q9CRB2	Nhp2	0.528	0	1	-0.92139
P63328-2	P63328-2	0.53	0	1	-0.915936
H3BKR2	Gnb1	0.53	0	1	-0.915936
Q3TH64	Cyb5b	0.531	0	1	-0.913216
Q8R326-2	Q8R326-2	0.531	0	1	-0.913216
P52480	Pkm	0.533	0	1	-0.907793
Q3UFS4	Gpatch11	0.533	0	1	-0.907793
Q8K0C9	Gmds	0.534	0	1	-0.905088
O55234	Psmb5	0.536	0	1	-0.899695
Q9D2Y4-2	Q9D2Y4-2	0.536	0	1	-0.899695
Q3TBU7	Agfg2	0.537	0	1	-0.897006
Q9QXB9	Drg2	0.537	0	1	-0.897006
O54752	Naglu	0.538	0	1	-0.894322
D3YYN3	Exosc8	0.538	0	1	-0.894322
A1A596	Pwp2	0.539	0	1	-0.891643
Q68EF0	Rab3ip	0.543	0	1	-0.880976
Q8BP21	Cdk4	0.545	0	1	-0.875672
Q5M8R9	Fdps	0.545	0	1	-0.875672
F6XQW1	Stag1	0.547	0	1	-0.870387
H3BIZ7	Frmd4a	0.549	0	1	-0.865122
O88712-2	O88712-2	0.552	0	1	-0.85726
Q5I1X5	Ppp1r13l	0.555	0	1	-0.84944
Q3U6C7	Sucla2	0.557	0	1	-0.844251
O08599-2	O08599-2	0.558	0	1	-0.841663
E9QN31	Nop2	0.558	0	1	-0.841663
Q921Q7	Rin1	0.561	0	1	-0.833927
P27641	Xrcc5	0.562	0	1	-0.831358
Q3UVI9	Abcf2	0.565	0	1	-0.823677
Q9CQA1	Trappc5	0.565	0	1	-0.823677
P05201	Got1	0.566	0	1	-0.821126
Q8C2D2	Ufd1l	0.569	0	1	-0.813499
Q8C7E9	Cstf2t	0.571	0	1	-0.808437
Q9CWI9	Rps23	0.573	0	1	-0.803393
Q3UQM7	Slc7a5	0.573	0	1	-0.803393
P35979	Rpl12	0.575	0	1	-0.798366
Q9D2R6	Coa3	0.575	0	1	-0.798366
Q6PAT0	Adat3	0.575	0	1	-0.798366
E9PZF0	Gm20390	0.577	0	1	-0.793357
Q61686	Cbx5	0.577	0	1	-0.793357
Q9CWM4	Pfdn1	0.578	0	1	-0.790859
Q9DD05	Alad	0.579	0	1	-0.788365
B9EKJ3	Mon2	0.58	0	1	-0.785875
Q6PHN9	Rab35	0.58	0	1	-0.785875
Q9JHJ3	Q9JHJ3	0.582	0	1	-0.780909
Q3U7D2	Rpl15	0.582	0	1	-0.780909
Q8K2T8	Paf1	0.588	0	1	-0.766112
P45878	Fkbp2	0.589	0	1	-0.76366
Q3UHJ0-2	Q3UHJ0-2	0.589	0	1	-0.76366
Q6ZQ33	Rab11fip5	0.59	0	1	-0.761213
Q4FJQ2	Farsa	0.59	0	1	-0.761213
Q3US29	Fdps	0.591	0	1	-0.75877
D3YYU8	Obsl1	0.592	0	1	-0.756331
Q9D1N9	Mrpl21	0.593	0	1	-0.753896
Q3TIR2	Arl1	0.593	0	1	-0.753896
Q6GQT9	Nomo1	0.594	0	1	-0.751465
Q9CR62	Slc25a11	0.595	0	1	-0.749038
Q9DB22	Q9DB22	0.596	0	1	-0.746616
Q8CE50	Snx30	0.598	0	1	-0.741783
Q3UK24	Wdr37	0.598	0	1	-0.741783
B2CY77	Rpsa	0.6	0	1	-0.736966
Q8CD19	Lancl3	0.601	0	1	-0.734563
Q8CI33-2	Q8CI33-2	0.601	0	1	-0.734563
Q6GSS7	Hist2h2aa1;	0.603	0	1	-0.72977
A2AFW6	Mtch2	0.604	0	1	-0.72738
Q9EPE9	Atp13a1	0.606	0	1	-0.72261
Q8CHS9	Nup214	0.606	0	1	-0.72261
P51881	Slc25a5	0.606	0	1	-0.72261
Q3UGR5	Hdhd2	0.61	0	1	-0.713119
Q8BL97	Srsf7	0.611	0	1	-0.710756
Q3U2B2	Npc1	0.611	0	1	-0.710756
Q3UI84	Rfc4	0.611	0	1	-0.710756
P62814	Atp6v1b2	0.612	0	1	-0.708396
G3UYG6	Gigyf2	0.612	0	1	-0.708396
Q05DU8	Rrm1	0.612	0	1	-0.708396
Q9R059	Fhl3	0.612	0	1	-0.708396
Q91Z31-2	Q91Z31-2	0.613	0	1	-0.706041
Q3UA06	Trip13	0.616	0	1	-0.698998
Q99KS2	Ngrn	0.617	0	1	-0.696658
Q3B7Z2	Osbp	0.619	0	1	-0.691989
Q9D706	Rpap3	0.619	0	1	-0.691989
Q8VDC3	aco1	0.619	0	1	-0.691989
Q6R0H7-4	Q6R0H7-4	0.621	0	1	-0.687335
J3QMG3	Vdac3	0.621	0	1	-0.687335
Q9ERD7	Tubb3	0.622	0	1	-0.685014
Q8VC94	Rpl11	0.622	0	1	-0.685014
P54071	Idh2	0.624	0	1	-0.680382
Q99104	Myo5a	0.625	0	1	-0.678072
D3Z161	Slc7a1	0.626	0	1	-0.675765
G5E8T9	Hagh	0.627	0	1	-0.673463
Q8BNS0	Drg1	0.629	0	1	-0.668868
Q8K2T1	Nmral1	0.629	0	1	-0.668868
Q3THJ0	Rpl18a	0.63	0	1	-0.666576
A2AJH3	Nmt2	0.63	0	1	-0.666576
Q6ZWU9	Rps27	0.63	0	1	-0.666576
Q8BTV2-2	Q8BTV2-2	0.63	0	1	-0.666576
Q3ULB1	Tes	0.632	0	1	-0.662004
Q8C476	Uck2	0.632	0	1	-0.662004
Q501J7-3	Q501J7-3	0.634	0	1	-0.657445
Q3TMZ8	Hnrnpab	0.637	0	1	-0.650635
A0JLV3	Hist1h2bj	0.637	0	1	-0.650635
A2BDX3	Mocs3	0.638	0	1	-0.648372
A2AW05	Ssrp1	0.64	0	1	-0.643856
Q91VW3	Sh3bgrl3	0.641	0	1	-0.641604
Q3V2N5	Sntb2	0.641	0	1	-0.641604
Q3TAH3	Npm3	0.641	0	1	-0.641604
Q8VCK3	Tubg2	0.642	0	1	-0.639355
J3QP71	Bsg	0.642	0	1	-0.639355
Q3TFA9	Tmod3	0.643	0	1	-0.637109
Q3U3L3	Serpinb6a	0.643	0	1	-0.637109
E9QKL6	Ifi204	0.643	0	1	-0.637109
O08915	Aip	0.644	0	1	-0.634867
Q8R2K3	Ssbp1	0.644	0	1	-0.634867
P61750	Arf4	0.644	0	1	-0.634867
Q3UP61	Dlg1	0.645	0	1	-0.632629
A2BFF5	Dync1i2	0.645	0	1	-0.632629
P49586	Pcyt1a	0.646	0	1	-0.630394
Q9DCN2-2	Q9DCN2-2	0.647	0	1	-0.628162
P99026	Psmb4	0.648	0	1	-0.625934
Q9CT10	Ranbp3	0.648	0	1	-0.625934
A2AFJ1	Rbbp7	0.648	0	1	-0.625934
Q4KML4	Abracl	0.65	0	1	-0.621488
P47941	Crkl	0.652	0	1	-0.617056
P40142	Tkt	0.653	0	1	-0.614845
A2APM1	Cd44	0.654	0	1	-0.612637
G3UW70	Lamtor5	0.655	0	1	-0.610433
Q3U6D2	Rcc1	0.656	0	1	-0.608232
Q8K566	Csad	0.659	0	1	-0.60165
Q9DCU6	Mrpl4	0.659	0	1	-0.60165
Q3UL78	Cdc42	0.66	0	1	-0.599462
Q99J36	Thumpd1	0.661	0	1	-0.597278
Q8CCG5	Ralb	0.662	0	1	-0.595097
P52293	Kpna2	0.663	0	1	-0.592919
Q3UDJ2	Sgpl1	0.665	0	1	-0.588574
D3YWT1	Hnrnph3	0.667	0	1	-0.584241
Q3UMM7	Adh7	0.667	0	1	-0.584241
Q3TXV4	Rab31	0.669	0	1	-0.579922
Q7TPD9	Arpc4	0.669	0	1	-0.579922
Q8R0M2	Ugp2	0.67	0	1	-0.577767
Q6TXD4	Dnmbp	0.671	0	1	-0.575615
Q3THK0	Prim2	0.672	0	1	-0.573467
Q9CSH3	Dis3	0.673	0	1	-0.571322
A2AFP5	Rab9	0.673	0	1	-0.571322
Q3ULI5	Ppp1r10	0.674	0	1	-0.56918
B1AU25	Aifm1	0.675	0	1	-0.567041
Q64152-2	Btf3-2	0.676	0	1	-0.564905
Q8BY87-2	Q8BY87-2	0.676	0	1	-0.564905
Q3TI99	Ldha	0.676	0	1	-0.564905
P68368	Tuba4a	0.676	0	1	-0.564905
E9QB02	Mars	0.677	0	1	-0.562772
Q8K2Z4-2	Q8K2Z4-2	0.677	0	1	-0.562772
Q9DBZ1	Ikbip	0.678	0	1	-0.560643
Q9Z0W3-2	Q9Z0W3-2	0.678	0	1	-0.560643
Q6P7V9	Smc4	0.679	0	1	-0.558517
H3BKM0	Ap2b1	0.679	0	1	-0.558517
P00375	Dhfr	0.681	0	1	-0.554273
Q3TW96	Uap1l1	0.681	0	1	-0.554273
Q8K224	Nat10	0.681	0	1	-0.554273
P08228	Sod1	0.682	0	1	-0.552156
Q9DBX5	Pla2g4a	0.684	0	1	-0.547932
Q9CZD3	Gars	0.684	0	1	-0.547932
Q3UAG2	Pgd	0.685	0	1	-0.545824
A2ATU9	Hat1	0.686	0	1	-0.54372
Q6A026	Pds5a	0.688	0	1	-0.53952
O08997	Atox1	0.69	0	1	-0.535332
P26516	Psmd7	0.69	0	1	-0.535332
Q3UDS4	Sqrdl	0.691	0	1	-0.533242
Q9DB93	Mea1	0.691	0	1	-0.533242
Q9R099	Tbl2	0.693	0	1	-0.529073
O54825	Bysl	0.693	0	1	-0.529073
Q9JLI8	Sart3	0.694	0	1	-0.526992
Q99N87	Mrps5	0.695	0	1	-0.524915
P46664	Adss	0.696	0	1	-0.522841
Q8R059	Gale	0.696	0	1	-0.522841
Q9JKF1	Iqgap1	0.696	0	1	-0.522841
Q3TKZ9	Nolc1	0.696	0	1	-0.522841
Q8C845	Efhd2	0.697	0	1	-0.520769
Q3U6X6	Pgm2	0.697	0	1	-0.520769
Q8CFI2	Cdc34	0.698	0	1	-0.518701
Q61191	Hcfc1	0.698	0	1	-0.518701
F6WIU1	Kri1	0.698	0	1	-0.518701
Q9CW46	Raver1	0.698	0	1	-0.518701
G3UW85	Erh	0.698	0	1	-0.518701
Q3TCE7	Arpc1b	0.699	0	1	-0.516636
P21278	Gna11	0.7	0	1	-0.514573
Q921S7	Mrpl37	0.701	0	1	-0.512514
Q6ZQG1	Nup205	0.701	0	1	-0.512514
F6ZDS4	Tpr	0.702	0	1	-0.510457
Q3TAV1	Gpnmb	0.703	0	1	-0.508403
F8VPM7	Erc1	0.706	0	1	-0.50226
Q3UK08	Tsg101	0.706	0	1	-0.50226
D3Z794	Sumo2	0.706	0	1	-0.50226
E0CYE2	Impdh1	0.707	0	1	-0.500218
P18760	Cfl1	0.708	0	1	-0.498179
P48722	Hspa4l	0.709	0	1	-0.496142
Q8CFI7	Polr2b	0.709	0	1	-0.496142
Q8BJU0-2	Q8BJU0-2	0.709	0	1	-0.496142
Q3TDF8	Etf1	0.709	0	1	-0.496142
Q3TL95	Psma4	0.709	0	1	-0.496142
Q9CY64	Blvra	0.711	0	1	-0.492079
Q80YP5	Itga5	0.711	0	1	-0.492079
A6ZI44	Aldoa	0.712	0	1	-0.490051
Q3TND6	Man2b2	0.712	0	1	-0.490051
Q8CDG3	Vcpip1	0.713	0	1	-0.488026
D3YV69	Rab6a	0.714	0	1	-0.486004
B3V097	Cstf2	0.715	0	1	-0.483985
P35293	Rab18	0.717	0	1	-0.479955
D3Z198	Mrps17	0.717	0	1	-0.479955
P62889	Rpl30	0.719	0	1	-0.475936
P08030	Aprt	0.719	0	1	-0.475936
Q9Z110-2	Q9Z110-2	0.719	0	1	-0.475936
Q8BMJ3	Eif1ax	0.72	0	1	-0.473931
P68510	Ywhah	0.72	0	1	-0.473931
Q9D0J4	Arl2	0.722	0	1	-0.469929
P45591	Cfl2	0.722	0	1	-0.469929
E9PV22	Lrrc47	0.723	0	1	-0.467932
Q9D892	Itpa	0.724	0	1	-0.465938
Q3U4D1	Q3U4D1	0.727	0	1	-0.459973
H3BIX4	Nptn	0.728	0	1	-0.45799
Q64737	Gart	0.729	0	1	-0.456009
Q3TQQ7	Pank3	0.729	0	1	-0.456009
Q9Z0U1	Tjp2	0.731	0	1	-0.452057
U3M993	Nsdhl	0.731	0	1	-0.452057
Q61425	Hadh	0.731	0	1	-0.452057
P51150	Rab7a	0.733	0	1	-0.448115
Q9CVB6	Arpc2	0.733	0	1	-0.448115
Q00915	Rbp1	0.734	0	1	-0.446148
B1AZ14	Cobll1	0.735	0	1	-0.444184
Q922F4	Tubb6	0.736	0	1	-0.442222
Q9EPK2-2	Q9EPK2-2	0.736	0	1	-0.442222
Q3U8S5	Capn2	0.736	0	1	-0.442222
Q8CG48	Smc2	0.736	0	1	-0.442222
Q9WVA4	Tagln2	0.737	0	1	-0.440263
Q3U8U8	Pabpc1	0.738	0	1	-0.438307
Q3ULD6	Mcm3	0.738	0	1	-0.438307
Q3UAS2	Capza1	0.74	0	1	-0.434403
Q4VWZ5	Dbi	0.74	0	1	-0.434403
Q99LB4	Capg	0.74	0	1	-0.434403
Q6ZPT2	Lars	0.742	0	1	-0.430509
E3VVQ8	Svil	0.744	0	1	-0.426625
Q3V3R1	Mthfd1l	0.744	0	1	-0.426625
B2M1R7	Pcbp2	0.744	0	1	-0.426625
P97352	S100a13	0.745	0	1	-0.424688
Q99KK1	Reep3	0.747	0	1	-0.42082
Q924T2	Mrps2	0.748	0	1	-0.41889
Q3TZI3	Sf1	0.748	0	1	-0.41889
G3X8Y3	Naa15	0.748	0	1	-0.41889
B1AXN9	Rps6ka3	0.748	0	1	-0.41889
G3UYF9	H2-Ke2	0.749	0	1	-0.416962
Q9D0M3-2	Q9D0M3-2	0.749	0	1	-0.416962
D3YTT6	Osbpl3	0.75	0	1	-0.415037
Q3UJN2	Ruvbl1	0.75	0	1	-0.415037
Q5BKS5	Hook3	0.75	0	1	-0.415037
Q60605-2	Q60605-2	0.751	0	1	-0.413115
D3Z7E6	Pafah1b3	0.752	0	1	-0.411195
P61164	Actr1a	0.754	0	1	-0.407364
B2RXR2	Pik3r4	0.755	0	1	-0.405451
Q9QZQ1-2	Q9QZQ1-2	0.755	0	1	-0.405451
P46638	Rab11b	0.756	0	1	-0.403542
Q05CM5	Eif5	0.756	0	1	-0.403542
Q9CQM9	Glrx3	0.759	0	1	-0.397828
Q9D5T0	Atad1	0.759	0	1	-0.397828
Q3TIB7	Tubgcp2	0.76	0	1	-0.395929
G3X9W0	Hnrnpd	0.76	0	1	-0.395929
Q3TT11	Hsd17b4	0.761	0	1	-0.394032
Q921M7	Fam49b	0.761	0	1	-0.394032
Q91VC3	Eif4a3	0.761	0	1	-0.394032
Q3TZJ2	Rabep2	0.762	0	1	-0.392137
P59325	Eif5	0.762	0	1	-0.392137
F6RPJ9	Ide	0.763	0	1	-0.390245
Q3UJ44	Capg	0.763	0	1	-0.390245
Q80VJ3	Dnph1	0.764	0	1	-0.388355
Q8CHT3	Ints5	0.764	0	1	-0.388355
Q3THE7	Aldh9a1	0.766	0	1	-0.384584
Q3TEP0	Aaas	0.768	0	1	-0.380822
Q99KE1	Me2	0.769	0	1	-0.378944
Q3TWN8	Aldh18a1	0.77	0	1	-0.37707
G3UX23	Gne	0.771	0	1	-0.375197
Q3U7V7	Pfn1	0.772	0	1	-0.373327
Q7TNV0	Dek	0.773	0	1	-0.37146
Q3UJQ9	Oxct1	0.773	0	1	-0.37146
Q3TCS0	Prep	0.774	0	1	-0.369595
Q3UXQ6	Rps4x	0.775	0	1	-0.367732
P58064	Mrps6	0.776	0	1	-0.365871
A2AFP4	Rab9	0.776	0	1	-0.365871
Q3TW74	Mthfd1	0.777	0	1	-0.364013
Q9WVQ5	Apip	0.778	0	1	-0.362158
Q3TWI4	Plcb3	0.778	0	1	-0.362158
P52479-2	P52479-2	0.778	0	1	-0.362158
Q6PEE8	Itga6	0.778	0	1	-0.362158
Q6ZWZ6	Rps12	0.78	0	1	-0.358454
Q6PAM1	Txlna	0.78	0	1	-0.358454
A6H8H2-2	A6H8H2-2	0.781	0	1	-0.356606
D3YXT4	Gm5619	0.782	0	1	-0.354759
E9Q2H1	Ubr5	0.782	0	1	-0.354759
Q9JJ28	Flii	0.783	0	1	-0.352916
P22682	Cbl	0.784	0	1	-0.351074
Q6A4J8-2	Q6A4J8-2	0.785	0	1	-0.349235
P54823	Ddx6	0.785	0	1	-0.349235
Q9EP72	Emc7	0.786	0	1	-0.347399
Q3TJ78	Poldip3	0.786	0	1	-0.347399
Q5SW19-2	Q5SW19-2	0.786	0	1	-0.347399
P54923	Adprh	0.786	0	1	-0.347399
P14115	Rpl27a	0.786	0	1	-0.347399
Q9D2R0	Aacs	0.787	0	1	-0.345564
Q8K205	Pop1	0.788	0	1	-0.343732
Q8VDN2	Atp1a1	0.789	0	1	-0.341903
Q9CQ62	Decr1	0.789	0	1	-0.341903
Q93092	Taldo1	0.789	0	1	-0.341903
Q9Z2X1-2	Q9Z2X1-2	0.79	0	1	-0.340075
Q8BM84	Elavl1	0.791	0	1	-0.33825
Q3TKJ1	Bcat1	0.792	0	1	-0.336428
Q80UU9	Pgrmc2	0.792	0	1	-0.336428
Q3ULZ3	Psat1	0.793	0	1	-0.334607
Q8C3I8	Fam203a	0.795	0	1	-0.330973
D3Z285	Nfu1	0.795	0	1	-0.330973
Q7TPT7	Vars	0.795	0	1	-0.330973
Q9D2G2	Dlst	0.796	0	1	-0.32916
Q9D0I9	Rars	0.798	0	1	-0.325539
Q3UBI6	Rpl7	0.799	0	1	-0.323733
Q3TX36	Parp1	0.799	0	1	-0.323733
D3Z0S6	Snrpa	0.8	0	1	-0.321928
P57780	Actn4	0.8	0	1	-0.321928
Q3TFD9	Vim	0.8	0	1	-0.321928
P61161	Actr2	0.8	0	1	-0.321928
Q9DBF1-2	Q9DBF1-2	0.801	0	1	-0.320126
P68037	Ube2l3	0.801	0	1	-0.320126
Q9WUP7-2	Q9WUP7-2	0.801	0	1	-0.320126
P68372	Tubb4b	0.801	0	1	-0.320126
Q3TZ32	Aars	0.803	0	1	-0.316528
Q7TMK9-2	Q7TMK9-2	0.803	0	1	-0.316528
Q3TLP8	Rac1	0.805	0	1	-0.312939
Q8VCF1-2	Q8VCF1-2	0.806	0	1	-0.311148
Q3TL52	Ncl	0.807	0	1	-0.309359
F6ZFU0	Eef1d	0.807	0	1	-0.309359
Q61411	Hras	0.812	0	1	-0.300448
Q7TMI0	Psmd11	0.813	0	1	-0.298673
P62301	Rps13	0.813	0	1	-0.298673
Q923F1	Clns1a	0.814	0	1	-0.296899
Q3ULN5	Fkbp1a	0.816	0	1	-0.293359
D3Z061	Uba6	0.816	0	1	-0.293359
A1BN54	Actn1	0.817	0	1	-0.291592
Q9CZE1	Sssca1	0.818	0	1	-0.289827
Q9R0E1	Plod3	0.819	0	1	-0.288065
P62259	Ywhae	0.819	0	1	-0.288065
Q3TE63	Q3TE63	0.819	0	1	-0.288065
Q3TE06	Wdr1	0.82	0	1	-0.286304
B2RQQ5	Map1b	0.82	0	1	-0.286304
Q3U6F6	Sars	0.827	0	1	-0.274041
Q3U5V4	Nfkb2	0.828	0	1	-0.272297
Q8VDD5	Myh9	0.829	0	1	-0.270556
Q8BT90	Rps17	0.83	0	1	-0.268817
Q9D8N0	Eef1g	0.83	0	1	-0.268817
Q5SXR6	Cltc	0.833	0	1	-0.263612
O08553	Dpysl2	0.835	0	1	-0.260152
O55222	Ilk	0.839	0	1	-0.253257
Q0PD56	Rab5b	0.841	0	1	-0.249822
O88811-2	Stam2-2	0.841	0	1	-0.249822
Q8BN07	Ppp2cb	0.843	0	1	-0.246395
Q3U6W4	Hmox2	0.845	0	1	-0.242977
Q8BVQ9	Psmc2	0.846	0	1	-0.24127
D3YTP0	Steap3	0.849	0	1	-0.236164
A2A7S7	Yars	0.851	0	1	-0.232769
Q9WVA2	Timm8a1	0.855	0	1	-0.226004
Q8BU30	Iars	0.86	0	1	-0.217591
Q9Z1X4-2	Q9Z1X4-2	0.861	0	1	-0.215915
Q3THS6	Mat2a	0.865	0	1	-0.209228
Q99PT1	Arhgdia	0.866	0	1	-0.207561
Q9JMA1	Usp14	0.867	0	1	-0.205896
Q60932-2	Q60932-2	0.867	0	1	-0.205896
P61082	Ube2m	0.868	0	1	-0.204233
Q8CIE6	Copa	0.873	0	1	-0.195946
F8VQC7	Ktn1	0.876	0	1	-0.190997
Q7TMN7	Anxa4	0.877	0	1	-0.189351
Q9CU62	Smc1a	0.878	0	1	-0.187707
Q3TPX4	Exoc5	0.878	0	1	-0.187707
G3UXH4	Pkn2	0.878	0	1	-0.187707
Q1WWK3	Hist1h1b	0.878	0	1	-0.187707
P32020	Scp2	0.88	0	1	-0.184425
D3YU80	Cirbp	0.88	0	1	-0.184425
Q9JI10	Stk3	0.881	0	1	-0.182786
Q3V471	Lgals3	0.887	0	1	-0.172994
P70349	Hint1	0.888	0	1	-0.171368
Q8CGC7	Eprs	0.889	0	1	-0.169745
Q3THB2	Q3THB2	0.892	0	1	-0.164884
Q8K009	Aldh1l2	0.898	0	1	-0.155213
P62852	Rps25	0.898	0	1	-0.155213
Q9JIX8-4	Q9JIX8-4	0.901	0	1	-0.150401
Q8C547	Heatr5b	0.906	0	1	-0.142417
P26443	Glud1	0.911	0	1	-0.134477
Q6ZWN5	Rps9	0.911	0	1	-0.134477
Q3SXD3	Hddc2	0.914	0	1	-0.129734
Q8BFZ3	Actbl2	0.916	0	1	-0.12658
Q8BG51-2	Q8BG51-2	0.919	0	1	-0.121863
Q3UIZ0	Gak	0.92	0	1	-0.120294
D3Z3K1	Gm10288	0.921	0	1	-0.118727
Q99K70	Rragc	0.926	0	1	-0.110916
Q8BMK4	Ckap4	0.952	0	1	-0.0709665
F6YBV1	Cnot3	0.963	0	1	-0.0543923
Q8C9R8	Srpk2	0.97	0	1	-0.0439433
Q8VBT9-2	Q8VBT9-2	1.018	0	1	0.0257376
Q5EBI8	Atp5k	1.055	0	1	0.077243
F7DE82	Slirp	1.073	0	1	0.10165
P20060	Hexb	1.078	0	1	0.108357
Q8C1W8	Nnt	1.083	0	1	0.115033
Q3TJ71	Ugdh	1.085	0	1	0.117695
D3YXG2	Nagk	1.086	0	1	0.119024
Q9CPY7-2	Q9CPY7-2	1.095	0	1	0.130931
Q9CYG7-2	Q9CYG7-2	1.099	0	1	0.136191
E9QQ10	Akap9	1.103	0	1	0.141433
Q01853	Vcp	1.103	0	1	0.141433
Q78IK2	Usmg5	1.107	0	1	0.146655
Q99N96	Mrpl1	1.108	0	1	0.147958
O09061	Psmb1	1.113	0	1	0.154454
Q9DBJ1	Pgam1	1.118	0	1	0.16092
P80314	Cct2	1.12	0	1	0.163499
O70591	Pfdn2	1.122	0	1	0.166073
Q3UN02	Lclat1	1.123	0	1	0.167358
Q3V2D0	Lonp1	1.129	0	1	0.175045
Q8BHN3-2	Q8BHN3-2	1.137	0	1	0.185232
Q80Y35	Numa1	1.138	0	1	0.186501
Q99JY0	Hadhb	1.14	0	1	0.189034
P16858	Gapdh	1.141	0	1	0.190299
Q3TUI9	Psma5	1.141	0	1	0.190299
Q3U8X1	Eif3f	1.149	0	1	0.200379
Q9JHU4	Dync1h1	1.154	0	1	0.206643
Q3U9A8	Sh3bgrl	1.157	0	1	0.210389
Q3TK29	Trap1	1.159	0	1	0.212881
H7BX01	Opa1	1.162	0	1	0.21661
Q6PDI5-2	Q6PDI5-2	1.166	0	1	0.221568
Q8BVF6	Pvr	1.167	0	1	0.222805
Q3UNN3	Ptprs	1.168	0	1	0.22404
Q3TJD4	Atp5f1	1.169	0	1	0.225275
Q6GT24	Prdx6	1.169	0	1	0.225275
Q3U8D2	St13	1.174	0	1	0.231432
A2BGI8	Ppih	1.174	0	1	0.231432
P37040	Por	1.174	0	1	0.231432
Q3US65	Srpk1	1.175	0	1	0.232661
D3YZC9	Sf1	1.18	0	1	0.238787
Q3U7E0	Atp6v1g1	1.18	0	1	0.238787
Q9CPQ3	Tomm22	1.182	0	1	0.24123
Q9Z0L0	Tpbg	1.183	0	1	0.24245
Q8BJY1	Psmd5	1.183	0	1	0.24245
Q8VI75	Ipo4	1.184	0	1	0.243669
S4R2K0	Pdf	1.184	0	1	0.243669
B1AT36	Psmd12	1.185	0	1	0.244887
Q99LX0	Park7	1.187	0	1	0.24732
Q3TFA5	Psmc4	1.188	0	1	0.248535
P48758	Cbr1	1.189	0	1	0.249749
O35887	Calu	1.189	0	1	0.249749
Q9CY16	Mrps28	1.189	0	1	0.249749
Q3TXM9	Srsf9	1.193	0	1	0.254594
P51949	Mnat1	1.196	0	1	0.258217
Q3U325	Tbc1d5	1.205	0	1	0.269033
Q3UYQ4	Api5	1.206	0	1	0.27023
A2AJ72	Fubp3	1.207	0	1	0.271426
Q8BP47	Nars	1.208	0	1	0.27262
B2KFW6	Phc2	1.21	0	1	0.275007
P08003	Pdia4	1.21	0	1	0.275007
E9Q4B9	Arpp19	1.211	0	1	0.276199
Q8C2E7	Kiaa0196	1.212	0	1	0.27739
Q9D1R2	Kti12	1.214	0	1	0.279768
Q3TFQ8	Pygb	1.215	0	1	0.280956
Q8BVE3	Atp6v1h	1.215	0	1	0.280956
Q8R1F1	Fam129b	1.216	0	1	0.282143
Q9DCW4	Etfb	1.217	0	1	0.283329
Q6KAM6	Arhgef1	1.219	0	1	0.285698
Q9D1E6	Tbcb	1.22	0	1	0.286881
Q6PB66	Lrpprc	1.221	0	1	0.288063
Q9WUD1	Stub1	1.223	0	1	0.290424
Q91W39	Ncoa5	1.223	0	1	0.290424
Q3TJ21	Pycr2	1.225	0	1	0.292782
A3KGU7	Sptan1	1.226	0	1	0.293959
P52760	Hrsp12	1.226	0	1	0.293959
Q9D2M8	Ube2v2	1.229	0	1	0.297485
G5E8C4	Tmtc3	1.23	0	1	0.298658
J3QK23	Gm9825	1.232	0	1	0.301002
A0JNY7	Eif4g2	1.232	0	1	0.301002
P42208	Sept2	1.233	0	1	0.302173
Q3THM1	Uqcrc1	1.234	0	1	0.303342
O08795-2	O08795-2	1.234	0	1	0.303342
Q3TLY5	Gla	1.235	0	1	0.304511
Q3U417	Ppfibp1	1.237	0	1	0.306846
O70404	Vamp8	1.237	0	1	0.306846
Q99JR1	Sfxn1	1.24	0	1	0.31034
Q63918	Sdpr	1.24	0	1	0.31034
Q8CH18-3	Q8CH18-3	1.24	0	1	0.31034
Q3U6Q1	Wbp11	1.241	0	1	0.311503
Q3TFP0	Srsf10	1.245	0	1	0.316146
K3W4R3	Dtnbp1	1.246	0	1	0.317304
Q8K297	Colgalt1	1.248	0	1	0.319618
Q8R4X3	Rbm12	1.249	0	1	0.320773
D3Z492	Abcb8	1.249	0	1	0.320773
Q9D1A2	Cndp2	1.251	0	1	0.323082
G3X9M0	Dap3	1.252	0	1	0.324235
Q99N15	Hsd17b10	1.254	0	1	0.326537
A2AH85	Eftud2	1.255	0	1	0.327687
Q9DC16	Ergic1	1.255	0	1	0.327687
Q9CWS0	Ddah1	1.256	0	1	0.328836
Q810A7	Ddx42	1.257	0	1	0.329985
E9QP99	Golga3	1.263	0	1	0.336855
P97450	Atp5j	1.263	0	1	0.336855
Q3TW11	Stat1	1.266	0	1	0.340277
F6S7W6	Sik3	1.266	0	1	0.340277
Q3THQ5	Stip1	1.268	0	1	0.342555
Q71RI9-2	Q71RI9-2	1.27	0	1	0.344828
P19157	Gstp1	1.27	0	1	0.344828
Q5U5M8	Bloc1s3	1.272	0	1	0.347099
D3Z600	Pex5	1.273	0	1	0.348232
Q8BYU6	Tor1aip2	1.274	0	1	0.349365
Q6NWW1	Ube4b	1.274	0	1	0.349365
D3Z7C0	Mrpl40	1.274	0	1	0.349365
Q99KF5	Hprt	1.277	0	1	0.352759
Q9ERB0	Snap29	1.278	0	1	0.353888
Q3TDG9	Stx12	1.278	0	1	0.353888
G3UYV7	Rps28	1.279	0	1	0.355016
P51859	Hdgf	1.28	0	1	0.356144
Q9QZE5	Copg1	1.281	0	1	0.35727
P61961	Ufm1	1.282	0	1	0.358396
B1AT82	Prpsap1	1.282	0	1	0.358396
Q61213	gag	1.283	0	1	0.359521
P80313	Cct7	1.284	0	1	0.360645
Q9Z2I8-2	Q9Z2I8-2	1.285	0	1	0.361768
Q6A0F1	Cct8	1.286	0	1	0.362891
H7BWZ3	Arpc3	1.287	0	1	0.364012
Q1PG84	Rsl1d1	1.288	0	1	0.365133
B1AWE0	Clta	1.289	0	1	0.366252
Q3U9U5	Bcap31	1.289	0	1	0.366252
Q80WJ7	Mtdh	1.29	0	1	0.367371
P50518	Atp6v1e1	1.292	0	1	0.369606
Q9D7B7	Gpx8	1.294	0	1	0.371838
Q9R0N0	Galk1	1.295	0	1	0.372952
D3Z3F8	Spg20	1.295	0	1	0.372952
Q3U740	Eif6	1.296	0	1	0.374066
Q3T9P2	Gclm	1.297	0	1	0.375178
P63038	Hspd1	1.299	0	1	0.377401
A2AVR9	Dynlrb1	1.301	0	1	0.379621
Q3U737	Anxa3	1.302	0	1	0.380729
Q9CZU6	Cs	1.304	0	1	0.382944
Q3UE11	Q3UE11	1.305	0	1	0.38405
Q3TZZ7	Esyt2	1.307	0	1	0.386259
E9QPW8	Map4	1.314	0	1	0.393965
Q3TCN2	Plbd2	1.315	0	1	0.395063
Q8K4Z5	Sf3a1	1.316	0	1	0.396159
Q3UDE2	Ttll12	1.317	0	1	0.397255
Q8BUB3	Agpat1	1.319	0	1	0.399445
Q3KQQ1	Nsfl1c	1.319	0	1	0.399445
Q9DBH5	Lman2	1.322	0	1	0.402722
Q3TIT5	Psap	1.326	0	1	0.407081
Q50HX3	Rab14	1.326	0	1	0.407081
Q5SVW9	Tmed4	1.327	0	1	0.408168
Q3UDA8	Cpt2	1.329	0	1	0.410341
Q5SWZ5	Mprip	1.331	0	1	0.412511
O08614	Utrn	1.333	0	1	0.414677
O35295	Purb	1.334	0	1	0.415759
Q8R422	Cd109	1.334	0	1	0.415759
A3KMJ8	Vbp1	1.335	0	1	0.41684
F8VQJ3	Lamc1	1.335	0	1	0.41684
Q3UDC8	Eef2	1.336	0	1	0.41792
B7ZP42	Cask	1.337	0	1	0.418999
P31324	Prkar2b	1.343	0	1	0.425459
Q9D7N3	Mrps9	1.343	0	1	0.425459
Q640N1	Aebp1	1.344	0	1	0.426533
Q8BH59	Slc25a12	1.344	0	1	0.426533
Q9D6Z1	Nop56	1.346	0	1	0.428678
Q3THK7	Gmps	1.346	0	1	0.428678
Q3TIU7	Ndufs1	1.347	0	1	0.42975
Q3TJD7	Pdlim7	1.348	0	1	0.43082
Q3U1G4	Exoc1	1.348	0	1	0.43082
Q3UDG2	Wars	1.348	0	1	0.43082
Q8VDD8	Wash1	1.35	0	1	0.432959
Q8R0F3	Sumf1	1.351	0	1	0.434028
Q9JMH6-2	Q9JMH6-2	1.352	0	1	0.435095
D3Z789	Snx3	1.352	0	1	0.435095
Q61584-3	Q61584-3	1.354	0	1	0.437228
Q3TZ17	Pdlim1	1.358	0	1	0.441483
Q9D8B3	Chmp4b	1.359	0	1	0.442545
A3E4B0	COX2	1.361	0	1	0.444667
D3YTR4	Mbd3	1.361	0	1	0.444667
Q3TUI1	Anxa6	1.361	0	1	0.444667
P11499	Hsp90ab1	1.362	0	1	0.445727
Q8C854	Myef2	1.363	0	1	0.446786
Q3UJK2	Serbp1	1.364	0	1	0.447844
Q9DBR0	Akap8	1.366	0	1	0.449957
Q3UJU9	Rmdn3	1.368	0	1	0.452068
G3X9L6	Gm10250	1.37	0	1	0.454176
Q9CQS8	Sec61b	1.372	0	1	0.45628
Q91VA7	Idh3b	1.373	0	1	0.457332
Q3UZT7	Ctnnb1	1.374	0	1	0.458382
Q14AX9	Mrc2	1.374	0	1	0.458382
G5E866	Sf3b1	1.375	0	1	0.459432
B2RWW6	Gcn1l1	1.376	0	1	0.46048
Q3TIV5	Zc3h15	1.376	0	1	0.46048
Q8C1B7-2	Q8C1B7-2	1.377	0	1	0.461529
D3YU56	Lemd3	1.377	0	1	0.461529
Q8VE22	Mrps23	1.379	0	1	0.463622
Q9D7E4	Q9D7E4	1.379	0	1	0.463622
K3W4T3	Atp6v0a1	1.38	0	1	0.464668
O88569	Hnrnpa2b1	1.381	0	1	0.465713
Q8BRE3	Ddx10	1.382	0	1	0.466758
Q3TLH4-5	Q3TLH4-5	1.383	0	1	0.467801
Q6A065	Cep170	1.383	0	1	0.467801
Q9D9V3-2	Q9D9V3-2	1.388	0	1	0.473008
Q9DB05	Napa	1.389	0	1	0.474047
O35864	Cops5	1.389	0	1	0.474047
Q8BGH2	Samm50	1.39	0	1	0.475085
Q9D554	Sf3a3	1.391	0	1	0.476122
Q3TDM8	Scamp3	1.392	0	1	0.477159
A1L2Z3	Emc1	1.392	0	1	0.477159
B9EKJ7	Tnks1bp1	1.394	0	1	0.479231
Q99K01-2	Q99K01-2	1.394	0	1	0.479231
B2RQ18	Fkbp15	1.394	0	1	0.479231
P30416	Fkbp4	1.399	0	1	0.484396
A1L3S7	Gatad2b	1.4	0	1	0.485427
Q3UGM4	Slc4a2	1.4	0	1	0.485427
Q8BMA6	Srp68	1.401	0	1	0.486457
A3KGT2	Celf2	1.401	0	1	0.486457
E0CYQ0	Kctd17	1.402	0	1	0.487486
P62196	Psmc5	1.403	0	1	0.488515
B2RRE8	Cd2ap	1.404	0	1	0.489543
Q0P6I6	Ccdc91	1.407	0	1	0.492622
Q8CDM8	Fam160b1	1.408	0	1	0.493647
Q9DB77	Uqcrc2	1.408	0	1	0.493647
Q3TDN8	Bphl	1.409	0	1	0.494672
Q3TUQ5	Pnn	1.412	0	1	0.49774
D3YVN7	Gm9755	1.417	0	1	0.50284
Q3THW7	Eif3h	1.418	0	1	0.503858
J3QP68	Gm4204	1.419	0	1	0.504875
Q99KI0	Aco2	1.419	0	1	0.504875
Q3U041	Rad23b	1.421	0	1	0.506907
P39053-4	P39053-4	1.424	0	1	0.509949
B2RXR6	Ankrd44	1.424	0	1	0.509949
P63242	Eif5a	1.425	0	1	0.510962
Q9DAW9	Cnn3	1.427	0	1	0.512985
Q3UJB9-2	Q3UJB9-2	1.428	0	1	0.513996
Q9QXT0	Cnpy2	1.431	0	1	0.517024
Q9Z2M7	Pmm2	1.431	0	1	0.517024
D3Z3B2	Atp6v0c	1.433	0	1	0.519039
Q3UBB2	Vps36	1.436	0	1	0.522056
Q9D0G0	Mrps30	1.436	0	1	0.522056
Q3UF82	Mapk1	1.439	0	1	0.525067
Q3TC17	Ctsb	1.445	0	1	0.531069
P14719	Il1rl1	1.448	0	1	0.534062
Q3TWV0	Vim	1.449	0	1	0.535058
O35685	Nudc	1.451	0	1	0.537048
Q4FJZ3	Ero1l	1.452	0	1	0.538041
Q3U3A8	Capn2	1.455	0	1	0.541019
Q9D1K2	Atp6v1f	1.455	0	1	0.541019
Q8K1N4-2	Q8K1N4-2	1.457	0	1	0.543001
Q3U3J1	Bckdha	1.457	0	1	0.543001
Q9CWZ3-2	Q9CWZ3-2	1.459	0	1	0.54498
Q3UKN6	Nucb2	1.461	0	1	0.546956
Q3U5L3	Snx2	1.463	0	1	0.54893
Q6IRU2	Tpm4	1.464	0	1	0.549916
Q6A068	Cdc5l	1.465	0	1	0.550901
Q8C7S2	Lima1	1.465	0	1	0.550901
Q8CGF7-2	Q8CGF7-2	1.466	0	1	0.551885
Q99MR6-2	Q99MR6-2	1.466	0	1	0.551885
P56391	Cox6b1	1.469	0	1	0.554834
Q8C8N2	Scai	1.471	0	1	0.556797
Q3UK51	Ptcd3	1.474	0	1	0.559737
G3UZR0	Ddah2	1.475	0	1	0.560715
G3XA35	Vcan	1.481	0	1	0.566572
Q9D8S9	Bola1	1.484	0	1	0.569491
Q3TJ52	Rad23b	1.489	0	1	0.574344
Q3TIX9	Usp39	1.491	0	1	0.57628
Q9D3L3	Snap23	1.496	0	1	0.58111
Q61249	Igbp1	1.497	0	1	0.582074
G5E8R4	Ppp6r3	1.497	0	1	0.582074
P19426-2	P19426-2	1.501	0	1	0.585924
Q9R0P4	Smap	1.504	0	1	0.588805
Q71V06	Ybx1	1.51	0	1	0.594549
Q8R1G6	Pdlim2	1.511	0	1	0.595504
Q8BTZ7	Gmppb	1.511	0	1	0.595504
Q9D8E6	Rpl4	1.514	0	1	0.598365
Q9CSN1	Snw1	1.516	0	1	0.60027
P52480-2	Pkm-2	1.517	0	1	0.601221
Q61599	Arhgdib	1.517	0	1	0.601221
A2BDX0	Adnp	1.517	0	1	0.601221
Q9R0Y5-2	Q9R0Y5-2	1.519	0	1	0.603122
Q8BXU2	Parp3	1.52	0	1	0.604071
Q62470-2	Q62470-2	1.52	0	1	0.604071
Q80ZP8	Manf	1.521	0	1	0.60502
Q91VW5	Golga4	1.526	0	1	0.609755
Q8BFW7	Lpp	1.526	0	1	0.609755
Q8C140	Slc25a13	1.529	0	1	0.612588
Q7TN20	Ythdf3	1.53	0	1	0.613532
O35640	Anxa8	1.532	0	1	0.615416
H3BK65	Eps15	1.534	0	1	0.617298
Q9CPQ8	Atp5l	1.534	0	1	0.617298
Q05816	Fabp5	1.535	0	1	0.618239
Q8K2W5	Ephx1	1.535	0	1	0.618239
P62855	Rps26	1.536	0	1	0.619178
Q99KV1	Dnajb11	1.536	0	1	0.619178
Q3TDI5	Pex19	1.536	0	1	0.619178
O08547	Sec22b	1.538	0	1	0.621056
Q3T992	Ubqln1	1.54	0	1	0.62293
Q3TGY1	Rsrc1	1.543	0	1	0.625738
Q62318	Trim28	1.546	0	1	0.62854
A2A8Z1	Osbpl9	1.546	0	1	0.62854
Q8BT15	Lima1	1.547	0	1	0.629473
Q3TLJ5	Cdk5rap3	1.548	0	1	0.630405
Q6NZN0-2	Q6NZN0-2	1.55	0	1	0.632268
O88413	Tulp3	1.554	0	1	0.635987
Q64010	Crk	1.554	0	1	0.635987
Q8K1A6	Cc2d1a	1.554	0	1	0.635987
Q3TET5	Pmpcb	1.561	0	1	0.642471
Q5UE59	Klc1	1.561	0	1	0.642471
Q3T9E5	Ncstn	1.563	0	1	0.644318
P61967	Ap1s1	1.566	0	1	0.647084
Q8BTI8-3	Q8BTI8-3	1.567	0	1	0.648005
Q3UL32	Dnajc7	1.568	0	1	0.648926
Q6P5F6	Slc39a10	1.57	0	1	0.650765
Q3TZP3	Mta2	1.572	0	1	0.652601
Q80X54	Q80X54	1.577	0	1	0.657183
Q9CX86	Hnrnpa0	1.581	0	1	0.660837
Q9WVJ3-2	Q9WVJ3-2	1.586	0	1	0.665393
Q8K021	Scamp1	1.586	0	1	0.665393
Q3TJF2	Ola1	1.592	0	1	0.67084
Q3TDD9	Ppp1r21	1.592	0	1	0.67084
Q9CQE8	Q9CQE8	1.593	0	1	0.671746
A2AWT5	Ubtf	1.593	0	1	0.671746
Q7M754	Gm5409	1.597	0	1	0.675364
B1B0C7	Hspg2	1.597	0	1	0.675364
P62071	Rras2	1.6	0	1	0.678072
Q91WS8	Acadm	1.607	0	1	0.68437
Q3TJ43	Vps35	1.607	0	1	0.68437
B2RY56	Rbm25	1.607	0	1	0.68437
Q8VE98	Cd276	1.613	0	1	0.689746
Q7TNL5	Ppp2r5d	1.614	0	1	0.690641
Q6ZQE7	Palm	1.617	0	1	0.69332
Q9Z204-2	Q9Z204-2	1.618	0	1	0.694212
Q7TQ95	Lnp	1.619	0	1	0.695103
B1AZ46	Baiap2	1.62	0	1	0.695994
Q6ZQ38	Cand1	1.621	0	1	0.696884
P97434-2	P97434-2	1.624	0	1	0.699552
Q3UMR5	Mcu	1.626	0	1	0.701327
Q3UGY5	Fn1	1.63	0	1	0.704872
Q6NZM9	Hdac4	1.643	0	1	0.716332
Q3UWP8	Calr	1.65	0	1	0.722466
P35505	Fah	1.652	0	1	0.724214
Q9DCL9	Paics	1.652	0	1	0.724214
P97287	Mcl1	1.653	0	1	0.725087
Q8R550-2	Q8R550-2	1.654	0	1	0.725959
Q8BMD8	Slc25a24	1.657	0	1	0.728574
Q9CQZ1	Hsbp1	1.659	0	1	0.730314
P54731	Faf1	1.664	0	1	0.734655
A3KGT0	Celf2	1.668	0	1	0.738119
Q8CJ26	Nradd	1.671	0	1	0.740712
Q9JKR6	Hyou1	1.672	0	1	0.741575
Q8R3S9	Ccdc93	1.678	0	1	0.746743
Q9JM14	Nt5c	1.68	0	1	0.748461
P10639	Txn	1.682	0	1	0.750178
Q3U643	Pigs	1.694	0	1	0.760434
Q8C2Q3-2	Q8C2Q3-2	1.696	0	1	0.762136
P23927	Cryab	1.701	0	1	0.766383
Q3TFG3	Eif4a1	1.701	0	1	0.766383
Q9EP83	Lsm2	1.707	0	1	0.771463
Q9DBR7-2	Ppp1r12a-2	1.71	0	1	0.773996
Q3TMX5	Manf	1.715	0	1	0.778209
P24472	Gsta4	1.717	0	1	0.77989
Q3TN84	P4ha1	1.724	0	1	0.78576
G3UXT7	Fus	1.725	0	1	0.786596
Q9CQ22	Lamtor1	1.73	0	1	0.790772
Q3U026	Mogs	1.743	0	1	0.801573
Q3U8P5	Vps4b	1.746	0	1	0.804054
B2RXM2	Gm6793	1.759	0	1	0.814755
Q3UKA1	Dnajc3	1.759	0	1	0.814755
B0QZN5	Vamp2	1.767	0	1	0.821302
Q3UGP0	Dclk1	1.768	0	1	0.822118
Q6ZWZ4	Rpl36	1.77	0	1	0.823749
Q9ESR1	Rheb	1.78	0	1	0.831877
Q3UKW2	Calm1	1.79	0	1	0.83996
Q9CQZ5	Ndufa6	1.79	0	1	0.83996
Q9JJU8	Sh3bgrl	1.791	0	1	0.840765
Q99P72	Rtn4	1.794	0	1	0.84318
Q6P8N8	Clpx	1.796	0	1	0.844787
G3UX48	Prrc2a	1.808	0	1	0.854395
Q8VE47	Uba5	1.818	0	1	0.862352
Q8JZX4	Rbm17	1.824	0	1	0.867106
Q3TG92	Actc1	1.833	0	1	0.874207
Q8BGS2	Bola2	1.835	0	1	0.87578
Q920Q6-2	Q920Q6-2	1.837	0	1	0.877352
Q3TK61	Dnaja1	1.838	0	1	0.878137
Q9DB15	Mrpl12	1.839	0	1	0.878921
Q8BX02	Kank2	1.839	0	1	0.878921
P62774	Mtpn	1.841	0	1	0.88049
F2Z455	Fhl3	1.841	0	1	0.88049
Q80Y14	Glrx5	1.846	0	1	0.884403
Q501J7-2	Q501J7-2	1.847	0	1	0.885184
Q60737	Csnk2a1	1.849	0	1	0.886745
Q3TDN2	Faf2	1.855	0	1	0.891419
Q8C2D1	Hars	1.856	0	1	0.892197
P17439	Gba	1.859	0	1	0.894527
Q3THL1	Q3THL1	1.864	0	1	0.898402
E9PVS1	Itih3	1.882	0	1	0.912267
P30412	Ppic	1.888	0	1	0.916859
P14152	Mdh1	1.891	0	1	0.919149
Q80V26	Impad1	1.895	0	1	0.922198
Q9Z315	Sart1	1.899	0	1	0.92524
P49817	Cav1	1.901	0	1	0.926759
Q3TL33	Calu	1.902	0	1	0.927517
Q91X43	Sh3d19	1.905	0	1	0.929791
Q3U4F3	Acp2	1.923	0	1	0.943359
E9Q0U7	Hsph1	1.943	0	1	0.958286
Q3TV94	Ssr1	1.952	0	1	0.964953
Q3U7E6	Surf4	1.967	0	1	0.975997
Q3UI56	Anxa6	1.968	0	1	0.97673
P26645	Marcks	1.973	0	1	0.980391
Q3UTM6	Commd10	1.977	0	1	0.983313
Q3TMD2	Serpinh1	1.984	0	1	0.988412
Q3TVS6	Ctsb	1.989	0	1	0.992043
Q9QYJ3	Dnajb1	1.99	0	1	0.992768
Q3TGC5	Pebp1	1.998	0	1	0.998557
Q5U415	Akr1b3	2.005	0	1	1.0036
Q6ZWX6	Eif2s1	2.019	0	1	1.01364
Q3TIH9	Q3TIH9	2.03	0	1	1.02148
Q3TJ69	Serpinb9b	2.053	0	1	1.03773
Q61823	Pdcd4	2.061	0	1	1.04334
Q8C6E0	Ccdc104	2.063	0	1	1.04474
E9PYH0	Vcan	2.069	0	1	1.04893
Q91V35	Ptpra	2.07	0	1	1.04963
Q60598	Cttn	2.071	0	1	1.05033
Q9DBG9	Tax1bp3	2.075	0	1	1.05311
D3Z0X5	Phldb1	2.079	0	1	1.05589
Q8BH79-2	Q8BH79-2	2.097	0	1	1.06833
Q4FJY5	Ptgr1	2.098	0	1	1.06901
Q9D8S5	Srsf5	2.115	0	1	1.08066
O55029	Copb2	2.117	0	1	1.08202
A2ALF0	Dnajc8	2.123	0	1	1.0861
Q99P31	Hspbp1	2.123	0	1	1.0861
Q9CR41	Hypk	2.134	0	1	1.09356
E9Q6R3	Sec22b	2.151	0	1	1.10501
Q61696	Hspa1a	2.155	0	1	1.10769
Q99JB8	Pacsin3	2.159	0	1	1.11036
B0R091	Chp1	2.209	0	1	1.14339
P58774-2	P58774-2	2.214	0	1	1.14666
Q05793	Hspg2	2.215	0	1	1.14731
A2AJI0-2	A2AJI0-2	2.218	0	1	1.14926
E9QNA7	Sorbs1	2.24	0	1	1.1635
Q3TVJ0	Itm2b	2.248	0	1	1.16864
Q8C2T9	Ik	2.277	0	1	1.18713
Q3TS99	Lin7c	2.292	0	1	1.19661
P62869	Tceb2	2.338	0	1	1.22527
Q80XU3	Nucks1	2.36	0	1	1.23879
G3X9Q6	Larp4	2.376	0	1	1.24853
Q9EPL8	Ipo7	2.391	0	1	1.25761
Q2YDW1	Eif3j	2.417	0	1	1.27322
Q5XJZ3	Grwd1	2.427	0	1	1.27917
Q01721	Gas1	2.432	0	1	1.28214
K4DI61	Phf10	2.435	0	1	1.28392
F8WGR0	Add1	2.438	0	1	1.2857
Q3V113	Pygo2	2.446	0	1	1.29042
O88783	F5	2.469	0	1	1.30393
O54962	Banf1	2.516	0	1	1.33113
Q8BPF4	Q8BPF4	2.534	0	1	1.34142
Q8BGZ7	Krt75	2.541	0	1	1.3454
D3YVM2	Tmem59	2.554	0	1	1.35276
O35375-2	O35375-2	2.568	0	1	1.36065
Q53YX2	Thy1	2.58	0	1	1.36737
Q9D7S9	Chmp5	2.638	0	1	1.39944
Q6P5H2-2	Q6P5H2-2	2.717	0	1	1.44201
A1E2B8	A1E2B8	2.739	0	1	1.45365
Q8R5L1	C1qbp	2.757	0	1	1.4631
P62317	Snrpd2	2.766	0	1	1.4678
G3UXL2	Prps1l3	2.826	0	1	1.49876
P17879	Hspa1b	2.89	0	1	1.53107
Q9D791	Eif2s3y	2.909	0	1	1.54052
P61924	Copz1	2.925	0	1	1.54844
Q9CXJ1	Ears2	2.97	0	1	1.57046
Q8QZY9	Sf3b4	3.042	0	1	1.60502
Q3TLW5	Aqp1	3.075	0	1	1.62059
P99027	Rplp2	3.125	0	1	1.64386
P0C0S6	H2afz	3.253	0	1	1.70177
P97346	Nxn	3.357	0	1	1.74717
Q9ERS2	Ndufa13	3.505	0	1	1.80941
Q3U8W0	Ppp1ca	3.991	0	1	1.99675
E0CYH3	Zbtb20	4.654	0	1	2.21847
B2CSK2	B2CSK2	4.777	0	1	2.2561
P14602-2	P14602-2	6.89	0	1	2.7845

## Sheet: RvsRPU
Uniprot_ID	Gene name	Avg	SD	#Sig	RCvsRPLogFC	Regulation
Q99JW7	Cdk1	0.363	0.0655973	3	-1.46196	downReg
Q3THB2	Q3THB2	0.409	0.0550182	3	-1.28983	downReg
Q3TWV0	Vim	0.493333	0.196734	3	-1.01937	downReg
Q8VDF2	Uhrf1	0.505	0.101173	3	-0.985645	downReg
Q3UW40	Q3UW40	0.523	0.214623	3	-0.935117	downReg
A6H8H2-2	A6H8H2-2	0.537667	0.158828	3	-0.895216	downReg
P52293	Kpna2	0.554	0.0898387	3	-0.852042	downReg
E9Q634	Myo1e	0.557667	0.0829719	3	-0.842525	downReg
Q3UHZ3	Dnmt1	0.573333	0.0438444	3	-0.802554	downReg
Q8CIN4	Pak2	0.597333	0.0621718	3	-0.743392	downReg
Q3UM23	Rnh1	0.619333	0.167154	3	-0.691212	downReg
Q8K0C4	Cyp51a1	0.623	0.173606	3	-0.682696	downReg
Q8VHY0	Cspg4	0.628	0.169997	3	-0.671164	downReg
Q64669	Nqo1	0.644333	0.168524	3	-0.634121	downReg
Q71V06	Ybx1	0.649667	0.240084	3	-0.622228	downReg
Q9JIK5	Ddx21	0.664	0.107852	3	-0.590745	downReg
Q99J77	Nans	0.728	0.118621	3	-0.45799	downReg
Q61074	Ppm1g	0.730667	0.0690097	3	-0.452715	downReg
Q9JJ28	Flii	0.731333	0.171914	3	-0.451399	downReg
Q3TGS7	Snx12	0.822667	0.162463	3	-0.28162	neutralReg
Q3U6E4	Ptma	0.89	0.558688	3	-0.168123	neutralReg
Q3UDC8	Eef2	0.938	0.749262	3	-0.0923402	neutralReg
P48428	Tbca	0.967667	0.747845	3	-0.0474179	neutralReg
Q60692	Psmb6	0.989333	0.568291	3	-0.0154714	neutralReg
Q99PT1	Arhgdia	1.01633	0.278608	3	0.0233736	neutralReg
A2AGT5-2	A2AGT5-2	1.02133	0.448531	3	0.0304538	neutralReg
Q3TZU7	Snx9	1.028	0.657315	3	0.0398403	neutralReg
Q3THX5	Mvp	1.02967	0.203407	3	0.0421774	neutralReg
Q91V55	Rps5	1.03	0.319489	3	0.0426443	neutralReg
Q4VWZ5	Dbi	1.06133	0.804403	3	0.0858778	neutralReg
Q9CR00	Psmd9	1.07633	0.344681	3	0.106125	neutralReg
Q6ZPT2	Lars	1.08667	0.577079	3	0.119909	neutralReg
Q7TPV4	Mybbp1a	1.11967	0.649481	3	0.163069	neutralReg
Q99L45	Eif2s2	1.12433	0.887514	3	0.16907	neutralReg
Q3TXJ7	Bax	1.155	0.476371	3	0.207893	neutralReg
Q9CSU0-2	Q9CSU0-2	1.15933	0.438389	3	0.213295	neutralReg
Q9D855	Uqcrb	1.179	0.494319	3	0.237564	neutralReg
Q8K023-2	Q8K023-2	1.181	0.699942	3	0.240009	neutralReg
J3QP68	Gm4204	1.202	0.670931	3	0.265437	upReg
Q9DAR7	Dcps	1.221	0.785754	3	0.288063	upReg
Q9WUK2-2	Q9WUK2-2	1.225	0.867089	3	0.292782	upReg
Q2YDW1	Eif3j	1.26267	0.756329	3	0.336474	upReg
Q3TG93	Ssb	1.31433	1.00476	3	0.394331	upReg
Q6IRU2	Tpm4	1.32833	0.804808	3	0.409617	upReg
P52480-2	Pkm-2	1.338	0.503233	3	0.420078	upReg
P19157	Gstp1	1.34233	0.118934	3	0.424743	upReg
Q6P8N8	Clpx	1.34967	0.34065	3	0.432603	upReg
Q3TJF2	Ola1	1.354	0.817616	3	0.437228	upReg
Q04750	Top1	1.36867	1.07334	3	0.452771	upReg
Q3TIP8	Clic1	1.384	1.64262	3	0.468844	upReg
P37040	Por	1.38767	0.0665307	3	0.472661	upReg
Q91VA7	Idh3b	1.40067	0.101658	3	0.486114	upReg
Q8C2D1	Hars	1.412	0.913106	3	0.49774	upReg
Q9JKR6	Hyou1	1.416	0.072808	3	0.501821	upReg
Q8CFI0-3	Q8CFI0-3	1.509	0.209215	3	0.593593	upReg
G5E829	Atp2b1	1.53533	0.294171	3	0.618552	upReg
Q3T9S7	Pcx	1.54833	0.608119	3	0.630716	upReg
O35074	Ptgis	1.55633	0.0936287	3	0.638151	upReg
P62075	Timm13	1.56233	1.36197	3	0.643702	upReg
Q9D881	Cox5b	1.59833	0.405986	3	0.676568	upReg
Q3UBU0	Hsp90b1	1.61867	1.1618	3	0.694806	upReg
Q5XJZ3	Grwd1	1.61967	0.954596	3	0.695697	upReg
Q3U055	Plod2	1.66767	0.36951	3	0.737831	upReg
Q3UGY5	Fn1	1.69767	0.441233	3	0.763553	upReg
Q8K4Q8	Colec12	1.814	0.325152	3	0.859174	upReg
P10649	Gstm1	1.84	0.112414	3	0.879706	upReg
P35486	Pdha1	1.85333	0.480073	3	0.890122	upReg
Q9WV02	Rbmx	1.87033	1.85744	3	0.903295	upReg
Q3TYK4	Prkar1a	1.873	0.444733	3	0.905351	upReg
Q8R5L1	C1qbp	2.00333	2.06302	3	1.0024	upReg
P99027	Rplp2	2.03833	2.26106	3	1.02739	upReg
O89086	Rbm3	2.173	1.7271	3	1.11969	upReg
Q3TU64	Col1a2	2.22067	0.586154	3	1.15099	upReg
O54962	Banf1	2.33767	3.10421	3	1.22507	upReg
D3YW48	Capns1	2.344	2.74276	3	1.22897	upReg
G5E850	Cyb5	2.408	0.0306105	3	1.26784	upReg
Q61823	Pdcd4	2.409	0.474343	3	1.26843	upReg
Q3TAR8	Ppt1	2.598	1.64771	3	1.3774	upReg
Q4KML4	Abracl	4.726	7.33796	3	2.24062	upReg
Q8BPN2	E130309D02Rik	9.242	14.7794	3	3.20821	upReg
P04184	Tk1	0.2515	0.24678	2	-1.99137	downReg
Q01320	Top2a	0.367	0.140007	2	-1.44615	downReg
Q99JF5	Mvd	0.374	0.0268701	2	-1.41889	downReg
Q9D786-2	Q9D786-2	0.378	0.0509117	2	-1.40354	downReg
Q3UJ70	Hmgcs1	0.4	0.079196	2	-1.32193	downReg
Q8BK77	Tor1aip2	0.4015	0.116673	2	-1.31653	downReg
Q3V1C8	Nudt2	0.4425	0.382545	2	-1.17625	downReg
Q61166	Mapre1	0.466	0.0692965	2	-1.1016	downReg
Q3TIA9	Asns	0.4695	0.122329	2	-1.0908	downReg
Q99LJ0	Cttnbp2nl	0.4775	0.0615183	2	-1.06643	downReg
Q9CWI9	Rps23	0.4825	0.0756604	2	-1.0514	downReg
Q1WWK3	Hist1h1b	0.4855	0.157685	2	-1.04246	downReg
J3QPI4	Gm9791	0.4895	0.108187	2	-1.03062	downReg
D3YXK2	Safb	0.497	0.240416	2	-1.00868	downReg
Q8K2Z4-2	Q8K2Z4-2	0.5115	0.181726	2	-0.967194	downReg
Q6PHZ1	Rpl17	0.518	0.106066	2	-0.948976	downReg
Q9ERB0	Snap29	0.5195	0.163342	2	-0.944804	downReg
Q3ULB1	Tes	0.5245	0.0841457	2	-0.930985	downReg
Q3UF30	S100a10	0.5255	0.205768	2	-0.928237	downReg
Q3UT19	Prpf3	0.529	0.312541	2	-0.91866	downReg
A1L3C2	Polr1c	0.5335	0.333047	2	-0.90644	downReg
G3XA25	Acat2	0.5345	0.0233345	2	-0.903738	downReg
Q3U3L3	Serpinb6a	0.5375	0.154856	2	-0.895663	downReg
E9QAT0	Fmr1	0.55	0.226274	2	-0.862496	downReg
Q4V9X9	Rpl23a	0.5535	0.132229	2	-0.853345	downReg
B8X349	Spag9	0.5545	0.133643	2	-0.850741	downReg
Q8BK67	Rcc2	0.5555	0.013435	2	-0.848141	downReg
Q9DBG5	Plin3	0.5595	0.266579	2	-0.83779	downReg
Q3TEU8	Coro1c	0.5605	0.0912168	2	-0.835214	downReg
Q6ZWV7	Rpl35	0.587	0.118794	2	-0.768568	downReg
P46664	Adss	0.593	0.202233	2	-0.753896	downReg
O08997	Atox1	0.593	0.104652	2	-0.753896	downReg
Q8BUR4-2	Q8BUR4-2	0.595	0.127279	2	-0.749038	downReg
Q99KG3-2	Q99KG3-2	0.597	0.059397	2	-0.744197	downReg
Q3TSU8	Lig1	0.599	0.0212132	2	-0.739372	downReg
O88477	Igf2bp1	0.6015	0.194454	2	-0.733363	downReg
Q8R146-2	Q8R146-2	0.612	0.0438406	2	-0.708396	downReg
Q3TW96	Uap1l1	0.6125	0.345775	2	-0.707218	downReg
A1A596	Pwp2	0.616	0.354968	2	-0.698998	downReg
Q9DBG7	Srpr	0.6185	0.11243	2	-0.693154	downReg
Q3UEB3-2	Q3UEB3-2	0.62	0.104652	2	-0.68966	downReg
Q9CR57	Rpl14	0.6215	0.218496	2	-0.686174	downReg
G3XA48	Idi1	0.622	0.101823	2	-0.685014	downReg
Q99NB8	Ubqln4	0.6255	0.0615183	2	-0.676918	downReg
Q3TKJ1	Bcat1	0.629	0.0622254	2	-0.668868	downReg
Q9CX34	Sugt1	0.634	0.148492	2	-0.657445	downReg
Q9CPN8	Igf2bp3	0.6375	0.11243	2	-0.649503	downReg
Q6P5D8	Smchd1	0.649	0.0410122	2	-0.62371	downReg
Q3U566	Hmgb2	0.6545	0.0968736	2	-0.611535	downReg
G3X9W0	Hnrnpd	0.657	0.0678823	2	-0.606035	downReg
Q3UA65	Mcm4	0.663	0.019799	2	-0.592919	downReg
Q922F4	Tubb6	0.665	0.195161	2	-0.588574	downReg
B2RQC6	Cad	0.6695	0.101116	2	-0.578844	downReg
Q9CQM8	Rpl21	0.6715	0.072832	2	-0.574541	downReg
B9EK95	Myof	0.6725	0.0586899	2	-0.572394	downReg
Q00915	Rbp1	0.6735	0.0162635	2	-0.57025	downReg
Q5SWU9	Acaca	0.674	0.0240416	2	-0.56918	downReg
Q3TIF8	Rps24	0.6745	0.217082	2	-0.56811	downReg
Q9JJI8	Rpl38	0.6755	0.092631	2	-0.565972	downReg
O54752	Naglu	0.686	0.158392	2	-0.54372	downReg
Q9JLI8	Sart3	0.6865	0.258094	2	-0.542668	downReg
Q3U487	Hectd3	0.6905	0.157685	2	-0.534287	downReg
Q8BT09	Q8BT09	0.691	0.00848528	2	-0.533242	downReg
Q3THA0	Eif3g	0.6955	0.053033	2	-0.523878	downReg
B1AU75	Nasp	0.702	0.0650538	2	-0.510457	downReg
Q6DFW4	Nop58	0.702	0.0353553	2	-0.510457	downReg
D3Z0B9	Aldh16a1	0.703	0.121622	2	-0.508403	downReg
Q8BT90	Rps17	0.705	0.11738	2	-0.504305	downReg
E9QL31	Dab2	0.7065	0.184555	2	-0.501239	downReg
Q99KP6	Prpf19	0.712	0.0537401	2	-0.490051	downReg
Q3UC10	Mcm6	0.7145	0.0247487	2	-0.484994	downReg
Q61753	Phgdh	0.72	0.0834386	2	-0.473931	downReg
Q3UK68	Naca	0.72	0.0296985	2	-0.473931	downReg
Q3UM45	Ppp1r7	0.721	0.0141421	2	-0.471929	downReg
Q9DCC5	Cbx3	0.723	0.0933381	2	-0.467932	downReg
Q60605-2	Q60605-2	0.7235	0.0162635	2	-0.466935	downReg
D3Z6C3	Rps3a2	0.725	0.13435	2	-0.463947	downReg
O54988-2	O54988-2	0.726	0.0806102	2	-0.461959	downReg
Q6A068	Cdc5l	0.7275	0.135057	2	-0.458981	downReg
Q3U9N8	Impdh2	0.732	0.0169706	2	-0.450084	downReg
Q8VCG1	Dut	0.732	0.039598	2	-0.450084	downReg
Q3UC72	Gdi2	0.732	0.162635	2	-0.450084	downReg
Q3UQM7	Slc7a5	0.733	0.548715	2	-0.448115	downReg
P62830	Rpl23	0.734	0.103238	2	-0.446148	downReg
P19096	Fasn	0.738	0.0254558	2	-0.438307	downReg
P35979	Rpl12	0.749	0.0834386	2	-0.416962	downReg
Q3TL52	Ncl	0.755	0.0282843	2	-0.405451	downReg
E9QB02	Mars	0.757	0	2	-0.401635	downReg
P04768	Prl2c3	0.76	0.0212132	2	-0.395929	downReg
Q921C5-2	Q921C5-2	0.761	0.121622	2	-0.394032	downReg
Q3U0U5	Cap1	0.767	0.0169706	2	-0.382702	downReg
B1AZ46	Baiap2	0.768	0.0296985	2	-0.380822	downReg
Q9QXB9	Drg2	0.7685	0.0770746	2	-0.379883	downReg
P19253	Rpl13a	0.77	0.0834386	2	-0.37707	downReg
A2AFJ1	Rbbp7	0.771	0.124451	2	-0.375197	downReg
Q3TUQ7	Prkaa1	0.775	0.00282843	2	-0.367732	downReg
Q3U7R1	Esyt1	0.78	0.0820244	2	-0.358454	downReg
G3UYF9	H2-Ke2	0.782	0.0183848	2	-0.354759	downReg
Q9CQJ4	Rnf2	0.7865	0.0657609	2	-0.346481	downReg
Q3TFE2	Nup62	0.7865	0.0106066	2	-0.346481	downReg
Q3THW7	Eif3h	0.787	0.0537401	2	-0.345564	downReg
Q3UK39	Mcm2	0.792	0.128693	2	-0.336428	downReg
Q3TW74	Mthfd1	0.796	0.0523259	2	-0.32916	downReg
Q3TFA9	Tmod3	0.8	0.0777817	2	-0.321928	downReg
Q8CIE6	Copa	0.8015	0.0431335	2	-0.319226	neutralReg
P26516	Psmd7	0.804	0.0523259	2	-0.314733	neutralReg
Q8R550-2	Q8R550-2	0.8065	0.0643467	2	-0.310254	neutralReg
P00375	Dhfr	0.81	0.00989949	2	-0.304006	neutralReg
Q3UJL7	Srm	0.811	0.0876812	2	-0.302226	neutralReg
Q3U6D2	Rcc1	0.8175	0.0360624	2	-0.290709	neutralReg
Q61081	Cdc37	0.819	0.0410122	2	-0.288065	neutralReg
Q9D706	Rpap3	0.8195	0.543765	2	-0.287184	neutralReg
Q3TXD3	Vat1	0.8245	0.0770746	2	-0.278409	neutralReg
P97855	G3bp1	0.8255	0.0572756	2	-0.27666	neutralReg
Q9CRT8	Xpot	0.8255	0.389616	2	-0.27666	neutralReg
P61161	Actr2	0.8265	0.0360624	2	-0.274913	neutralReg
Q3TG12	Farsb	0.829	0.0127279	2	-0.270556	neutralReg
P48036	Anxa5	0.829	0.104652	2	-0.270556	neutralReg
D3YWX2	Ylpm1	0.852	0.79196	2	-0.231075	neutralReg
E9QNN1	Dhx9	0.855	0.046669	2	-0.226004	neutralReg
Q3TE06	Wdr1	0.8585	0.0360624	2	-0.22011	neutralReg
Q6PHN9	Rab35	0.8615	0.487197	2	-0.215077	neutralReg
O09005	Degs1	0.863	0.582656	2	-0.212568	neutralReg
Q3TIK0	Pafah1b1	0.8695	0.795495	2	-0.201742	neutralReg
B1AZ14	Cobll1	0.9035	0.580535	2	-0.146403	neutralReg
F6ZDS4	Tpr	0.905	0.345068	2	-0.14401	neutralReg
Q8CGA0	Ppm1f	0.913	0.44972	2	-0.131313	neutralReg
Q9Z0U1	Tjp2	0.9145	0.519723	2	-0.128945	neutralReg
Q3TT11	Hsd17b4	0.9205	0.473054	2	-0.11951	neutralReg
Q62418-2	Q62418-2	0.9215	0.610233	2	-0.117944	neutralReg
Q8K0C9	Gmds	0.9225	0.584777	2	-0.116379	neutralReg
Q6PIU9	Q6PIU9	0.923	0.445477	2	-0.115597	neutralReg
D3Z6W1	Map6	0.925	0.626497	2	-0.112475	neutralReg
A2AFQ0	Huwe1	0.933	0.420021	2	-0.100051	neutralReg
G3UX48	Prrc2a	0.936	0.697207	2	-0.0954196	neutralReg
Q3TAH3	Npm3	0.9365	0.388202	2	-0.0946491	neutralReg
Q9Z315	Sart1	0.941	0.545886	2	-0.0877334	neutralReg
Q80VD1	Fam98b	0.943	0.34224	2	-0.0846703	neutralReg
Q3UE40	Gna13	0.952	0.39598	2	-0.0709665	neutralReg
Q8CDG3	Vcpip1	0.954	0.545886	2	-0.0679388	neutralReg
Q8BT15	Lima1	0.9655	0.482954	2	-0.0506518	neutralReg
Q61249	Igbp1	0.969	0.53033	2	-0.0454314	neutralReg
Q5SW19-2	Q5SW19-2	0.978	0.588313	2	-0.0320936	neutralReg
B2RPU8	2410018M08Rik	0.982	0.601041	2	-0.0262051	neutralReg
O08807	Prdx4	0.994	0.685894	2	-0.00868224	neutralReg
Q9D031	Rsu1	0.9945	0.607405	2	-0.00795672	neutralReg
A2RTL5	Rsrc2	1.0015	0.869034	2	0.00216242	neutralReg
Q8CFI7	Polr2b	1.0105	0.415072	2	0.0150693	neutralReg
K3W4T3	Atp6v0a1	1.0105	0.457498	2	0.0150693	neutralReg
Q3V117	Acly	1.011	0.483661	2	0.015783	neutralReg
A2APX3	Cst3	1.0115	0.815294	2	0.0164963	neutralReg
Q3TFP0	Srsf10	1.0325	0.549422	2	0.0461418	neutralReg
G3UYV7	Rps28	1.034	0.299813	2	0.0482362	neutralReg
Q3UHJ0-2	Q3UHJ0-2	1.0345	0.376888	2	0.0489336	neutralReg
Q9R0E1	Plod3	1.037	0.405879	2	0.0524159	neutralReg
Q6A0C7	Rab21	1.055	0.749533	2	0.077243	neutralReg
O35295	Purb	1.057	0.602455	2	0.0799754	neutralReg
Q8C2Q3-2	Q8C2Q3-2	1.069	1.04935	2	0.0962619	neutralReg
B1AU25	Aifm1	1.0725	0.433456	2	0.100978	neutralReg
Q9CQM9	Glrx3	1.079	0.589727	2	0.109695	neutralReg
Q3TFG3	Eif4a1	1.09	0.34224	2	0.124328	neutralReg
Q9DBZ5	Eif3k	1.097	0.0579828	2	0.133564	neutralReg
Q3TJ49	Anxa7	1.1115	0.692258	2	0.152508	neutralReg
D3YYA0	Ash2l	1.1135	0.000707107	2	0.155102	neutralReg
Q3U4D1	Q3U4D1	1.1145	0.478711	2	0.156397	neutralReg
K3W4S6	Gyg	1.1215	0.837922	2	0.16543	neutralReg
Q8VIM9	Irgq	1.124	0.799031	2	0.168642	neutralReg
Q6P5F9	Xpo1	1.1355	0.680944	2	0.183328	neutralReg
Q7TMN7	Anxa4	1.139	0.00707107	2	0.187768	neutralReg
Q6A0F1	Cct8	1.1435	0.092631	2	0.193456	neutralReg
P11983	Tcp1	1.154	0.0141421	2	0.206643	neutralReg
Q3TDE6	Pck2	1.1685	0.48154	2	0.224658	neutralReg
Q9WVE8	Pacsin2	1.177	0.41295	2	0.235114	neutralReg
P42208	Sept2	1.1835	0.00353553	2	0.24306	neutralReg
Q3TJN6	Snx5	1.2005	0.033234	2	0.263635	upReg
Q9D6R2	Idh3a	1.2035	0.115258	2	0.267236	upReg
P51881	Slc25a5	1.207	0.893783	2	0.271426	upReg
Q7M754	Gm5409	1.2135	0.881762	2	0.279174	upReg
Q3UMW2	Pa2g4	1.2215	0.545179	2	0.288654	upReg
Q3TK29	Trap1	1.2215	0.0148492	2	0.288654	upReg
Q3TJ43	Vps35	1.228	0.663266	2	0.296311	upReg
Q9JHU4	Dync1h1	1.229	0.510531	2	0.297485	upReg
P06745	Gpi	1.23	0.733977	2	0.298658	upReg
P38647	Hspa9	1.232	0.0933381	2	0.301002	upReg
Q3UIA5	Cul1	1.234	0.00707107	2	0.303342	upReg
Q9CYD3	Crtap	1.2395	0.10253	2	0.309758	upReg
Q9DBJ1	Pgam1	1.2395	0.0742462	2	0.309758	upReg
Q640N1	Aebp1	1.241	0.71842	2	0.311503	upReg
Q8BU21	Qars	1.248	0.158392	2	0.319618	upReg
Q3TJ71	Ugdh	1.25	0.0509117	2	0.321928	upReg
Q8K354	Cbr3	1.2535	0.0360624	2	0.325962	upReg
Q8K2B3	Sdha	1.254	0.0947523	2	0.326537	upReg
P50516	Atp6v1a	1.259	0.154149	2	0.332278	upReg
Q3TAV1	Gpnmb	1.2615	0.83085	2	0.33514	upReg
Q6ZWX6	Eif2s1	1.262	0.642053	2	0.335712	upReg
Q91VR5	Ddx1	1.2625	0.560736	2	0.336283	upReg
Q3UDA8	Cpt2	1.2685	0.0190919	2	0.343124	upReg
Q3UPE0	Tcea1	1.2705	0.0770746	2	0.345396	upReg
A2AKU9	Atp5c1	1.273	0.00989949	2	0.348232	upReg
Q3TIU7	Ndufs1	1.2745	0.0827315	2	0.349931	upReg
P13020-2	P13020-2	1.2815	0.0431335	2	0.357833	upReg
Q8JZQ9	Eif3b	1.2835	0.0318198	2	0.360083	upReg
Q9WUD1	Stub1	1.286	0.0763675	2	0.362891	upReg
Q3UNJ3	Fkbp10	1.287	0.0452548	2	0.364012	upReg
P70333	Hnrnph2	1.288	0.137179	2	0.365133	upReg
Q8C671	Srsf2	1.2935	0.0388909	2	0.37128	upReg
Q6P5E4	Uggt1	1.294	0.0212132	2	0.371838	upReg
Q3THM1	Uqcrc1	1.294	0.253144	2	0.371838	upReg
Q9D051	Pdhb	1.296	0.0438406	2	0.374066	upReg
Q91ZX7	Lrp1	1.2995	0.033234	2	0.377957	upReg
Q8BP47	Nars	1.3125	0.621547	2	0.392317	upReg
O08749	Dld	1.3215	0.225567	2	0.402176	upReg
Q62425	Ndufa4	1.322	0.11738	2	0.402722	upReg
Q8C6E9	Pura	1.3335	0.334462	2	0.415218	upReg
O54724	Ptrf	1.3365	0.210011	2	0.41846	upReg
Q9D2G2	Dlst	1.337	0.0636396	2	0.418999	upReg
P61750	Arf4	1.3375	0.0190919	2	0.419539	upReg
Q684Q6	Mpp1	1.34	0.199404	2	0.422233	upReg
Q3TXM9	Srsf9	1.341	0.123037	2	0.423309	upReg
Q3UKN6	Nucb2	1.355	0.173948	2	0.438293	upReg
Q9CWZ3-2	Q9CWZ3-2	1.359	0.0933381	2	0.442545	upReg
Q9D3D9	Atp5d	1.36	0.270115	2	0.443607	upReg
G3X8Y3	Naa15	1.3635	0.0544472	2	0.447315	upReg
Q3TET5	Pmpcb	1.3655	0.0289914	2	0.449429	upReg
Q99JR1	Sfxn1	1.367	0.209304	2	0.451013	upReg
O08795-2	O08795-2	1.368	0.0240416	2	0.452068	upReg
B1AWE0	Clta	1.375	0.0961665	2	0.459432	upReg
Q8K183	Pdxk	1.3785	0.105359	2	0.463099	upReg
Q9R1P4	Psma1	1.384	0.165463	2	0.468844	upReg
P83741-2	P83741-2	1.3905	0.127986	2	0.475604	upReg
Q6ZQ38	Cand1	1.393	1.06915	2	0.478195	upReg
Q8BMF4	Dlat	1.393	0.059397	2	0.478195	upReg
Q04857	Col6a1	1.399	0.121622	2	0.484396	upReg
P24527	Lta4h	1.4015	0.704985	2	0.486972	upReg
Q3U9U5	Bcap31	1.402	0.148492	2	0.487486	upReg
P62911	Rpl32	1.4035	0.924189	2	0.489029	upReg
Q3THQ5	Stip1	1.407	0.0707107	2	0.492622	upReg
P27048	Snrpb	1.4115	0.211425	2	0.497229	upReg
D3YVN7	Gm9755	1.418	0.0240416	2	0.503858	upReg
Q9WUM5	Suclg1	1.4275	0.388202	2	0.513491	upReg
Q922H2	Pdk3	1.433	0.257387	2	0.519039	upReg
B7ZWC4	Igf2r	1.4345	0.00494975	2	0.520548	upReg
Q3TUA8	Papss1	1.4375	0.0190919	2	0.523562	upReg
Q07417	Acads	1.4445	0.0176777	2	0.53057	upReg
O08614	Utrn	1.445	0.11738	2	0.531069	upReg
Q3TFD0	Shmt2	1.4625	1.05147	2	0.548437	upReg
P06795	Abcb1b	1.4635	0.0954594	2	0.549423	upReg
Q6PF96	Etfdh	1.4645	0.266579	2	0.550408	upReg
P46935	Nedd4	1.465	0.0381838	2	0.550901	upReg
Q9CWW6	Pin4	1.465	0.019799	2	0.550901	upReg
Q9WTP7	Ak3	1.467	0.203647	2	0.552869	upReg
Q9QXT0	Cnpy2	1.467	0.366281	2	0.552869	upReg
Q9WV91	Ptgfrn	1.4695	0.0685894	2	0.555325	upReg
Q9ESR1	Rheb	1.479	0.888126	2	0.564622	upReg
Q99KI0	Aco2	1.4865	0.294864	2	0.571919	upReg
A2A9Q2	Nrd1	1.49	1.01965	2	0.575312	upReg
Q9D1G1	Rab1b	1.498	1.04935	2	0.583038	upReg
Q9JM14	Nt5c	1.513	1.1738	2	0.597412	upReg
P61924	Copz1	1.526	0.155563	2	0.609755	upReg
Q9Z1Z0	Uso1	1.529	0.371938	2	0.612588	upReg
Q3U054	Cdkn2c	1.53	0.667509	2	0.613532	upReg
Q3ULN6	Sccpdh	1.5325	0.120915	2	0.615887	upReg
Q9DBG9	Tax1bp3	1.5335	0.4278	2	0.616828	upReg
Q3TFF0	Dnaja2	1.539	0.265872	2	0.621993	upReg
Q9CQE8	Q9CQE8	1.544	1.26006	2	0.626673	upReg
G3UYP0	Ube2i	1.5445	1.84908	2	0.62714	upReg
Q8K009	Aldh1l2	1.552	0.592555	2	0.634129	upReg
P37804	Tagln	1.553	0.0551543	2	0.635058	upReg
P50544	Acadvl	1.5535	0.572049	2	0.635522	upReg
Q9CRD2	Emc2	1.554	0.39598	2	0.635987	upReg
Q9QZF2	Gpc1	1.5565	0.00494975	2	0.638306	upReg
Q3TIR0	Ctsd	1.559	0.0367696	2	0.640621	upReg
G3UXT7	Fus	1.5615	1.10945	2	0.642933	upReg
Q501J7-2	Q501J7-2	1.5625	0.177484	2	0.643856	upReg
Q9CPQ8	Atp5l	1.5645	1.46725	2	0.645702	upReg
Q3TVZ1	Cat	1.5645	0.184555	2	0.645702	upReg
Q3TN31	Psma7	1.5825	1.32865	2	0.662205	upReg
Q9DCT2	Ndufs3	1.597	0.350725	2	0.675364	upReg
P17439	Gba	1.607	0.576999	2	0.68437	upReg
Q3KQJ3	H2-D1	1.612	0.227688	2	0.688852	upReg
Q9D819	Ppa1	1.6125	1.3131	2	0.689299	upReg
A2BGI8	Ppih	1.614	1.41421	2	0.690641	upReg
Q8R422	Cd109	1.6155	0.198697	2	0.691981	upReg
Q9DBS1	Tmem43	1.6205	0.509824	2	0.696439	upReg
P54071	Idh2	1.629	1.3831	2	0.703987	upReg
P10639	Txn	1.639	1.35199	2	0.712816	upReg
Q9EQX4	Aif1l	1.6525	0.624375	2	0.72465	upReg
Q3TL96	Lrpap1	1.662	0.0268701	2	0.73292	upReg
Q02819	Nucb1	1.6735	0.218496	2	0.742869	upReg
P08030	Aprt	1.678	1.37179	2	0.746743	upReg
Q8BN07	Ppp2cb	1.68	1.16955	2	0.748461	upReg
Q9CQZ5	Ndufa6	1.6925	0.492853	2	0.759156	upReg
G3X9M0	Dap3	1.6945	0.521138	2	0.76086	upReg
P28667	Marcksl1	1.7225	0.0445477	2	0.784504	upReg
Q91V35	Ptpra	1.7265	1.60443	2	0.78785	upReg
Q9CPQ1	Cox6c	1.727	0.0721249	2	0.788268	upReg
Q3TPD9	Maoa	1.7305	0.00494975	2	0.791189	upReg
Q3TJN9	Ptgs1	1.7315	0.200111	2	0.792022	upReg
Q0QEZ4	Sdhb	1.7335	1.2636	2	0.793688	upReg
Q3UKA1	Dnajc3	1.743	0.619426	2	0.801573	upReg
Q3UL32	Dnajc7	1.746	0.0820244	2	0.804054	upReg
P08228	Sod1	1.747	0.00848528	2	0.80488	upReg
Q8C0L0	Tmx4	1.7525	0.317491	2	0.809414	upReg
P63037	Dnaja1	1.761	0.0509117	2	0.816395	upReg
G5E897	Kdelc2	1.7685	0.125158	2	0.822526	upReg
Q9QYJ3	Dnajb1	1.777	0.108894	2	0.829444	upReg
Q3UE11	Q3UE11	1.777	0.059397	2	0.829444	upReg
Q8C5H8-2	Q8C5H8-2	1.783	0.42285	2	0.834307	upReg
Q8CGK3	Lonp1	1.803	0.858428	2	0.850399	upReg
J3QMG3	Vdac3	1.8035	1.66948	2	0.850799	upReg
Q3UMR5	Mcu	1.8045	0.543765	2	0.851599	upReg
D3YZZ5	Tmed7	1.819	0.376181	2	0.863146	upReg
P30412	Ppic	1.8375	1.61291	2	0.877744	upReg
F8WHM5	Glg1	1.841	0.442649	2	0.88049	upReg
Q9CYL5	Glipr2	1.857	0.554372	2	0.892974	upReg
Q5SUW3	Grb10	1.859	0.353553	2	0.894527	upReg
Q64433	Hspe1	1.864	0.169706	2	0.898402	upReg
Q5SX75	P4ha2	1.8745	0.140714	2	0.906506	upReg
Q5M8R9	Fdps	1.881	1.89222	2	0.9115	upReg
P21550	Eno3	1.917	2.17365	2	0.93885	upReg
P51863	Atp6v0d1	1.918	0.651952	2	0.939603	upReg
G3X9U9	Fis1	1.921	0.820244	2	0.941858	upReg
Q91WS8	Acadm	1.952	1.0253	2	0.964953	upReg
Q8BKZ9	Pdhx	1.9915	1.18158	2	0.993855	upReg
Q3TL79	Ahsa1	1.995	0.267286	2	0.996389	upReg
Q9WVJ3-2	Q9WVJ3-2	2.038	0.742462	2	1.02715	upReg
Q3TN84	P4ha1	2.0545	0.647003	2	1.03879	upReg
O35887	Calu	2.1015	0.839336	2	1.07142	upReg
D3YUE2	Pcolce	2.1645	0.1492	2	1.11403	upReg
Q5U415	Akr1b3	2.1685	0.0982878	2	1.1167	upReg
Q9ERS2	Ndufa13	2.21	1.29118	2	1.14405	upReg
Q91WS0	Cisd1	2.2185	2.25214	2	1.14958	upReg
Q8QZY9	Sf3b4	2.257	1.12713	2	1.17441	upReg
Q3TX26	Anp32e	2.3385	2.85459	2	1.22558	upReg
Q3TXI6	Sparc	2.3505	0.1492	2	1.23297	upReg
P62869	Tceb2	2.4795	1.69211	2	1.31005	upReg
G3UXL2	Prps1l3	2.5265	2.60852	2	1.33714	upReg
Q8K2W5	Ephx1	2.5285	0.30052	2	1.33828	upReg
E9PVS1	Itih3	2.5405	0.440528	2	1.34511	upReg
Q9ERE7	Mesdc2	2.559	0.760847	2	1.35558	upReg
P62852	Rps25	2.625	2.5569	2	1.39232	upReg
F8WHP8	Atp5j2	2.844	2.33204	2	1.50792	upReg
E9PZF0	Gm20390	2.9325	2.83762	2	1.55213	upReg
P0C0S6	H2afz	3.1725	3.64514	2	1.66562	upReg
Q9D6F9	Tubb4a	3.177	4.12526	2	1.66767	upReg
Q9CPU0	Glo1	3.251	3.62463	2	1.70088	upReg
Q3TF84	Lrrc59	3.577	4.1196	2	1.83875	upReg
Q8BVI9	Slc25a4	4.258	5.28067	2	2.09018	upReg
F6VEP4	Rrp9	0.124	0	1	-3.01159	downReg
Q3UX80	Snrpf	0.149	0	1	-2.74662	downReg
Q8VGI4	Olfr476	0.175	0	1	-2.51457	downReg
G3UYG6	Gigyf2	0.186	0	1	-2.42663	downReg
Q3TZ42	Scarb1	0.188	0	1	-2.4112	downReg
D3YV77	Mvk	0.189	0	1	-2.40354	downReg
Q5M9N5	Rpl28	0.195	0	1	-2.35845	downReg
Q3TGN5	Hnrnpu	0.204	0	1	-2.29336	downReg
Q3U2K4	Exosc5	0.204	0	1	-2.29336	downReg
Q9R1Q7	Plp2	0.212	0	1	-2.23786	downReg
D6RI64	1110004F10Rik	0.213	0	1	-2.23107	downReg
G3XA10	Hnrnpu	0.215	0	1	-2.21759	downReg
Q3TUQ5	Pnn	0.22	0	1	-2.18442	downReg
O35682	Myadm	0.231	0	1	-2.11404	downReg
Q9ET22	Dpp7	0.235	0	1	-2.08927	downReg
A2BDX3	Mocs3	0.24	0	1	-2.05889	downReg
Q3TN42	Utp15	0.245	0	1	-2.02915	downReg
B3V097	Cstf2	0.259	0	1	-1.94898	downReg
H7BX32	Pom121	0.261	0	1	-1.93788	downReg
D6RHA2	Renbp	0.269	0	1	-1.89432	downReg
Q3U1H7	Snx18	0.27	0	1	-1.88897	downReg
Q9CT10	Ranbp3	0.282	0	1	-1.82623	downReg
Q8C9B9	Dido1	0.282	0	1	-1.82623	downReg
Q3TCR9	Zyx	0.287	0	1	-1.80088	downReg
P45377	Akr1b8	0.289	0	1	-1.79086	downReg
Q9D8B3	Chmp4b	0.292	0	1	-1.77596	downReg
P46938-2	P46938-2	0.294	0	1	-1.76611	downReg
Q3THM8	Emd	0.296	0	1	-1.75633	downReg
Q8R241	Isy1	0.304	0	1	-1.71786	downReg
D3Z780	Eif2b4	0.306	0	1	-1.7084	downReg
A2APV2-2	A2APV2-2	0.308	0	1	-1.699	downReg
F6VW30	Ywhaq	0.309	0	1	-1.69432	downReg
A2A5R8	Stau1	0.309	0	1	-1.69432	downReg
Q3UFS4	Gpatch11	0.31	0	1	-1.68966	downReg
D3Z7M5	Nop16	0.31	0	1	-1.68966	downReg
Q8R016	Blmh	0.312	0	1	-1.68038	downReg
Q3UDL9	Bclaf1	0.317	0	1	-1.65745	downReg
Q2VPR3	Chtop	0.32	0	1	-1.64386	downReg
A0PJ57	Cd3eap	0.321	0	1	-1.63935	downReg
Q9CQ69	Uqcrq	0.325	0	1	-1.62149	downReg
Q9QXS1-3	Q9QXS1-3	0.329	0	1	-1.60384	downReg
A2APB8	Tpx2	0.331	0	1	-1.5951	downReg
F8VQL9	Ncor2	0.333	0	1	-1.58641	downReg
Q6PFD9	Nup98	0.334	0	1	-1.58208	downReg
Q8CHS9	Nup214	0.335	0	1	-1.57777	downReg
Q8K268	Abcf3	0.336	0	1	-1.57347	downReg
Q9R045	Angptl2	0.338	0	1	-1.5649	downReg
A2AE27	Ampd2	0.339	0	1	-1.56064	downReg
Q8VED2	Bloc1s4	0.34	0	1	-1.55639	downReg
Q9CYX7	Rrp15	0.341	0	1	-1.55216	downReg
Q8C0E3-2	Q8C0E3-2	0.341	0	1	-1.55216	downReg
Q5XG71	Utp20	0.341	0	1	-1.55216	downReg
Q61792	Lasp1	0.344	0	1	-1.53952	downReg
Q8BU33	Ilvbl	0.344	0	1	-1.53952	downReg
Q8K3C3	Lzic	0.344	0	1	-1.53952	downReg
Q3TXH8	Wbp11	0.346	0	1	-1.53116	downReg
Q8BTI8-3	Q8BTI8-3	0.347	0	1	-1.52699	downReg
Q8VIJ6	Sfpq	0.351	0	1	-1.51046	downReg
Q8C1B7-2	Q8C1B7-2	0.351	0	1	-1.51046	downReg
D3Z7E6	Pafah1b3	0.352	0	1	-1.50635	downReg
Q99K28-2	Q99K28-2	0.353	0	1	-1.50226	downReg
Q3THY1	Wipf1	0.356	0	1	-1.49005	downReg
Q91XV3	Basp1	0.358	0	1	-1.48197	downReg
Q9DBE9	Ftsj3	0.36	0	1	-1.47393	downReg
F8VQ29	Iqgap3	0.364	0	1	-1.45799	downReg
Q8BVW6	Arpc4	0.364	0	1	-1.45799	downReg
P62305	Snrpe	0.366	0	1	-1.45008	downReg
P63024	Vamp3	0.368	0	1	-1.44222	downReg
Q3UDJ2	Sgpl1	0.378	0	1	-1.40354	downReg
Q9DCC4	Pycrl	0.379	0	1	-1.39973	downReg
B7ZNM7	Sept5	0.379	0	1	-1.39973	downReg
A2AAY5	Sh3pxd2b	0.38	0	1	-1.39593	downReg
Q3UR33	Tmpo	0.381	0	1	-1.39214	downReg
Q80X50-2	Q80X50-2	0.382	0	1	-1.38836	downReg
O55234	Psmb5	0.387	0	1	-1.36959	downReg
Q8K298	Anln	0.39	0	1	-1.35845	downReg
Q9CQA1	Trappc5	0.392	0	1	-1.35107	downReg
Q9DAM7	Q9DAM7	0.393	0	1	-1.3474	downReg
Q8VCB1	Ndc1	0.395	0	1	-1.34008	downReg
Q922Y1	Ubxn1	0.396	0	1	-1.33643	downReg
Q8BFZ3	Actbl2	0.398	0	1	-1.32916	downReg
Q8BTA2	Pafah1b2	0.399	0	1	-1.32554	downReg
Q3TM09	Nup88	0.4	0	1	-1.32193	downReg
Q8R5A6-2	Q8R5A6-2	0.402	0	1	-1.31473	downReg
D3Z368	Camk1	0.406	0	1	-1.30045	downReg
O08915	Aip	0.413	0	1	-1.27579	downReg
Q8CI08-2	Q8CI08-2	0.414	0	1	-1.2723	downReg
E9QM77	Atxn2	0.415	0	1	-1.26882	downReg
Q61191	Hcfc1	0.415	0	1	-1.26882	downReg
Q9ERD7	Tubb3	0.417	0	1	-1.26188	downReg
Q3UM80	Wdr46	0.42	0	1	-1.25154	downReg
P70202	Lxn	0.423	0	1	-1.24127	downReg
Q4FZG2	Fdx1	0.43	0	1	-1.21759	downReg
Q9D281	Fam114a1	0.43	0	1	-1.21759	downReg
Q3TJX6	Utp18	0.43	0	1	-1.21759	downReg
B2RWV7	Ppp1r18	0.432	0	1	-1.2109	downReg
P15532	Nme1	0.432	0	1	-1.2109	downReg
Q3UMM7	Adh7	0.436	0	1	-1.1976	downReg
Q8C7E9	Cstf2t	0.437	0	1	-1.19429	downReg
Q3UM20	Nono	0.437	0	1	-1.19429	downReg
P43346	Dck	0.441	0	1	-1.18115	downReg
Q3TGY1	Rsrc1	0.443	0	1	-1.17462	downReg
Q6PFQ7-2	Q6PFQ7-2	0.443	0	1	-1.17462	downReg
D3Z4J9	Eml1	0.444	0	1	-1.17137	downReg
P68040	Gnb2l1	0.444	0	1	-1.17137	downReg
Q6P5H2-2	Q6P5H2-2	0.444	0	1	-1.17137	downReg
Q3U5F4	Yrdc	0.446	0	1	-1.16488	downReg
Q3TWM2	Gss	0.447	0	1	-1.16165	downReg
Q02257	Jup	0.447	0	1	-1.16165	downReg
Q80U72-2	Q80U72-2	0.447	0	1	-1.16165	downReg
Q9JKB3-2	Ybx3-2	0.449	0	1	-1.15521	downReg
Q3T9P2	Gclm	0.449	0	1	-1.15521	downReg
F8WGR0	Add1	0.449	0	1	-1.15521	downReg
Q3TDM8	Scamp3	0.451	0	1	-1.1488	downReg
Q9CQT1	Mri1	0.451	0	1	-1.1488	downReg
D3Z161	Slc7a1	0.454	0	1	-1.13924	downReg
P54729	Nub1	0.455	0	1	-1.13606	downReg
Q99KS2	Ngrn	0.455	0	1	-1.13606	downReg
Q9D2R6	Coa3	0.455	0	1	-1.13606	downReg
Q3T9A3	Mark2	0.455	0	1	-1.13606	downReg
Q8VCK3	Tubg2	0.456	0	1	-1.13289	downReg
Q64012-2	Q64012-2	0.457	0	1	-1.12973	downReg
Q3US29	Fdps	0.457	0	1	-1.12973	downReg
Q3UZF0	Prim1	0.457	0	1	-1.12973	downReg
Q6NS46	Pdcd11	0.46	0	1	-1.12029	downReg
H3BL37	Tcof1	0.46	0	1	-1.12029	downReg
G3X9Q6	Larp4	0.462	0	1	-1.11404	downReg
Q3T9Z4	Commd4	0.463	0	1	-1.11092	downReg
D3Z074	Diap1	0.463	0	1	-1.11092	downReg
Q3UF03	M6pr	0.465	0	1	-1.1047	downReg
Q3V113	Pygo2	0.465	0	1	-1.1047	downReg
P18760	Cfl1	0.468	0	1	-1.09542	downReg
Q7TQH0-2	Q7TQH0-2	0.469	0	1	-1.09234	downReg
Q6HAA1	Q6HAA1	0.47	0	1	-1.08927	downReg
Q8BJ71	Nup93	0.471	0	1	-1.0862	downReg
Q3ULP8	Pus7	0.473	0	1	-1.08009	downReg
Q99J95	Cdk9	0.473	0	1	-1.08009	downReg
Q8BTW9	Pak4	0.475	0	1	-1.074	downReg
Q61127	Nab2	0.475	0	1	-1.074	downReg
Q9DB79	Rps11	0.475	0	1	-1.074	downReg
A2AIX1	Sec16a	0.476	0	1	-1.07097	downReg
Q3U5L3	Snx2	0.476	0	1	-1.07097	downReg
Q3TH64	Cyb5b	0.478	0	1	-1.06492	downReg
Q3UZQ3	Eef1a1	0.478	0	1	-1.06492	downReg
Q3U0F2	Zfp593	0.478	0	1	-1.06492	downReg
Q8BU22	Kif2c	0.483	0	1	-1.0499	downReg
Q8R0H0	Polr2e	0.484	0	1	-1.04692	downReg
B1AQF4	Dusp3	0.485	0	1	-1.04394	downReg
Q3TZI3	Sf1	0.485	0	1	-1.04394	downReg
Q8BFW7-4	Lpp-4	0.489	0	1	-1.03209	downReg
Q3U8E7	Mthfd2	0.492	0	1	-1.02327	downReg
Q3UJL0	Gnl2	0.494	0	1	-1.01742	downReg
Q3TIV2	Zc3h11a	0.494	0	1	-1.01742	downReg
D3Z479	Snx15	0.496	0	1	-1.01159	downReg
Q3TIR2	Arl1	0.496	0	1	-1.01159	downReg
Q9JHJ3	Q9JHJ3	0.497	0	1	-1.00868	downReg
Q3U4A3	Cd2bp2	0.497	0	1	-1.00868	downReg
P51410	Rpl9	0.497	0	1	-1.00868	downReg
Q3UE17-2	Q3UE17-2	0.5	0	1	-1	downReg
B2RQA7	Ncapg	0.503	0	1	-0.99137	downReg
Q3ULT8	Nfkb2	0.504	0	1	-0.988504	downReg
A2VCP7	Psmf1	0.506	0	1	-0.982791	downReg
Q3U2W5	Lgals8	0.506	0	1	-0.982791	downReg
Q8JZX4	Rbm17	0.506	0	1	-0.982791	downReg
P80313	Cct7	0.507	0	1	-0.979942	downReg
Q3U2B2	Npc1	0.507	0	1	-0.979942	downReg
Q7TN20	Ythdf3	0.508	0	1	-0.9771	downReg
Q3TLH4-5	Q3TLH4-5	0.51	0	1	-0.971431	downReg
Q6ZWY7	Pfdn5	0.512	0	1	-0.965784	downReg
P60335	Pcbp1	0.513	0	1	-0.962969	downReg
Q9CQ48	Nudcd2	0.513	0	1	-0.962969	downReg
S4R1L5	Birc6	0.515	0	1	-0.957356	downReg
Q3TEP0	Aaas	0.517	0	1	-0.951764	downReg
Q80XI4	Pip4k2b	0.52	0	1	-0.943416	downReg
Q8CH72	Trim32	0.521	0	1	-0.940645	downReg
J3QJZ3	Gm6472	0.521	0	1	-0.940645	downReg
D3YW86	Tsc22d1	0.521	0	1	-0.940645	downReg
D3Z1Z8	Stmn1	0.523	0	1	-0.935117	downReg
P62264	Rps14	0.525	0	1	-0.929611	downReg
Q0VER3	Smad9	0.526	0	1	-0.926865	downReg
F6XQW1	Stag1	0.527	0	1	-0.924125	downReg
P61971	Nutf2	0.528	0	1	-0.92139	downReg
Q9DAW9	Cnn3	0.531	0	1	-0.913216	downReg
Q8R0H9	Gga1	0.531	0	1	-0.913216	downReg
O70194	Eif3d	0.532	0	1	-0.910502	downReg
G3UW85	Erh	0.532	0	1	-0.910502	downReg
Q9CPS7	Pno1	0.532	0	1	-0.910502	downReg
P15864	Hist1h1c	0.533	0	1	-0.907793	downReg
E9QN31	Nop2	0.533	0	1	-0.907793	downReg
A2AUR7	Rsu1	0.533	0	1	-0.907793	downReg
Q9Z0H3	Smarcb1	0.535	0	1	-0.902389	downReg
D3YVF2	Pbk	0.535	0	1	-0.902389	downReg
Q8BH04	Pck2	0.537	0	1	-0.897006	downReg
Q9CSC2	Snx3	0.539	0	1	-0.891643	downReg
Q6ZWU9	Rps27	0.541	0	1	-0.8863	downReg
E3VVQ8	Svil	0.543	0	1	-0.880976	downReg
Q9D937	1810009A15Rik	0.543	0	1	-0.880976	downReg
Q8CI59-2	Q8CI59-2	0.544	0	1	-0.878321	downReg
Q3UGB5	Dazap1	0.547	0	1	-0.870387	downReg
Q8K2T8	Paf1	0.548	0	1	-0.867752	downReg
G3X8X7	Vps16	0.549	0	1	-0.865122	downReg
Q62351	Tfrc	0.549	0	1	-0.865122	downReg
D3Z0U3	Tmem120a	0.549	0	1	-0.865122	downReg
G3UW70	Lamtor5	0.552	0	1	-0.85726	downReg
O88986	Gcat	0.553	0	1	-0.854649	downReg
B2CY77	Rpsa	0.553	0	1	-0.854649	downReg
Q8R4R6	Nup35	0.555	0	1	-0.84944	downReg
Q3U2K1	Prmt3	0.557	0	1	-0.844251	downReg
Q64152-2	Btf3-2	0.559	0	1	-0.83908	downReg
Q8R1K1	Ubac2	0.559	0	1	-0.83908	downReg
Q99104	Myo5a	0.562	0	1	-0.831358	downReg
Q3TMZ8	Hnrnpab	0.564	0	1	-0.826233	downReg
Q8BHC4	Dcakd	0.564	0	1	-0.826233	downReg
P43274	Hist1h1e	0.565	0	1	-0.823677	downReg
Q3TMX5	Manf	0.567	0	1	-0.818579	downReg
Q99KF5	Hprt	0.569	0	1	-0.813499	downReg
P97864	Casp7	0.569	0	1	-0.813499	downReg
Q6PAT0	Adat3	0.571	0	1	-0.808437	downReg
D3YXX8	Tprkb	0.573	0	1	-0.803393	downReg
Q9DC50	Crot	0.574	0	1	-0.800877	downReg
Q3TJG6	Q3TJG6	0.574	0	1	-0.800877	downReg
Q5DTM8	Rnf20	0.576	0	1	-0.795859	downReg
Q8BTX6	Skiv2l2	0.576	0	1	-0.795859	downReg
Q9QZQ1-2	Q9QZQ1-2	0.577	0	1	-0.793357	downReg
Q3THS6	Mat2a	0.58	0	1	-0.785875	downReg
Q9CY27	Tecr	0.58	0	1	-0.785875	downReg
O54941	Smarce1	0.582	0	1	-0.780909	downReg
D3YYI8	Gm10093	0.583	0	1	-0.778432	downReg
D3Z0G0	Nif3l1	0.583	0	1	-0.778432	downReg
Q99JW2	Acy1	0.584	0	1	-0.77596	downReg
Q7M6Y3-2	Q7M6Y3-2	0.584	0	1	-0.77596	downReg
Q3TI79	Dkc1	0.585	0	1	-0.773491	downReg
Q8CFI2	Cdc34	0.585	0	1	-0.773491	downReg
Q3V1M8	Hdlbp	0.587	0	1	-0.768568	downReg
P09528	Fth1	0.587	0	1	-0.768568	downReg
D3YVY9	Dscc1	0.588	0	1	-0.766112	downReg
Q3UK24	Wdr37	0.588	0	1	-0.766112	downReg
Q3TJ78	Poldip3	0.589	0	1	-0.76366	downReg
Q99N87	Mrps5	0.589	0	1	-0.76366	downReg
Q3U8B3	Rpa1	0.589	0	1	-0.76366	downReg
Q7TQD7	Myo1b	0.59	0	1	-0.761213	downReg
H9KV00	Son	0.592	0	1	-0.756331	downReg
Q8BNS0	Drg1	0.593	0	1	-0.753896	downReg
Q5SNZ0-2	Q5SNZ0-2	0.594	0	1	-0.751465	downReg
Q05DU8	Rrm1	0.598	0	1	-0.741783	downReg
Q8VCN5	Cth	0.598	0	1	-0.741783	downReg
D3Z0A2	Prmt1	0.599	0	1	-0.739372	downReg
Q8K566	Csad	0.6	0	1	-0.736966	downReg
Q3TNC8	Ctsl	0.602	0	1	-0.732165	downReg
Q9CQZ1	Hsbp1	0.602	0	1	-0.732165	downReg
Q8K297	Colgalt1	0.603	0	1	-0.72977	downReg
Q3UJS0	Rpl8	0.606	0	1	-0.72261	downReg
Q8BUK6	Hook3	0.606	0	1	-0.72261	downReg
J3QNB1	Larp1	0.606	0	1	-0.72261	downReg
Q91XI1	Dus3l	0.606	0	1	-0.72261	downReg
D3YXP6	Pmvk	0.607	0	1	-0.720232	downReg
Q8C2T6	Pola2	0.609	0	1	-0.715486	downReg
Q80U95	Ube3c	0.609	0	1	-0.715486	downReg
F6S7W6	Sik3	0.611	0	1	-0.710756	downReg
Q8BFY9-2	Q8BFY9-2	0.613	0	1	-0.706041	downReg
Q9D1N9	Mrpl21	0.615	0	1	-0.701342	downReg
K7Q751	Ptk2	0.615	0	1	-0.701342	downReg
Q8R0G9	Nup133	0.615	0	1	-0.701342	downReg
Q8CBY1-2	Q8CBY1-2	0.616	0	1	-0.698998	downReg
E9PYB0	Ahnak2	0.619	0	1	-0.691989	downReg
K0BWC3	Palld	0.62	0	1	-0.68966	downReg
D3YXT4	Gm5619	0.621	0	1	-0.687335	downReg
P68368	Tuba4a	0.621	0	1	-0.687335	downReg
D3YVZ9	Mrps21	0.622	0	1	-0.685014	downReg
Q3UUG1	Taok1	0.622	0	1	-0.685014	downReg
Q3TZ32	Aars	0.623	0	1	-0.682696	downReg
Q9CQC6	Bzw1	0.623	0	1	-0.682696	downReg
Q3UPH7-2	Arhgef40-2	0.623	0	1	-0.682696	downReg
Q8K2V1-2	Ppp4r1-2	0.623	0	1	-0.682696	downReg
Q9Z1F9	Uba2	0.624	0	1	-0.680382	downReg
Q3UL78	Cdc42	0.625	0	1	-0.678072	downReg
Q9D2Y4-2	Q9D2Y4-2	0.631	0	1	-0.664288	downReg
Q3V471	Lgals3	0.632	0	1	-0.662004	downReg
Q3UR97	Snx21	0.633	0	1	-0.659723	downReg
Q8R3N1	Nop14	0.634	0	1	-0.657445	downReg
Q8C4Q6	Aida	0.634	0	1	-0.657445	downReg
Q4FK59	Eno3	0.634	0	1	-0.657445	downReg
D3YWG5	Tsen34	0.634	0	1	-0.657445	downReg
Q9QYS9-2	Q9QYS9-2	0.635	0	1	-0.655172	downReg
Q9EP71	Rai14	0.635	0	1	-0.655172	downReg
P97304	Polr1d	0.636	0	1	-0.652901	downReg
A2AW05	Ssrp1	0.636	0	1	-0.652901	downReg
Q571F9	G3bp1	0.637	0	1	-0.650635	downReg
P32020	Scp2	0.638	0	1	-0.648372	downReg
P70677	Casp3	0.638	0	1	-0.648372	downReg
Q60749	Khdrbs1	0.64	0	1	-0.643856	downReg
Q3V3A4	Vps52	0.641	0	1	-0.641604	downReg
Q9CQM5	Txndc17	0.643	0	1	-0.637109	downReg
Q3U3F4	Map2k1	0.643	0	1	-0.637109	downReg
Q5FWB6	Rplp0	0.644	0	1	-0.634867	downReg
Q8C3I8	Fam203a	0.645	0	1	-0.632629	downReg
Q9CWM4	Pfdn1	0.645	0	1	-0.632629	downReg
Q8BW10	Nob1	0.645	0	1	-0.632629	downReg
Q3TZ17	Pdlim1	0.646	0	1	-0.630394	downReg
Q91VW3	Sh3bgrl3	0.647	0	1	-0.628162	downReg
D3Z0X5	Phldb1	0.647	0	1	-0.628162	downReg
B9EKJ3	Mon2	0.648	0	1	-0.625934	downReg
Q3U343	Zfp622	0.649	0	1	-0.62371	downReg
Q91VW5	Golga4	0.649	0	1	-0.62371	downReg
Q921S7	Mrpl37	0.649	0	1	-0.62371	downReg
Q8C5M4	Pdcd6	0.649	0	1	-0.62371	downReg
I7HLV2	Rpl10	0.651	0	1	-0.619271	downReg
Q8BKC5-2	Q8BKC5-2	0.652	0	1	-0.617056	downReg
E9Q0S6	Tns1	0.653	0	1	-0.614845	downReg
Q8BM72	Hspa13	0.653	0	1	-0.614845	downReg
J3QK52	Noc2l	0.654	0	1	-0.612637	downReg
Q6NVC2	Tial1	0.655	0	1	-0.610433	downReg
Q3B7Z2	Osbp	0.656	0	1	-0.608232	downReg
A2AWA9	Rabgap1	0.656	0	1	-0.608232	downReg
Q08093	Cnn2	0.656	0	1	-0.608232	downReg
Q8C438	Ank	0.656	0	1	-0.608232	downReg
P08775	Polr2a	0.658	0	1	-0.603841	downReg
Q8BP71-2	Q8BP71-2	0.658	0	1	-0.603841	downReg
Q9D020-1	Q9D020-1	0.659	0	1	-0.60165	downReg
D3Z1X8	Smarcc1	0.659	0	1	-0.60165	downReg
B2RUG7	Zfr	0.66	0	1	-0.599462	downReg
O54825	Bysl	0.66	0	1	-0.599462	downReg
A2AWT5	Ubtf	0.661	0	1	-0.597278	downReg
Q8VD75	Hip1	0.663	0	1	-0.592919	downReg
Q61033	Tmpo	0.665	0	1	-0.588574	downReg
Q7TNV0	Dek	0.665	0	1	-0.588574	downReg
Q8BMJ3	Eif1ax	0.665	0	1	-0.588574	downReg
Q9JJ78	Pbk	0.665	0	1	-0.588574	downReg
Q8K205	Pop1	0.667	0	1	-0.584241	downReg
Q8C2D2	Ufd1l	0.667	0	1	-0.584241	downReg
Q91WN1	Dnajc9	0.669	0	1	-0.579922	downReg
Q05DH9	Srd5a3	0.67	0	1	-0.577767	downReg
Q3UJP8	Gart	0.671	0	1	-0.575615	downReg
Q99LJ6	Gpx7	0.672	0	1	-0.573467	downReg
Q3UFZ8	Kif3b	0.673	0	1	-0.571322	downReg
Q3UDM0	Mob1b	0.673	0	1	-0.571322	downReg
Q8BP21	Cdk4	0.673	0	1	-0.571322	downReg
Q4FZL1	Eif4a1	0.674	0	1	-0.56918	downReg
Q7TMI0	Psmd11	0.674	0	1	-0.56918	downReg
E9QPE8	Plec	0.674	0	1	-0.56918	downReg
Q3UBI6	Rpl7	0.675	0	1	-0.567041	downReg
Q3TAB8	Pacs1	0.675	0	1	-0.567041	downReg
Q91W92	Cdc42ep1	0.675	0	1	-0.567041	downReg
P10493	Nid1	0.676	0	1	-0.564905	downReg
O35969-2	O35969-2	0.676	0	1	-0.564905	downReg
P57784	Snrpa1	0.677	0	1	-0.562772	downReg
O35344	Kpna3	0.679	0	1	-0.558517	downReg
P27612	Plaa	0.679	0	1	-0.558517	downReg
Q80UW8	Polr2e	0.68	0	1	-0.556393	downReg
Q9DCB8	Isca2	0.681	0	1	-0.554273	downReg
Q3UAS2	Capza1	0.682	0	1	-0.552156	downReg
P14115	Rpl27a	0.682	0	1	-0.552156	downReg
Q91VJ2	Prkcdbp	0.683	0	1	-0.550043	downReg
Q99KC3	Nop2	0.683	0	1	-0.550043	downReg
P59325	Eif5	0.684	0	1	-0.547932	downReg
P68037	Ube2l3	0.685	0	1	-0.545824	downReg
Q80XR5	U2af2	0.685	0	1	-0.545824	downReg
D3Z645	Vps29	0.686	0	1	-0.54372	downReg
F6QKK2	Arl8a	0.686	0	1	-0.54372	downReg
F7CVJ5	Ahnak2	0.687	0	1	-0.541618	downReg
G3UX26	Vdac2	0.688	0	1	-0.53952	downReg
Q9CVB6	Arpc2	0.689	0	1	-0.537424	downReg
P09411	Pgk1	0.69	0	1	-0.535332	downReg
Q9EPS3	Glce	0.691	0	1	-0.533242	downReg
Q60972	Rbbp4	0.691	0	1	-0.533242	downReg
Q5SQ20	Pes1	0.692	0	1	-0.531156	downReg
A5JUZ1	Ubc	0.693	0	1	-0.529073	downReg
Q6P7V9	Smc4	0.693	0	1	-0.529073	downReg
Q3UJX2	Ctnnbl1	0.693	0	1	-0.529073	downReg
Q9D0G0	Mrps30	0.694	0	1	-0.526992	downReg
Q8BHL5-2	Q8BHL5-2	0.694	0	1	-0.526992	downReg
Q3U561	Rpl10a	0.697	0	1	-0.520769	downReg
Q0GNC1-3	Inf2-3	0.697	0	1	-0.520769	downReg
Q3UH59	Myh10	0.698	0	1	-0.518701	downReg
P07091	S100a4	0.698	0	1	-0.518701	downReg
Q3U740	Eif6	0.699	0	1	-0.516636	downReg
Q9CY64	Blvra	0.7	0	1	-0.514573	downReg
Q3THE7	Aldh9a1	0.701	0	1	-0.512514	downReg
A2APM1	Cd44	0.701	0	1	-0.512514	downReg
D3YYN3	Exosc8	0.701	0	1	-0.512514	downReg
O55222	Ilk	0.701	0	1	-0.512514	downReg
Q3UK08	Tsg101	0.701	0	1	-0.512514	downReg
Q3TWV4	Ap2m1	0.702	0	1	-0.510457	downReg
D3Z794	Sumo2	0.703	0	1	-0.508403	downReg
Q8K363	Ddx18	0.703	0	1	-0.508403	downReg
F6XC25	Cc2d1b	0.704	0	1	-0.506353	downReg
A2BI12	Psip1	0.704	0	1	-0.506353	downReg
A2VDH5	Gnl1	0.706	0	1	-0.50226	downReg
Q3TKT4-2	Q3TKT4-2	0.709	0	1	-0.496142	downReg
Q3UBK2	Q3UBK2	0.711	0	1	-0.492079	downReg
Q9D1E6	Tbcb	0.711	0	1	-0.492079	downReg
P70227	Itpr3	0.712	0	1	-0.490051	downReg
Q6NZJ6	Eif4g1	0.712	0	1	-0.490051	downReg
Q8CG48	Smc2	0.712	0	1	-0.490051	downReg
Q9R0X4	Acot9	0.713	0	1	-0.488026	downReg
Q9CSH3	Dis3	0.717	0	1	-0.479955	downReg
Q99KJ8	Dctn2	0.717	0	1	-0.479955	downReg
B2RQQ5	Map1b	0.718	0	1	-0.477944	downReg
Q3ULI5	Ppp1r10	0.718	0	1	-0.477944	downReg
Q62383	Supt6h	0.718	0	1	-0.477944	downReg
P99026	Psmb4	0.719	0	1	-0.475936	downReg
Q8BY71	Hat1	0.72	0	1	-0.473931	downReg
Q3ULN5	Fkbp1a	0.721	0	1	-0.471929	downReg
P62245	Rps15a	0.721	0	1	-0.471929	downReg
Q91VM1	Crk	0.721	0	1	-0.471929	downReg
A2AT37	Upf2	0.722	0	1	-0.469929	downReg
P98083-2	P98083-2	0.723	0	1	-0.467932	downReg
H3BKR2	Gnb1	0.725	0	1	-0.463947	downReg
P61961	Ufm1	0.726	0	1	-0.461959	downReg
D3Z0M9	Ddx23	0.726	0	1	-0.461959	downReg
Q64337	Sqstm1	0.727	0	1	-0.459973	downReg
E9QM38	Slc12a2	0.728	0	1	-0.45799	downReg
G3UX23	Gne	0.729	0	1	-0.456009	downReg
Q5SQB0	Npm1	0.729	0	1	-0.456009	downReg
A2AER8	Pqbp1	0.73	0	1	-0.454032	downReg
Q3TPK8	Rbms1	0.732	0	1	-0.450084	downReg
A2AJH3	Nmt2	0.732	0	1	-0.450084	downReg
Q9DB93	Mea1	0.733	0	1	-0.448115	downReg
Q9JMH6-2	Q9JMH6-2	0.733	0	1	-0.448115	downReg
P62204	Calm1	0.735	0	1	-0.444184	downReg
Q05CM5	Eif5	0.735	0	1	-0.444184	downReg
O35387	Hax1	0.736	0	1	-0.442222	downReg
P62748	Hpcal1	0.737	0	1	-0.440263	downReg
Q8BTV2-2	Q8BTV2-2	0.738	0	1	-0.438307	downReg
Q8VHE0	Sec63	0.739	0	1	-0.436354	downReg
P97352	S100a13	0.74	0	1	-0.434403	downReg
Q6PA06-2	Q6PA06-2	0.741	0	1	-0.432455	downReg
Q3UCV8	Fam105b	0.742	0	1	-0.430509	downReg
Q3UJN2	Ruvbl1	0.744	0	1	-0.426625	downReg
Q52KC3	Mcm5	0.746	0	1	-0.422752	downReg
Q7TPD9	Arpc4	0.746	0	1	-0.422752	downReg
Q3UJB9-2	Q3UJB9-2	0.747	0	1	-0.42082	downReg
Q9CQ62	Decr1	0.747	0	1	-0.42082	downReg
Q8BLN5	Lss	0.747	0	1	-0.42082	downReg
Q3UXN3	Cars	0.747	0	1	-0.42082	downReg
Q61171	Prdx2	0.748	0	1	-0.41889	downReg
O08583	Alyref	0.748	0	1	-0.41889	downReg
Q3TXV4	Rab31	0.751	0	1	-0.413115	downReg
Q80XR3	Cryz	0.752	0	1	-0.411195	downReg
M0QWP2	Emc8	0.753	0	1	-0.409278	downReg
D3Z2J3	Dhx30	0.753	0	1	-0.409278	downReg
Q6ZWZ4	Rpl36	0.754	0	1	-0.407364	downReg
P16045	Lgals1	0.755	0	1	-0.405451	downReg
Q9D3L3	Snap23	0.756	0	1	-0.403542	downReg
Q9CZD3	Gars	0.756	0	1	-0.403542	downReg
Q9D1M0	Sec13	0.757	0	1	-0.401635	downReg
Q9Z1N5	Ddx39b	0.76	0	1	-0.395929	downReg
Q3U9P0	Rps10	0.761	0	1	-0.394032	downReg
P62301	Rps13	0.761	0	1	-0.394032	downReg
Q8R050-2	Q8R050-2	0.762	0	1	-0.392137	downReg
D3YWR7	Qdpr	0.763	0	1	-0.390245	downReg
Q6P4T2	Snrnp200	0.764	0	1	-0.388355	downReg
Q8BLH7	Hirip3	0.764	0	1	-0.388355	downReg
U3M993	Nsdhl	0.764	0	1	-0.388355	downReg
Q3T9N0	Apbb2	0.768	0	1	-0.380822	downReg
Q64737	Gart	0.77	0	1	-0.37707	downReg
P10630-2	P10630-2	0.772	0	1	-0.373327	downReg
Q8K2T1	Nmral1	0.773	0	1	-0.37146	downReg
Q3TZJ2	Rabep2	0.775	0	1	-0.367732	downReg
Q9JKF1	Iqgap1	0.776	0	1	-0.365871	downReg
Q8C9C2	Minpp1	0.776	0	1	-0.365871	downReg
P97807-2	P97807-2	0.776	0	1	-0.365871	downReg
A1L333	Ddx5	0.778	0	1	-0.362158	downReg
Q921M3	Sf3b3	0.78	0	1	-0.358454	downReg
Q3TFE8	Kpnb1	0.78	0	1	-0.358454	downReg
A2AMV1	Mrto4	0.78	0	1	-0.358454	downReg
Q8C854	Myef2	0.784	0	1	-0.351074	downReg
Q6ZQK2	Iqgap1	0.784	0	1	-0.351074	downReg
Q8VDD5	Myh9	0.785	0	1	-0.349235	downReg
P70349	Hint1	0.785	0	1	-0.349235	downReg
A2BE92	Set	0.787	0	1	-0.345564	downReg
I3PQW3	Larp7	0.787	0	1	-0.345564	downReg
D3Z7C0	Mrpl40	0.789	0	1	-0.341903	downReg
Q5SUR0	Pfas	0.789	0	1	-0.341903	downReg
Q3TVM1	Sf3a1	0.789	0	1	-0.341903	downReg
Q91VK1	Bzw2	0.79	0	1	-0.340075	downReg
Q9WVA4	Tagln2	0.79	0	1	-0.340075	downReg
E9Q2H1	Ubr5	0.79	0	1	-0.340075	downReg
Q3V0Z8	Ddx5	0.792	0	1	-0.336428	downReg
Q00519	Xdh	0.793	0	1	-0.334607	downReg
Q3TKA0	Gnpda1	0.794	0	1	-0.332789	downReg
Q9Z2X1-2	Q9Z2X1-2	0.794	0	1	-0.332789	downReg
Q61599	Arhgdib	0.795	0	1	-0.330973	downReg
Q3TWN8	Aldh18a1	0.797	0	1	-0.327348	downReg
Q3UVK0	Ermp1	0.799	0	1	-0.323733	downReg
B2RQ18	Fkbp15	0.799	0	1	-0.323733	downReg
A2AFP4	Rab9	0.799	0	1	-0.323733	downReg
Q7TN29-2	Q7TN29-2	0.8	0	1	-0.321928	downReg
D3YYS7	Rnmt	0.8	0	1	-0.321928	downReg
Q9CQT2	Rbm7	0.801	0	1	-0.320126	neutralReg
E9QKR0	Gnb2	0.802	0	1	-0.318326	neutralReg
Q3UDI8	Mcm7	0.802	0	1	-0.318326	neutralReg
Q3ULD6	Mcm3	0.807	0	1	-0.309359	neutralReg
Q9D6Z1	Nop56	0.808	0	1	-0.307573	neutralReg
Q7TMK9-2	Q7TMK9-2	0.809	0	1	-0.305788	neutralReg
Q3UK02	Mrpl9	0.81	0	1	-0.304006	neutralReg
P47963	Rpl13	0.81	0	1	-0.304006	neutralReg
D3Z0Q6	Gys1	0.811	0	1	-0.302226	neutralReg
P61089	Ube2n	0.813	0	1	-0.298673	neutralReg
P05201	Got1	0.813	0	1	-0.298673	neutralReg
Q9CQU5	Zwint	0.813	0	1	-0.298673	neutralReg
Q5SV02	Rad50	0.815	0	1	-0.295128	neutralReg
Q3TE63	Q3TE63	0.815	0	1	-0.295128	neutralReg
P27641	Xrcc5	0.815	0	1	-0.295128	neutralReg
F6RPJ9	Ide	0.816	0	1	-0.293359	neutralReg
Q91ZH2	Pcna	0.817	0	1	-0.291592	neutralReg
Q8R038	Myg1	0.817	0	1	-0.291592	neutralReg
B9EKP5	Flna	0.819	0	1	-0.288065	neutralReg
Q9CZX8	Rps19	0.82	0	1	-0.286304	neutralReg
Q9D8E6	Rpl4	0.821	0	1	-0.284546	neutralReg
Q9CQ60	Pgls	0.821	0	1	-0.284546	neutralReg
Q3TFA5	Psmc4	0.821	0	1	-0.284546	neutralReg
Q9CQ65	Mtap	0.822	0	1	-0.28279	neutralReg
Q8CGF4	Sec24c	0.822	0	1	-0.28279	neutralReg
Q91YR1	Twf1	0.822	0	1	-0.28279	neutralReg
Q3UI30	Ewsr1	0.822	0	1	-0.28279	neutralReg
Q99M71-2	Epdr1-2	0.826	0	1	-0.275786	neutralReg
Q9D2R0	Aacs	0.827	0	1	-0.274041	neutralReg
P34022	Ranbp1	0.827	0	1	-0.274041	neutralReg
Q3UKW2	Calm1	0.828	0	1	-0.272297	neutralReg
Q6A4J8-2	Q6A4J8-2	0.828	0	1	-0.272297	neutralReg
Q3U7V7	Pfn1	0.829	0	1	-0.270556	neutralReg
Q3TDD9	Ppp1r21	0.83	0	1	-0.268817	neutralReg
Q3TVM2	Aldh2	0.831	0	1	-0.26708	neutralReg
Q3UA81	Eef1a1	0.834	0	1	-0.261881	neutralReg
D3YTP0	Steap3	0.834	0	1	-0.261881	neutralReg
P62965	Crabp1	0.835	0	1	-0.260152	neutralReg
B1AUY7	Naa10	0.835	0	1	-0.260152	neutralReg
Q5DTP7	Chd4	0.836	0	1	-0.258425	neutralReg
Q8R0S2-2	Q8R0S2-2	0.837	0	1	-0.2567	neutralReg
Q9CW46	Raver1	0.838	0	1	-0.254978	neutralReg
Q9Z1X4-2	Q9Z1X4-2	0.838	0	1	-0.254978	neutralReg
Q9DCU6	Mrpl4	0.839	0	1	-0.253257	neutralReg
Q9D0I9	Rars	0.842	0	1	-0.248108	neutralReg
Q6A0A1	mKIAA0224	0.842	0	1	-0.248108	neutralReg
Q3UID0	Smarcc2	0.842	0	1	-0.248108	neutralReg
Q8C052	Map1s	0.842	0	1	-0.248108	neutralReg
Q8CGC6	Rbm28	0.842	0	1	-0.248108	neutralReg
E9Q3B5	Gm10774	0.843	0	1	-0.246395	neutralReg
Q3U8X1	Eif3f	0.846	0	1	-0.24127	neutralReg
A2AL12	Hnrnpa3	0.85	0	1	-0.234465	neutralReg
G3UZI2	Syncrip	0.851	0	1	-0.232769	neutralReg
F8VQC7	Ktn1	0.851	0	1	-0.232769	neutralReg
Q8C7V6	Abcc1	0.854	0	1	-0.227692	neutralReg
Q11011	Npepps	0.856	0	1	-0.224317	neutralReg
P40142	Tkt	0.857	0	1	-0.222633	neutralReg
A3KFU5	Pabpc4	0.86	0	1	-0.217591	neutralReg
Q8R1F1	Fam129b	0.86	0	1	-0.217591	neutralReg
Q64152	Btf3	0.862	0	1	-0.21424	neutralReg
F6ZFU0	Eef1d	0.863	0	1	-0.212568	neutralReg
Q99LS3	Psph	0.864	0	1	-0.210897	neutralReg
Q9D0E1-2	Q9D0E1-2	0.865	0	1	-0.209228	neutralReg
Q9DBF1-2	Q9DBF1-2	0.865	0	1	-0.209228	neutralReg
Q7TPT7	Vars	0.866	0	1	-0.207561	neutralReg
Q9CWI3	Bccip	0.866	0	1	-0.207561	neutralReg
D3Z2Z1	Clip1	0.869	0	1	-0.202572	neutralReg
Q3UWW9	Psmd11	0.869	0	1	-0.202572	neutralReg
E9PYH2	Acot7	0.87	0	1	-0.200913	neutralReg
Q3TCP5	Ezr	0.875	0	1	-0.192645	neutralReg
Q3TZP3	Mta2	0.876	0	1	-0.190997	neutralReg
Q3THE2	Myl12b	0.877	0	1	-0.189351	neutralReg
Q3UFZ6	Caprin1	0.884	0	1	-0.177882	neutralReg
Q9WUL7	Arl3	0.889	0	1	-0.169745	neutralReg
Q3U0V1	Khsrp	0.892	0	1	-0.164884	neutralReg
Q8R0F6	Ilkap	0.894	0	1	-0.161653	neutralReg
Q3UJ44	Capg	0.896	0	1	-0.158429	neutralReg
Q3ULZ3	Psat1	0.898	0	1	-0.155213	neutralReg
Q3TGH6	Fen1	0.899	0	1	-0.153607	neutralReg
Q8CGC7	Eprs	0.899	0	1	-0.153607	neutralReg
A2AH85	Eftud2	0.907	0	1	-0.140826	neutralReg
A0AUN0	Sec23ip	0.908	0	1	-0.139236	neutralReg
Q3TNL1	G6pdx	0.913	0	1	-0.131313	neutralReg
Q3V3R1	Mthfd1l	0.917	0	1	-0.125006	neutralReg
A1BN54	Actn1	0.919	0	1	-0.121863	neutralReg
Q7TPS7	Nfyc	0.92	0	1	-0.120294	neutralReg
Q3U2A5	D030056L22Rik	0.925	0	1	-0.112475	neutralReg
Q811S7	Ubp1	0.926	0	1	-0.110916	neutralReg
Q3U9G9	Lbr	0.935	0	1	-0.0969617	neutralReg
Q9DBZ1-2	Ikbip-2	1.046	0	1	0.0648829	neutralReg
Q64521	Gpd2	1.078	0	1	0.108357	neutralReg
Q3UMP2	Hmgcl	1.081	0	1	0.112367	neutralReg
P16546-2	P16546-2	1.082	0	1	0.1137	neutralReg
B1AX58	Pls3	1.084	0	1	0.116365	neutralReg
P08249	Mdh2	1.088	0	1	0.121679	neutralReg
Q80X90	Flnb	1.089	0	1	0.123004	neutralReg
Q3U4Y0	H1f0	1.097	0	1	0.133564	neutralReg
Q61425	Hadh	1.099	0	1	0.136191	neutralReg
P47962	Rpl5	1.101	0	1	0.138814	neutralReg
P26041	Msn	1.103	0	1	0.141433	neutralReg
Q6ZWN5	Rps9	1.106	0	1	0.145351	neutralReg
P63101	Ywhaz	1.112	0	1	0.153157	neutralReg
Q7TMH5	Mrpl13	1.114	0	1	0.155749	neutralReg
Q03265	Atp5a1	1.114	0	1	0.155749	neutralReg
Q3UW71	Ston1	1.116	0	1	0.158337	neutralReg
Q3TZQ2	Msn	1.118	0	1	0.16092	neutralReg
A2AQR0	Gpd2	1.12	0	1	0.163499	neutralReg
Q3TI61	Psmd2	1.121	0	1	0.164786	neutralReg
Q3THH8	Cct7	1.121	0	1	0.164786	neutralReg
Q3TWH2	Nnt	1.121	0	1	0.164786	neutralReg
Q8C1W8	Nnt	1.123	0	1	0.167358	neutralReg
P62196	Psmc5	1.126	0	1	0.171207	neutralReg
P05064	Aldoa	1.129	0	1	0.175045	neutralReg
Q3U2Z5	Eps8	1.13	0	1	0.176323	neutralReg
Q3TH46	Rdx	1.136	0	1	0.183963	neutralReg
A2AKI5	Itgav	1.137	0	1	0.185232	neutralReg
Q3TII0	Cct4	1.138	0	1	0.186501	neutralReg
P67778	Phb	1.138	0	1	0.186501	neutralReg
Q9DBX5	Pla2g4a	1.139	0	1	0.187768	neutralReg
O88811	Stam2	1.14	0	1	0.189034	neutralReg
G5E866	Sf3b1	1.142	0	1	0.191563	neutralReg
Q5EBG5	Rpl7a	1.142	0	1	0.191563	neutralReg
Q543K9	Pnp	1.144	0	1	0.194087	neutralReg
P26443	Glud1	1.145	0	1	0.195348	neutralReg
Q9DB20	Atp5o	1.148	0	1	0.199123	neutralReg
Q61553	Fscn1	1.149	0	1	0.200379	neutralReg
Q9D8N0	Eef1g	1.149	0	1	0.200379	neutralReg
Q3U4W8	Usp5	1.15	0	1	0.201634	neutralReg
Q8BTU6	Eif4a2	1.153	0	1	0.205393	neutralReg
H3BKH6	Esd	1.153	0	1	0.205393	neutralReg
Q3TKG4	Psmc3	1.153	0	1	0.205393	neutralReg
Q8BMS1	Hadha	1.153	0	1	0.205393	neutralReg
Q3UXT6	Rbm39	1.154	0	1	0.206643	neutralReg
Q3THL7	Vdac1	1.155	0	1	0.207893	neutralReg
Q99LF4	Rtcb	1.157	0	1	0.210389	neutralReg
Q9CQN7	Mrpl41	1.159	0	1	0.212881	neutralReg
Q9D0K2	Oxct1	1.16	0	1	0.214125	neutralReg
P70698	Ctps1	1.161	0	1	0.215368	neutralReg
Q9JHW2	Nit2	1.164	0	1	0.219091	neutralReg
Q99N15	Hsd17b10	1.167	0	1	0.222805	neutralReg
Q3U7K4	9030617O03Rik	1.168	0	1	0.22404	neutralReg
Q8BPH1	Ywhae	1.168	0	1	0.22404	neutralReg
P23116	Eif3a	1.171	0	1	0.227741	neutralReg
A2AVJ7	Rrbp1	1.172	0	1	0.228973	neutralReg
Q8BHN3-2	Q8BHN3-2	1.174	0	1	0.231432	neutralReg
Q3TQL4	Immt	1.175	0	1	0.232661	neutralReg
A2AFW6	Mtch2	1.176	0	1	0.233888	neutralReg
P46638	Rab11b	1.176	0	1	0.233888	neutralReg
Q3TGQ3	Ctnna1	1.179	0	1	0.237564	neutralReg
B2RRE8	Cd2ap	1.18	0	1	0.238787	neutralReg
Q6KAM6	Arhgef1	1.184	0	1	0.243669	neutralReg
P51150	Rab7a	1.185	0	1	0.244887	neutralReg
Q8BH59	Slc25a12	1.185	0	1	0.244887	neutralReg
Q5SXR6	Cltc	1.189	0	1	0.249749	neutralReg
Q9DBH5	Lman2	1.192	0	1	0.253384	neutralReg
Q3T992	Ubqln1	1.192	0	1	0.253384	neutralReg
O35129	Phb2	1.195	0	1	0.257011	upReg
P97384	Anxa11	1.196	0	1	0.258217	upReg
Q925I1	Atad3	1.196	0	1	0.258217	upReg
Q8C2E7	Kiaa0196	1.197	0	1	0.259423	upReg
Q3UXP2	Ruvbl2	1.198	0	1	0.260628	upReg
P70699	Gaa	1.202	0	1	0.265437	upReg
Q8C266	Rab5c	1.203	0	1	0.266637	upReg
Q6NWW1	Ube4b	1.204	0	1	0.267835	upReg
Q6UIL4	Q6UIL4	1.204	0	1	0.267835	upReg
Q3UJW9	Akr1a1	1.206	0	1	0.27023	upReg
Q3UPL0-2	Q3UPL0-2	1.206	0	1	0.27023	upReg
Q3TJD4	Atp5f1	1.207	0	1	0.271426	upReg
Q3UC51	Ddost	1.207	0	1	0.271426	upReg
Q9DBN7	Eci1	1.208	0	1	0.27262	upReg
P34884	Mif	1.209	0	1	0.273814	upReg
G5E8V9	Arfip1	1.209	0	1	0.273814	upReg
P52480	Pkm	1.213	0	1	0.27858	upReg
Q6PDI5-2	Q6PDI5-2	1.213	0	1	0.27858	upReg
P70441	Slc9a3r1	1.213	0	1	0.27858	upReg
Q3U4M7	Tpp2	1.214	0	1	0.279768	upReg
H7BX01	Opa1	1.214	0	1	0.279768	upReg
P47856-2	P47856-2	1.217	0	1	0.283329	upReg
Q8VCT3	Rnpep	1.218	0	1	0.284514	upReg
Q8BH80	Vapb	1.219	0	1	0.285698	upReg
Q9CQS8	Sec61b	1.221	0	1	0.288063	upReg
P51859	Hdgf	1.221	0	1	0.288063	upReg
D3YV69	Rab6a	1.221	0	1	0.288063	upReg
Q8R0M2	Ugp2	1.225	0	1	0.292782	upReg
Q3USK2	Csnk1d	1.227	0	1	0.295135	upReg
Q3TXS7	Psmd1	1.232	0	1	0.301002	upReg
Q8VDN2	Atp1a1	1.235	0	1	0.304511	upReg
B9EHJ3	Tjp1	1.235	0	1	0.304511	upReg
Q9EP72	Emc7	1.235	0	1	0.304511	upReg
E9Q6Z0	Cul5	1.235	0	1	0.304511	upReg
Q3UKT3	Oat	1.236	0	1	0.305679	upReg
Q3TTX0	Matr3	1.237	0	1	0.306846	upReg
Q8C1A5	Thop1	1.238	0	1	0.308011	upReg
Q99JI4	Psmd6	1.239	0	1	0.309176	upReg
Q9CRD0	Ociad1	1.239	0	1	0.309176	upReg
Q8C1V4	Kars	1.24	0	1	0.31034	upReg
Q3TJJ6	Q3TJJ6	1.246	0	1	0.317304	upReg
D3YU17	Ncln	1.246	0	1	0.317304	upReg
P53994	Rab2a	1.25	0	1	0.321928	upReg
Q9D880	Timm50	1.251	0	1	0.323082	upReg
Q8VC85	Lsm1	1.256	0	1	0.328836	upReg
Q6P5E5	Smc3	1.257	0	1	0.329985	upReg
F6SQH7	Poldip2	1.257	0	1	0.329985	upReg
Q5SW88	Rab1	1.257	0	1	0.329985	upReg
Q8C2Q7	Hnrnph1	1.259	0	1	0.332278	upReg
Q63918	Sdpr	1.261	0	1	0.334568	upReg
Q9D273-2	Q9D273-2	1.262	0	1	0.335712	upReg
D3YVM8	Bloc1s1	1.263	0	1	0.336855	upReg
Q3V2D0	Lonp1	1.263	0	1	0.336855	upReg
P63321	Rala	1.265	0	1	0.339137	upReg
B2RXR3	Cnot1	1.265	0	1	0.339137	upReg
A2AFQ2	Hsd17b10	1.265	0	1	0.339137	upReg
E9QMH7	Ikbip	1.266	0	1	0.340277	upReg
Q8CEE7	Rdh13	1.269	0	1	0.343692	upReg
P50429	Arsb	1.272	0	1	0.347099	upReg
D3Z7P3	Gls	1.273	0	1	0.348232	upReg
Q8BXU2	Parp3	1.273	0	1	0.348232	upReg
D3Z0F5	Cops6	1.274	0	1	0.349365	upReg
Q3U8D2	St13	1.274	0	1	0.349365	upReg
Q80UU9	Pgrmc2	1.277	0	1	0.352759	upReg
Q3UF82	Mapk1	1.278	0	1	0.353888	upReg
Q50HX3	Rab14	1.278	0	1	0.353888	upReg
O08547	Sec22b	1.28	0	1	0.356144	upReg
D5MCW4	Cuta	1.282	0	1	0.358396	upReg
E0CZ62	Mgst2	1.284	0	1	0.360645	upReg
Q3TTM6	Pmpca	1.286	0	1	0.362891	upReg
Q3TUI1	Anxa6	1.289	0	1	0.366252	upReg
Q6PDM2	Srsf1	1.29	0	1	0.367371	upReg
F7B227	Ech1	1.291	0	1	0.368489	upReg
H3BJL6	Esd	1.292	0	1	0.369606	upReg
Q6PB66	Lrpprc	1.294	0	1	0.371838	upReg
E9Q3Q6	Alcam	1.294	0	1	0.371838	upReg
Q3U944	Lman1	1.295	0	1	0.372952	upReg
Q3T9E5	Ncstn	1.295	0	1	0.372952	upReg
Q9D024-2	Ccdc47-2	1.296	0	1	0.374066	upReg
Q9EPU0-2	Q9EPU0-2	1.298	0	1	0.37629	upReg
Q99LC5	Etfa	1.298	0	1	0.37629	upReg
Q9CR26	Vta1	1.3	0	1	0.378512	upReg
P54731	Faf1	1.3	0	1	0.378512	upReg
Q3UDQ7	Afg3l2	1.3	0	1	0.378512	upReg
Q571M0	Mfn1	1.301	0	1	0.379621	upReg
Q3THU8	Slc25a3	1.305	0	1	0.38405	upReg
B1AT36	Psmd12	1.307	0	1	0.386259	upReg
P19783	Cox4i1	1.309	0	1	0.388465	upReg
Q3UMC0	Spata5	1.311	0	1	0.390668	upReg
A2A6U3	Sept9	1.312	0	1	0.391768	upReg
Q3TDD8	Eif4b	1.313	0	1	0.392867	upReg
Q3TA75	Fxr2	1.313	0	1	0.392867	upReg
P56480	Atp5b	1.314	0	1	0.393965	upReg
Q5CZY9	Rps16	1.315	0	1	0.395063	upReg
Q9D1D4	Tmed10	1.318	0	1	0.39835	upReg
Q8R1G6	Pdlim2	1.318	0	1	0.39835	upReg
Q9QXS6-3	Q9QXS6-3	1.318	0	1	0.39835	upReg
Q99KV1	Dnajb11	1.321	0	1	0.40163	upReg
Q50HX0	Rab14	1.322	0	1	0.402722	upReg
Q8BX02	Kank2	1.322	0	1	0.402722	upReg
A0ZNJ2	Hibadh	1.322	0	1	0.402722	upReg
Q9D6W4	Srsf3	1.322	0	1	0.402722	upReg
Q8K2C9	ptplad1	1.326	0	1	0.407081	upReg
Q62189	Snrpa	1.329	0	1	0.410341	upReg
Q3UGN9	Stam	1.33	0	1	0.411426	upReg
Q921H8	Acaa1a	1.33	0	1	0.411426	upReg
Q3TND6	Man2b2	1.331	0	1	0.412511	upReg
Q9CPT4	D17Wsu104e	1.332	0	1	0.413594	upReg
Q8C522	Endod1	1.335	0	1	0.41684	upReg
Q99LN9	Dohh	1.336	0	1	0.41792	upReg
H3BK65	Eps15	1.336	0	1	0.41792	upReg
Q8VCQ8	Cald1	1.337	0	1	0.418999	upReg
Q3TCN2	Plbd2	1.338	0	1	0.420078	upReg
Q8C2T9	Ik	1.34	0	1	0.422233	upReg
Q3TM08	Sumf2	1.341	0	1	0.423309	upReg
D3YZG8	Mthfd2l	1.341	0	1	0.423309	upReg
Q9DCW4	Etfb	1.343	0	1	0.425459	upReg
P48758	Cbr1	1.346	0	1	0.428678	upReg
Q8BU30	Iars	1.348	0	1	0.43082	upReg
G3UZR0	Ddah2	1.348	0	1	0.43082	upReg
O35685	Nudc	1.348	0	1	0.43082	upReg
B2RXT3	Ogdhl	1.348	0	1	0.43082	upReg
Q80X54	Q80X54	1.348	0	1	0.43082	upReg
P12787	Cox5a	1.349	0	1	0.43189	upReg
P35293	Rab18	1.35	0	1	0.432959	upReg
Q3TGW0	Actr3	1.354	0	1	0.437228	upReg
Q3U9A8	Sh3bgrl	1.354	0	1	0.437228	upReg
J3QJX3	Sel1l	1.354	0	1	0.437228	upReg
O35551-3	O35551-3	1.357	0	1	0.440421	upReg
Q99PU8-2	Q99PU8-2	1.357	0	1	0.440421	upReg
Q99LC3	Ndufa10	1.359	0	1	0.442545	upReg
Q8R0F3	Sumf1	1.361	0	1	0.444667	upReg
Q9WUR9	Ak4	1.362	0	1	0.445727	upReg
Q58NB6	Dhrs9	1.364	0	1	0.447844	upReg
Q99M71	Epdr1	1.366	0	1	0.449957	upReg
Q8CG76	Akr7a2	1.368	0	1	0.452068	upReg
Q8BH64	Ehd2	1.373	0	1	0.457332	upReg
Q8C5Q4	Grsf1	1.375	0	1	0.459432	upReg
P20108	Prdx3	1.375	0	1	0.459432	upReg
Q8BFZ9	Erlin2	1.376	0	1	0.46048	upReg
A1L311	Fam13c	1.377	0	1	0.461529	upReg
Q3UBB0	Gns	1.377	0	1	0.461529	upReg
Q3TJ21	Pycr2	1.379	0	1	0.463622	upReg
Q9D832	Dnajb4	1.38	0	1	0.464668	upReg
Q5EBI8	Atp5k	1.381	0	1	0.465713	upReg
Q3UBG4	Tgfbi	1.385	0	1	0.469886	upReg
Q80ZS3	Mrps26	1.39	0	1	0.475085	upReg
G3XA35	Vcan	1.393	0	1	0.478195	upReg
Q921I9	Exosc4	1.394	0	1	0.479231	upReg
Q3UZT7	Ctnnb1	1.394	0	1	0.479231	upReg
Q3UNQ6	Epb4.1l2	1.395	0	1	0.480265	upReg
Q9D1P4	Chordc1	1.395	0	1	0.480265	upReg
Q99K01-2	Q99K01-2	1.397	0	1	0.482332	upReg
Q8BFR4	Gns	1.401	0	1	0.486457	upReg
Q2YDW2-2	Msto1-2	1.401	0	1	0.486457	upReg
Q6GT24	Prdx6	1.402	0	1	0.487486	upReg
A3R404	ATP8	1.402	0	1	0.487486	upReg
B7ZP42	Cask	1.403	0	1	0.488515	upReg
Q3UGM4	Slc4a2	1.403	0	1	0.488515	upReg
G3UWC2	Naalad2	1.404	0	1	0.489543	upReg
Q99K08	Pfkm	1.404	0	1	0.489543	upReg
Q9CZT5	Vasn	1.407	0	1	0.492622	upReg
Q3UDU9	Nploc4	1.412	0	1	0.49774	upReg
Q5SWZ5	Mprip	1.412	0	1	0.49774	upReg
Q9CZU6	Cs	1.413	0	1	0.498761	upReg
Q8VD62	Bles03	1.413	0	1	0.498761	upReg
Q8R3F5	Mcat	1.414	0	1	0.499782	upReg
Q3V1H1	Ckap2	1.414	0	1	0.499782	upReg
Q8BYL4	Yars2	1.416	0	1	0.501821	upReg
Q9DCD8	Psma3	1.419	0	1	0.504875	upReg
Q99KE1	Me2	1.421	0	1	0.506907	upReg
Q9DB77	Uqcrc2	1.421	0	1	0.506907	upReg
Q9D6D9	Q9D6D9	1.426	0	1	0.511974	upReg
A0AUV1	Hist1h2ah	1.426	0	1	0.511974	upReg
Q3UDS4	Sqrdl	1.428	0	1	0.513996	upReg
Q8C6E0	Ccdc104	1.43	0	1	0.516015	upReg
Q2HXL6	Edem3	1.431	0	1	0.517024	upReg
P08122	Col4a2	1.431	0	1	0.517024	upReg
Q99KC8	Vwa5a	1.432	0	1	0.518031	upReg
Q9CQV1	Pam16	1.433	0	1	0.519039	upReg
Q3TG92	Actc1	1.443	0	1	0.529071	upReg
B2RXS4	Plxnb2	1.448	0	1	0.534062	upReg
Q3TDG9	Stx12	1.451	0	1	0.537048	upReg
Q8CI71-2	Q8CI71-2	1.452	0	1	0.538041	upReg
Q91VM2	Snrpd3	1.453	0	1	0.539035	upReg
Q3U4F0	Sfxn3	1.455	0	1	0.541019	upReg
Q9CZX9	Emc4	1.457	0	1	0.543001	upReg
Q6A0A9	FAM120A	1.457	0	1	0.543001	upReg
B2RXQ2	Ppfia1	1.458	0	1	0.543991	upReg
Q3U7E0	Atp6v1g1	1.461	0	1	0.546956	upReg
Q3U7X9	Ap2a2	1.463	0	1	0.54893	upReg
Q8BHX1	Haus1	1.466	0	1	0.551885	upReg
Q9CQV8-2	Q9CQV8-2	1.468	0	1	0.553852	upReg
P12382	Pfkl	1.473	0	1	0.558757	upReg
Q0P6B2	Fubp1	1.475	0	1	0.560715	upReg
Q8JZM7	Cdc73	1.475	0	1	0.560715	upReg
Q9D6Y7-2	Q9D6Y7-2	1.475	0	1	0.560715	upReg
A2ARP8	Map1a	1.476	0	1	0.561693	upReg
B2RWW2	Golgb1	1.478	0	1	0.563646	upReg
Q3TMD2	Serpinh1	1.478	0	1	0.563646	upReg
Q9JIG8	Praf2	1.479	0	1	0.564622	upReg
P25799-2	P25799-2	1.481	0	1	0.566572	upReg
Q9R0P5	Dstn	1.488	0	1	0.573375	upReg
O70591	Pfdn2	1.488	0	1	0.573375	upReg
Q99JB8	Pacsin3	1.494	0	1	0.57918	upReg
Q3UJU9	Rmdn3	1.495	0	1	0.580145	upReg
Q6P1B9	Bin1	1.496	0	1	0.58111	upReg
S4R1P5	Dst	1.497	0	1	0.582074	upReg
Q3U5Q4	Stat3	1.498	0	1	0.583038	upReg
Q7TMM1	Ddx10	1.5	0	1	0.584963	upReg
Q8C167-2	Q8C167-2	1.501	0	1	0.585924	upReg
Q0VBR8	Gas7	1.502	0	1	0.586885	upReg
Q9CXY0	Rala	1.503	0	1	0.587845	upReg
Q9JKB1	Uchl3	1.507	0	1	0.591679	upReg
Q6PE01	Snrnp40	1.51	0	1	0.594549	upReg
Q8K2B0	Leprel4	1.516	0	1	0.60027	upReg
Q8BJS4-2	Q8BJS4-2	1.518	0	1	0.602172	upReg
A2A7Q5	Lepre1	1.521	0	1	0.60502	upReg
Q01721	Gas1	1.523	0	1	0.606916	upReg
S4R2K0	Pdf	1.523	0	1	0.606916	upReg
Q3TFK4	Anxa3	1.529	0	1	0.612588	upReg
Q6P5F6	Slc39a10	1.531	0	1	0.614474	upReg
T1ECW4	Rbpms	1.535	0	1	0.618239	upReg
Q3TGI6	Pitpna	1.536	0	1	0.619178	upReg
A3E4B0	COX2	1.54	0	1	0.62293	upReg
A3KGT0	Celf2	1.541	0	1	0.623867	upReg
Q8CEY5	Mtch1	1.542	0	1	0.624803	upReg
Q3TCD4	Eci2	1.544	0	1	0.626673	upReg
Q3UJS6	Cpne3	1.545	0	1	0.627607	upReg
G5E8T9	Hagh	1.545	0	1	0.627607	upReg
Q3U5P4	Scpep1	1.546	0	1	0.62854	upReg
Q9DCT5	Sdf2	1.547	0	1	0.629473	upReg
Q9JHI5	Ivd	1.55	0	1	0.632268	upReg
D3YX62	Hmox2	1.552	0	1	0.634129	upReg
Q9WU78	Pdcd6ip	1.557	0	1	0.638769	upReg
Q9D7B7	Gpx8	1.558	0	1	0.639695	upReg
E9Q5B5	Hk2	1.566	0	1	0.647084	upReg
H3BIX4	Nptn	1.568	0	1	0.648926	upReg
Q3U684	Atp6v1d	1.569	0	1	0.649845	upReg
G3UVV4	Hk1	1.571	0	1	0.651683	upReg
A6H663	Bag3	1.572	0	1	0.652601	upReg
A2AL85	Asph	1.582	0	1	0.66175	upReg
Q9JJV2-3	Q9JJV2-3	1.582	0	1	0.66175	upReg
Q3TPR2	Stam	1.582	0	1	0.66175	upReg
Q9WUP7-2	Q9WUP7-2	1.589	0	1	0.668119	upReg
Q8BYU6	Tor1aip2	1.59	0	1	0.669027	upReg
F7BX26	Ppp5c	1.595	0	1	0.673556	upReg
Q9D0M3-2	Q9D0M3-2	1.598	0	1	0.676267	upReg
Q8BFQ4	Wdr82	1.604	0	1	0.681674	upReg
Q8BMD8	Slc25a24	1.605	0	1	0.682573	upReg
Q8QZY1	Eif3l	1.605	0	1	0.682573	upReg
P15626	Gstm2	1.607	0	1	0.68437	upReg
Q3U0B0	Kcnab2	1.61	0	1	0.687061	upReg
F8WHU8	Slirp	1.612	0	1	0.688852	upReg
Q8JZN5	Acad9	1.619	0	1	0.695103	upReg
Q3TQH0	Mmp14	1.624	0	1	0.699552	upReg
Q3TDQ1	Stt3b	1.625	0	1	0.70044	upReg
Q3TN15	Nek7	1.627	0	1	0.702214	upReg
Q8K411-2	Q8K411-2	1.634	0	1	0.708408	upReg
Q8BTW3	Exosc6	1.638	0	1	0.711935	upReg
Q9CXW2	Mrps22	1.639	0	1	0.712816	upReg
P49817	Cav1	1.643	0	1	0.716332	upReg
Q9JIF7	Copb1	1.646	0	1	0.718964	upReg
Q8BY87-2	Q8BY87-2	1.651	0	1	0.72334	upReg
D3YZ06	Hspb1	1.659	0	1	0.730314	upReg
Q8VCW8	Acsf2	1.66	0	1	0.731183	upReg
P11499	Hsp90ab1	1.661	0	1	0.732052	upReg
Q3TLP8	Rac1	1.662	0	1	0.73292	upReg
Q91YN9	Bag2	1.665	0	1	0.735522	upReg
Q3U711	Plin2	1.665	0	1	0.735522	upReg
Q3TIK8	Hnrnpa1	1.666	0	1	0.736388	upReg
Q9DB15	Mrpl12	1.679	0	1	0.747602	upReg
Q8BH97	Rcn3	1.687	0	1	0.75446	upReg
P24472	Gsta4	1.688	0	1	0.755315	upReg
Q8BGC4	Zadh2	1.691	0	1	0.757877	upReg
Q9D8S9	Bola1	1.705	0	1	0.769772	upReg
Q8BQ99	Mrps2	1.707	0	1	0.771463	upReg
P11031	Sub1	1.712	0	1	0.775683	upReg
Q9DC16	Ergic1	1.713	0	1	0.776525	upReg
D3YW52	Pzp	1.714	0	1	0.777367	upReg
Q61696	Hspa1a	1.715	0	1	0.778209	upReg
Q3TFP8	Pgrmc1	1.727	0	1	0.788268	upReg
B1ASQ2	Apoo	1.728	0	1	0.789103	upReg
Q3UPG0	Ap3b1	1.732	0	1	0.792439	upReg
Q9Z2I8-2	Q9Z2I8-2	1.738	0	1	0.797428	upReg
Q8BUB3	Agpat1	1.738	0	1	0.797428	upReg
Q9JK92	Hspb8	1.744	0	1	0.8024	upReg
Q9WUU7	Ctsz	1.747	0	1	0.80488	upReg
Q3TW27	Nelfcd	1.755	0	1	0.811471	upReg
B2RRE2	Myo18a	1.758	0	1	0.813935	upReg
Q8BQ47	Cnpy4	1.761	0	1	0.816395	upReg
Q3UG34	Fxn	1.768	0	1	0.822118	upReg
P63154	Crnkl1	1.774	0	1	0.827006	upReg
D3Z5K6	Dnajc19	1.779	0	1	0.831067	upReg
Q9DC61	Pmpca	1.779	0	1	0.831067	upReg
Q99LT0	Dpy30	1.782	0	1	0.833497	upReg
Q5HZJ8	Idh1	1.792	0	1	0.841571	upReg
Q3UUU4	Sept6	1.798	0	1	0.846393	upReg
Q3U8R9	Txnl1	1.799	0	1	0.847195	upReg
A1L3T3	Sgsh	1.8	0	1	0.847997	upReg
Q3TYS2	Q3TYS2	1.8	0	1	0.847997	upReg
Q9DD05	Alad	1.805	0	1	0.851999	upReg
P28474	Adh5	1.81	0	1	0.85599	upReg
Q8CI33-2	Q8CI33-2	1.824	0	1	0.867106	upReg
Q05186	Rcn1	1.824	0	1	0.867106	upReg
Q9CQD4	Chmp1b2	1.836	0	1	0.876566	upReg
Q6P9T6	Acbd3	1.838	0	1	0.878137	upReg
O88587-2	O88587-2	1.839	0	1	0.878921	upReg
Q3U7E6	Surf4	1.842	0	1	0.881273	upReg
Q60737	Csnk2a1	1.85	0	1	0.887525	upReg
F6R7E8	Gm2663	1.853	0	1	0.889863	upReg
Q80W54	Zmpste24	1.859	0	1	0.894527	upReg
P07901	Hsp90aa1	1.86	0	1	0.895303	upReg
Q9D0R2	Tars	1.862	0	1	0.896853	upReg
B1ATI0	Aldh3a2	1.866	0	1	0.899949	upReg
A2ACG7	Rpn2	1.871	0	1	0.90381	upReg
P14152	Mdh1	1.872	0	1	0.90458	upReg
Q61024	Asns	1.872	0	1	0.90458	upReg
Q3TE95	Rcn2	1.877	0	1	0.908429	upReg
P62071	Rras2	1.879	0	1	0.909965	upReg
Q63829	Commd3	1.882	0	1	0.912267	upReg
E9PYH0	Vcan	1.887	0	1	0.916094	upReg
F2Z455	Fhl3	1.895	0	1	0.922198	upReg
Q9Z0L0	Tpbg	1.9	0	1	0.925999	upReg
Q99KI3	Emc3	1.905	0	1	0.929791	upReg
Q9CPV4	Glod4	1.916	0	1	0.938098	upReg
Q7TSV4	Pgm2	1.919	0	1	0.940355	upReg
Q9D6S7	Mrrf	1.92	0	1	0.941106	upReg
Q3TVJ0	Itm2b	1.954	0	1	0.96643	upReg
E9Q0U7	Hsph1	1.968	0	1	0.97673	upReg
P39053-4	P39053-4	1.975	0	1	0.981853	upReg
B0R091	Chp1	1.978	0	1	0.984042	upReg
P23927	Cryab	1.98	0	1	0.9855	upReg
Q8CGF7-2	Q8CGF7-2	1.983	0	1	0.987685	upReg
Q3UM29	Cog7	1.985	0	1	0.989139	upReg
P46471	Psmc2	1.985	0	1	0.989139	upReg
Q9CYN2	Spcs2	1.985	0	1	0.989139	upReg
Q9CQF3	Nudt21	1.99	0	1	0.992768	upReg
P16125	Ldhb	1.996	0	1	0.997112	upReg
Q3TCU5	Tapbp	1.997	0	1	0.997834	upReg
Q3TK61	Dnaja1	2.006	0	1	1.00432	upReg
Q3TGC5	Pebp1	2.019	0	1	1.01364	upReg
A3KMJ8	Vbp1	2.02	0	1	1.01436	upReg
Q3TCJ7	Samhd1	2.03	0	1	1.02148	upReg
Q64010	Crk	2.037	0	1	1.02645	upReg
Q3UH72	Col3a1	2.054	0	1	1.03844	upReg
Q9Z204-2	Q9Z204-2	2.054	0	1	1.03844	upReg
Q80W68-2	Kirrel-2	2.064	0	1	1.04544	upReg
Q6QMT3	Q6QMT3	2.092	0	1	1.06488	upReg
B1AUQ7	Cetn2	2.113	0	1	1.07929	upReg
Q9ER73	Elp4	2.113	0	1	1.07929	upReg
Q9CQU0	Txndc12	2.157	0	1	1.10903	upReg
D3YWF6	Otub1	2.164	0	1	1.1137	upReg
Q4QRK2	Fech	2.172	0	1	1.11902	upReg
Q3UYN1	Prosc	2.175	0	1	1.12102	upReg
Q8C140	Slc25a13	2.189	0	1	1.13027	upReg
Q05816	Fabp5	2.195	0	1	1.13422	upReg
P23475	Xrcc6	2.197	0	1	1.13553	upReg
P24369	Ppib	2.22	0	1	1.15056	upReg
Q9D8S5	Srsf5	2.22	0	1	1.15056	upReg
Q8BH79-2	Q8BH79-2	2.258	0	1	1.17505	upReg
Q3TLW5	Aqp1	2.258	0	1	1.17505	upReg
P97450	Atp5j	2.296	0	1	1.19912	upReg
Q9CR41	Hypk	2.3	0	1	1.20163	upReg
Q5EBG8	Q5EBG8	2.306	0	1	1.20539	upReg
Q3TVS6	Ctsb	2.313	0	1	1.20977	upReg
O55125	Nipsnap1	2.314	0	1	1.21039	upReg
Q3UGH8	Kpna4	2.348	0	1	1.23143	upReg
O55029	Copb2	2.349	0	1	1.23205	upReg
Q80V26	Impad1	2.357	0	1	1.23695	upReg
D3YU80	Cirbp	2.361	0	1	1.2394	upReg
Q7TNT6	Gas1	2.38	0	1	1.25096	upReg
Q9R1P1	Psmb3	2.39	0	1	1.25701	upReg
Q3UYQ4	Api5	2.392	0	1	1.25822	upReg
Q3THL1	Q3THL1	2.434	0	1	1.28333	upReg
Q80Y14	Glrx5	2.442	0	1	1.28806	upReg
P07724	Alb	2.46	0	1	1.29866	upReg
B2RRF0	Ptprk	2.468	0	1	1.30334	upReg
Q7TMM9	Tubb2a	2.471	0	1	1.3051	upReg
E9PXX7	Txndc5	2.496	0	1	1.31962	upReg
A2A8E2	0610037L13Rik	2.496	0	1	1.31962	upReg
Q8K2T4	Q8K2T4	2.499	0	1	1.32135	upReg
P27046	Man2a1	2.515	0	1	1.33056	upReg
Q9JI10-2	Stk3-2	2.541	0	1	1.3454	upReg
Q99N91	Mrpl34	2.589	0	1	1.37239	upReg
Q9D6J6	Ndufv2	2.593	0	1	1.37462	upReg
Q3U026	Mogs	2.639	0	1	1.39999	upReg
F6YC07	Tor1aip1	2.667	0	1	1.41522	upReg
A1E2B8	A1E2B8	2.689	0	1	1.42707	upReg
Q9WV55	Vapa	2.726	0	1	1.44679	upReg
P17879	Hspa1b	2.727	0	1	1.44731	upReg
G3UWG1	Gm10108	2.732	0	1	1.44996	upReg
Q3UI56	Anxa6	2.736	0	1	1.45207	upReg
P58774-2	P58774-2	2.833	0	1	1.50233	upReg
Q80X85	Mrps7	2.855	0	1	1.51349	upReg
P58064	Mrps6	2.901	0	1	1.53655	upReg
Q9CQQ8	Lsm7	2.987	0	1	1.5787	upReg
Q3U8W4	Sod2	2.989	0	1	1.57966	upReg
Q9EPL8	Ipo7	3.032	0	1	1.60027	upReg
Q3UTM6	Commd10	3.126	0	1	1.64432	upReg
A2ALF0	Dnajc8	3.148	0	1	1.65444	upReg
Q3TIH9	Q3TIH9	3.155	0	1	1.65764	upReg
Q920Q6-2	Q920Q6-2	3.176	0	1	1.66721	upReg
Q3UWP8	Calr	3.189	0	1	1.6731	upReg
A2AAN0	Exoc7	3.239	0	1	1.69555	upReg
P62774	Mtpn	3.339	0	1	1.73942	upReg
Q8BGU5-2	Q8BGU5-2	3.433	0	1	1.77947	upReg
Q8BPF4	Q8BPF4	3.438	0	1	1.78157	upReg
Q3TIT5	Psap	3.627	0	1	1.85878	upReg
P11087	Col1a1	3.641	0	1	1.86433	upReg
Q3TXJ4	Sar1a	3.785	0	1	1.92029	upReg
Q3V2C6	Des	3.88	0	1	1.95606	upReg
D3YVM2	Tmem59	3.902	0	1	1.96421	upReg
Q3U4F3	Acp2	3.917	0	1	1.96975	upReg
Q62241	Snrpc	4.006	0	1	2.00216	upReg
B2CSK2	B2CSK2	4.045	0	1	2.01614	upReg
Q9D791	Eif2s3y	4.095	0	1	2.03386	upReg
Q3UGE5	Pdcd6	4.245	0	1	2.08576	upReg
Q8R5J9	Arl6ip5	4.279	0	1	2.09727	upReg
Q53YX2	Thy1	4.336	0	1	2.11636	upReg
Q3U8W0	Ppp1ca	4.529	0	1	2.17919	upReg
Q8K131	Glb1	4.545	0	1	2.18428	upReg
E0CYH3	Zbtb20	4.599	0	1	2.20132	upReg
Q80ZP8	Manf	4.766	0	1	2.25278	upReg
Q4FJY5	Ptgr1	4.861	0	1	2.28125	upReg
Q91VM5	Rbmxl1	4.891	0	1	2.29013	upReg
P50543	S100a11	4.955	0	1	2.30889	upReg
Q9CXJ1	Ears2	4.97	0	1	2.31325	upReg
Q0VDR7	Krt6b	5.232	0	1	2.38736	upReg
Q3TS99	Lin7c	5.254	0	1	2.39342	upReg
D0U269	Hbbt1	7.164	0	1	2.84077	upReg
E0CY47	Plch1	37.166	0	1	5.21591	upReg

## Sheet: RvsRPX
Uniprot_ID	Gene name	Avg	SD	#Sig	RCvsRXLog2FC	Regulation
Q99JW7	Cdk1	0.399667	0.078079	3	-1.32313	downReg
Q01320	Top2a	0.428333	0.107277	3	-1.22319	downReg
Q3TEU8	Coro1c	0.514333	0.0593661	3	-0.959224	downReg
P52293	Kpna2	0.563333	0.129554	3	-0.827939	downReg
A6H8H2-2	A6H8H2-2	0.582667	0.0991077	3	-0.779257	downReg
Q3UHZ3	Dnmt1	0.619333	0.0581578	3	-0.691212	downReg
E9Q634	Myo1e	0.637667	0.0467047	3	-0.649126	downReg
Q8VHY0	Cspg4	0.688333	0.184776	3	-0.538821	downReg
G3UX26	Vdac2	0.693333	0.129218	3	-0.528379	downReg
Q9JIK5	Ddx21	0.705333	0.0415251	3	-0.503623	downReg
B8X349	Spag9	0.707333	0.210937	3	-0.499538	downReg
Q3UH59	Myh10	0.718667	0.0595427	3	-0.476605	downReg
B2RQC6	Cad	0.754	0.10222	3	-0.407364	downReg
Q3TIK0	Pafah1b1	0.853667	0.756146	3	-0.228255	neutralReg
Q3TFP8	Pgrmc1	0.948667	0.505352	3	-0.0760268	neutralReg
A2AGT5-2	A2AGT5-2	0.986	0.470647	3	-0.0203404	neutralReg
Q99PT1	Arhgdia	0.992	0.292375	3	-0.011588	neutralReg
P52480-2	Pkm-2	1.004	0.427821	3	0.00575927	neutralReg
Q3TVZ1	Cat	1.03633	0.302143	3	0.0514881	neutralReg
Q99JB2	Stoml2	1.064	0.398964	3	0.0894982	neutralReg
Q3U9U5	Bcap31	1.07067	0.482597	3	0.0985094	neutralReg
O35295	Purb	1.08133	0.6145	3	0.112811	neutralReg
Q4VWZ5	Dbi	1.08367	0.525205	3	0.115921	neutralReg
D3YVN7	Gm9755	1.08567	0.326497	3	0.118581	neutralReg
Q9D8B3	Chmp4b	1.095	0.56774	3	0.130931	neutralReg
E9QB02	Mars	1.11433	0.650226	3	0.156181	neutralReg
Q99L45	Eif2s2	1.116	0.655119	3	0.158337	neutralReg
Q922Y1	Ubxn1	1.136	0.499222	3	0.183963	neutralReg
Q8C5H8-2	Q8C5H8-2	1.14167	0.425206	3	0.191141	neutralReg
A2AFQ0	Huwe1	1.17967	0.358073	3	0.238379	neutralReg
E9PXX7	Txndc5	1.183	0.617603	3	0.24245	neutralReg
Q3U026	Mogs	1.18467	0.676232	3	0.244481	neutralReg
Q99LC5	Etfa	1.22367	0.301616	3	0.291211	upReg
G3UX48	Prrc2a	1.243	0.688917	3	0.313826	upReg
F6R7E8	Gm2663	1.27667	0.693115	3	0.352382	upReg
G3UXT7	Fus	1.33767	0.952731	3	0.419719	upReg
Q3TGC5	Pebp1	1.34067	0.928017	3	0.422951	upReg
Q91VA7	Idh3b	1.357	0.156857	3	0.440421	upReg
Q5U415	Akr1b3	1.375	0.61751	3	0.459432	upReg
Q3UWP8	Calr	1.43067	0.986439	3	0.516688	upReg
Q2YDW1	Eif3j	1.44833	1.12564	3	0.534394	upReg
A2BGI8	Ppih	1.46833	1.23156	3	0.55418	upReg
Q6PHZ1	Rpl17	1.47367	1.24135	3	0.55941	upReg
P11031	Sub1	1.48367	0.474743	3	0.569167	upReg
Q9D819	Ppa1	1.50167	1.1874	3	0.586565	upReg
Q3TIP8	Clic1	1.541	1.87808	3	0.623867	upReg
Q91VM5	Rbmxl1	1.54767	1.55634	3	0.630095	upReg
O35685	Nudc	1.54933	0.259854	3	0.631648	upReg
G5E897	Kdelc2	1.59067	0.0362261	3	0.669632	upReg
Q8BX02	Kank2	1.617	0.391015	3	0.69332	upReg
Q9DAM7	Q9DAM7	1.657	0.864502	3	0.728574	upReg
Q8C2Q3-2	Q8C2Q3-2	1.77767	1.25862	3	0.829985	upReg
Q3TL79	Ahsa1	1.82767	0.571379	3	0.870003	upReg
P10649	Gstm1	1.831	0.190953	3	0.872632	upReg
G5E850	Cyb5	1.877	0.0297153	3	0.908429	upReg
Q5SUW3	Grb10	2.09067	0.677749	3	1.06396	upReg
P62852	Rps25	2.15767	2.48993	3	1.10947	upReg
Q3TF84	Lrrc59	2.23267	2.71943	3	1.15877	upReg
O88783	F5	2.89567	0.528731	3	1.5339	upReg
Q4KML4	Abracl	4.33633	6.73781	3	2.11648	upReg
Q8BK77	Tor1aip2	0.447	0.229103	2	-1.16165	downReg
Q8VDF2	Uhrf1	0.458	0.193747	2	-1.12658	downReg
Q8K0C4	Cyp51a1	0.4875	0.118087	2	-1.03653	downReg
Q64669	Nqo1	0.49	0.121622	2	-1.02915	downReg
Q6ZPH4	Rangap1	0.504	0.213546	2	-0.988504	downReg
Q9CPS7	Pno1	0.5115	0.0304056	2	-0.967194	downReg
Q3TNC8	Ctsl	0.512	0.0353553	2	-0.965784	downReg
S4R1L5	Birc6	0.5345	0.0940452	2	-0.903738	downReg
K0BWC3	Palld	0.537	0.114551	2	-0.897006	downReg
Q3U8E7	Mthfd2	0.537	0.0240416	2	-0.897006	downReg
Q8BM72	Hspa13	0.539	0.0254558	2	-0.891643	downReg
Q99JF5	Mvd	0.54	0.00707107	2	-0.888969	downReg
P27641	Xrcc5	0.549	0.106066	2	-0.865122	downReg
Q3UF30	S100a10	0.5545	0.218496	2	-0.850741	downReg
Q9CQM5	Txndc17	0.5585	0.238295	2	-0.840371	downReg
Q3TIA9	Asns	0.5645	0.0813173	2	-0.824955	downReg
Q3TIF8	Rps24	0.567	0.175362	2	-0.818579	downReg
Q3T9Z4	Commd4	0.571	0.296985	2	-0.808437	downReg
Q99J77	Nans	0.609	0.169706	2	-0.715486	downReg
Q64152-2	Btf3-2	0.623	0.158392	2	-0.682696	downReg
G3X9W0	Hnrnpd	0.624	0.0933381	2	-0.680382	downReg
P18760	Cfl1	0.626	0.0905097	2	-0.675765	downReg
P27612	Plaa	0.6265	0.184555	2	-0.674614	downReg
A2AP78	Hmgb3	0.6315	0.0954594	2	-0.663145	downReg
Q9CQE8	Q9CQE8	0.6365	0.0360624	2	-0.651768	downReg
D3Z0B9	Aldh16a1	0.637	0.275772	2	-0.650635	downReg
Q6NS46	Pdcd11	0.638	0.205061	2	-0.648372	downReg
Q3UM23	Rnh1	0.638	0.0127279	2	-0.648372	downReg
Q3UDC8	Eef2	0.6415	0.00353553	2	-0.640479	downReg
Q3U7H9	Prdx5	0.646	0.141421	2	-0.630394	downReg
D3Z794	Sumo2	0.6535	0.0883883	2	-0.613741	downReg
P62075	Timm13	0.6535	0.0700036	2	-0.613741	downReg
Q3T984	Ptbp1	0.6565	0.0417193	2	-0.607133	downReg
Q6P5D8	Smchd1	0.6635	0.0388909	2	-0.591832	downReg
Q8K363	Ddx18	0.664	0.0438406	2	-0.590745	downReg
E9PV22	Lrrc47	0.682	0.0367696	2	-0.552156	downReg
Q3TKJ1	Bcat1	0.6835	0.0912168	2	-0.548987	downReg
Q3TLX1	Nampt	0.6905	0.0289914	2	-0.534287	downReg
Q3THS6	Mat2a	0.701	0.148492	2	-0.512514	downReg
Q5SW19-2	Q5SW19-2	0.7035	0.153442	2	-0.507378	downReg
Q921H9	Coa7	0.706	0.0212132	2	-0.50226	downReg
Q3THE2	Myl12b	0.707	0.0183848	2	-0.500218	downReg
A2APM1	Cd44	0.7095	0.167584	2	-0.495125	downReg
Q80Y17	Llgl1	0.7135	0.142128	2	-0.487015	downReg
Q6ZWV7	Rpl35	0.718	0.0410122	2	-0.477944	downReg
Q91VK1	Bzw2	0.718	0.13435	2	-0.477944	downReg
D3Z7E6	Pafah1b3	0.722	0.668923	2	-0.469929	downReg
Q3TXV4	Rab31	0.727	0.125865	2	-0.459973	downReg
Q8VCG1	Dut	0.7295	0.0318198	2	-0.45502	downReg
Q8BTA2	Pafah1b2	0.733	0.223446	2	-0.448115	downReg
Q99KP6	Prpf19	0.733	0.0890955	2	-0.448115	downReg
F8VQ29	Iqgap3	0.735	0.0707107	2	-0.444184	downReg
Q5SWU9	Acaca	0.7355	0.00494975	2	-0.443203	downReg
Q3U561	Rpl10a	0.737	0.18809	2	-0.440263	downReg
B7ZWF1	Ddx3x	0.7405	0.111016	2	-0.433428	downReg
P61164	Actr1a	0.7415	0.133643	2	-0.431481	downReg
Q61792	Lasp1	0.749	0.820244	2	-0.416962	downReg
Q3TSU8	Lig1	0.749	0.0296985	2	-0.416962	downReg
Q3UM45	Ppp1r7	0.7495	0.0360624	2	-0.416	downReg
Q61074	Ppm1g	0.7505	0.026163	2	-0.414076	downReg
Q3TZ32	Aars	0.751	0.193747	2	-0.413115	downReg
Q3U3L3	Serpinb6a	0.7545	0.0544472	2	-0.406407	downReg
Q3TZU7	Snx9	0.761	0.086267	2	-0.394032	downReg
Q7TPV4	Mybbp1a	0.764	0.110309	2	-0.388355	downReg
Q3UA65	Mcm4	0.7675	0.026163	2	-0.381761	downReg
P34884	Mif	0.7705	0.00777817	2	-0.376133	downReg
P40142	Tkt	0.7715	0.122329	2	-0.374262	downReg
E9QNN1	Dhx9	0.7715	0.033234	2	-0.374262	downReg
Q3THW7	Eif3h	0.773	0.132936	2	-0.37146	downReg
A3KFU5	Pabpc4	0.775	0.113137	2	-0.367732	downReg
Q921M7	Fam49b	0.775	0.124451	2	-0.367732	downReg
Q61753	Phgdh	0.7765	0.0799031	2	-0.364942	downReg
D3YWR7	Qdpr	0.779	0.0226274	2	-0.360305	downReg
P17182	Eno1	0.784	0.0282843	2	-0.351074	downReg
Q3U7R1	Esyt1	0.7845	0.108187	2	-0.350155	downReg
P09411	Pgk1	0.7855	0.118087	2	-0.348317	downReg
Q62426	Cstb	0.7885	0.673873	2	-0.342817	downReg
P62242	Rps8	0.791	0.115966	2	-0.33825	downReg
Q3TJN9	Ptgs1	0.7945	0.563564	2	-0.331881	downReg
P19096	Fasn	0.796	0.0509117	2	-0.32916	downReg
Q8CGF4	Sec24c	0.8	0.0183848	2	-0.321928	downReg
Q9D855	Uqcrb	0.8015	0.505581	2	-0.319226	neutralReg
P35979	Rpl12	0.803	0.0509117	2	-0.316528	neutralReg
Q5SUR0	Pfas	0.805	0.0848528	2	-0.312939	neutralReg
E9Q3Q6	Alcam	0.809	0.00848528	2	-0.305788	neutralReg
Q9Z2X1-2	Q9Z2X1-2	0.8095	0.0544472	2	-0.304897	neutralReg
Q5SQB0	Npm1	0.8145	0.0671751	2	-0.296013	neutralReg
A2AWT5	Ubtf	0.8165	0.0473762	2	-0.292475	neutralReg
Q3V2N5	Sntb2	0.821	0.0438406	2	-0.284546	neutralReg
Q9JMH6-2	Q9JMH6-2	0.8215	0.0233345	2	-0.283668	neutralReg
Q9CQ65	Mtap	0.8215	0.0487904	2	-0.283668	neutralReg
Q3UDI8	Mcm7	0.823	0.0410122	2	-0.281036	neutralReg
Q8BL66	Eea1	0.828	0.0438406	2	-0.272297	neutralReg
Q52KC3	Mcm5	0.829	0.00989949	2	-0.270556	neutralReg
A2A7S7	Yars	0.8305	0.0756604	2	-0.267948	neutralReg
Q3UQM7	Slc7a5	0.835	0.626497	2	-0.260152	neutralReg
Q3TXD3	Vat1	0.8455	0.00212132	2	-0.242123	neutralReg
O09131	Gsto1	0.846	0.0113137	2	-0.24127	neutralReg
Q7TPT7	Vars	0.849	0.019799	2	-0.236164	neutralReg
K3W4T3	Atp6v0a1	0.853	0.625082	2	-0.229382	neutralReg
P62830	Rpl23	0.8555	0.0473762	2	-0.22516	neutralReg
Q9CY27	Tecr	0.8625	0.490025	2	-0.213404	neutralReg
Q91XV3	Basp1	0.8745	0.890247	2	-0.19347	neutralReg
Q8CIE6	Copa	0.876	0.0113137	2	-0.190997	neutralReg
Q3TW74	Mthfd1	0.8785	0.0516188	2	-0.186886	neutralReg
Q11011	Npepps	0.884	0.0494975	2	-0.177882	neutralReg
P62814	Atp6v1b2	0.8845	0.398101	2	-0.177066	neutralReg
P48428	Tbca	0.886	1.07904	2	-0.174621	neutralReg
Q3UJW9	Akr1a1	0.892	0.326683	2	-0.164884	neutralReg
O08915	Aip	0.8925	0.543765	2	-0.164076	neutralReg
Q3U6C7	Sucla2	0.896	0.649124	2	-0.158429	neutralReg
Q8BUK6	Hook3	0.903	0.428507	2	-0.147202	neutralReg
P10630-2	P10630-2	0.9035	0.311834	2	-0.146403	neutralReg
Q9D3D9	Atp5d	0.9145	0.945402	2	-0.128945	neutralReg
Q3TND6	Man2b2	0.9145	0.413657	2	-0.128945	neutralReg
P54729	Nub1	0.915	0.469519	2	-0.128156	neutralReg
Q9WVL0	Gstz1	0.923	0.560029	2	-0.115597	neutralReg
Q62351	Tfrc	0.924	0.459619	2	-0.114035	neutralReg
Q3TT11	Hsd17b4	0.9265	0.453255	2	-0.110137	neutralReg
Q9CYA0	Creld2	0.9275	0.344361	2	-0.108581	neutralReg
Q9R1Q7	Plp2	0.9355	1.0246	2	-0.0961904	neutralReg
Q3THX5	Mvp	0.9355	0.259508	2	-0.0961904	neutralReg
Q3THM8	Emd	0.944	0.640639	2	-0.0831412	neutralReg
Q9R0P5	Dstn	0.952	0.405879	2	-0.0709665	neutralReg
Q3UTI7	Pin1	0.9555	0.412243	2	-0.0656722	neutralReg
Q9CSH3	Dis3	0.9575	0.405172	2	-0.0626556	neutralReg
P35293	Rab18	0.962	0.36911	2	-0.0558912	neutralReg
Q9QXB9	Drg2	0.9675	0.234052	2	-0.0476664	neutralReg
Q3TL95	Psma4	0.9745	0.35426	2	-0.0372659	neutralReg
O08553	Dpysl2	0.9815	0.16617	2	-0.0269398	neutralReg
Q8VCK3	Tubg2	0.9825	0.514067	2	-0.0254707	neutralReg
O35375-2	O35375-2	0.983	0.930553	2	-0.0247367	neutralReg
Q3UD26	Psmd14	0.983	0.451134	2	-0.0247367	neutralReg
D3YV69	Rab6a	0.994	0.421436	2	-0.00868224	neutralReg
B1AT82	Prpsap1	1	0.407294	2	0	neutralReg
Q0P6B2	Fubp1	1.0175	0.127986	2	0.0250288	neutralReg
P52480	Pkm	1.0205	0.290621	2	0.0292762	neutralReg
Q99PV0	Prpf8	1.0265	0.183141	2	0.0377336	neutralReg
Q9JLI8	Sart3	1.028	0.663266	2	0.0398403	neutralReg
P46638	Rab11b	1.034	0.2885	2	0.0482362	neutralReg
Q9CQM8	Rpl21	1.0405	0.266579	2	0.057277	neutralReg
J3QJX3	Sel1l	1.045	0.44972	2	0.0635029	neutralReg
Q99L48	Nmd3	1.053	0.893783	2	0.0745054	neutralReg
Q9QUM9	Psma6	1.0665	0.355675	2	0.092884	neutralReg
Q8R0S2-2	Q8R0S2-2	1.0685	0.348604	2	0.0955869	neutralReg
Q0VBR8	Gas7	1.069	0.571342	2	0.0962619	neutralReg
G3UYV7	Rps28	1.069	0.231931	2	0.0962619	neutralReg
J3QNB1	Larp1	1.0735	0.430628	2	0.102322	neutralReg
B1AZ14	Cobll1	1.075	0.681651	2	0.104337	neutralReg
A2ACG7	Rpn2	1.0765	0.409415	2	0.106348	neutralReg
Q61425	Hadh	1.081	0.373352	2	0.112367	neutralReg
Q6PB66	Lrpprc	1.084	0.429921	2	0.116365	neutralReg
G3X977	Itih2	1.0925	0.795495	2	0.127633	neutralReg
P43274	Hist1h1e	1.0975	0.355675	2	0.134221	neutralReg
Q9CR00	Psmd9	1.098	0.478004	2	0.134878	neutralReg
Q9D031	Rsu1	1.0995	0.741755	2	0.136848	neutralReg
Q3V1M8	Hdlbp	1.1095	0.368403	2	0.14991	neutralReg
Q8R4R6	Nup35	1.1095	0.794081	2	0.14991	neutralReg
Q9DD05	Alad	1.1175	0.644174	2	0.160275	neutralReg
Q91VC3	Eif4a3	1.1175	0.559321	2	0.160275	neutralReg
Q9CVB6	Arpc2	1.1215	0.690843	2	0.16543	neutralReg
Q3TCS0	Prep	1.1335	0.533866	2	0.180784	neutralReg
Q3TSX8	Tomm70a	1.1385	0.799738	2	0.187134	neutralReg
Q3TLH4-5	Q3TLH4-5	1.1485	0.861963	2	0.199751	neutralReg
Q62425	Ndufa4	1.155	0.560029	2	0.207893	neutralReg
Q9D051	Pdhb	1.164	0.00848528	2	0.219091	neutralReg
Q3TKG4	Psmc3	1.1665	0.0643467	2	0.222186	neutralReg
P50516	Atp6v1a	1.167	0.0254558	2	0.222805	neutralReg
Q3V117	Acly	1.1675	0.614476	2	0.223423	neutralReg
Q91ZX7	Lrp1	1.175	0.0523259	2	0.232661	neutralReg
Q6ZQ73	Cand2	1.1825	0.0403051	2	0.24184	neutralReg
Q5EBI8	Atp5k	1.184	0.0339411	2	0.243669	neutralReg
Q9JKR6	Hyou1	1.185	0.039598	2	0.244887	neutralReg
D3Z6W1	Map6	1.191	0.796202	2	0.252173	neutralReg
Q3TIR0	Ctsd	1.1915	0.000707107	2	0.252779	neutralReg
Q6ZWX6	Eif2s1	1.1945	0.622961	2	0.256407	neutralReg
Q9WUM5	Suclg1	1.198	0.0183848	2	0.260628	upReg
Q9WU78	Pdcd6ip	1.201	0.455377	2	0.264236	upReg
O35074	Ptgis	1.2175	0.0120208	2	0.283922	upReg
Q3U417	Ppfibp1	1.2195	0.0205061	2	0.28629	upReg
Q5SF07	Igf2bp2	1.2225	0.0997021	2	0.289834	upReg
Q8BMF4	Dlat	1.224	0.0254558	2	0.291604	upReg
P47856-2	P47856-2	1.2245	0.0417193	2	0.292193	upReg
P61750	Arf4	1.2305	0.0162635	2	0.299245	upReg
P68372	Tubb4b	1.2335	0.0318198	2	0.302758	upReg
Q3TVM2	Aldh2	1.234	0.483661	2	0.303342	upReg
D3YU17	Ncln	1.2355	0.132229	2	0.305095	upReg
Q3U944	Lman1	1.2445	0.092631	2	0.315566	upReg
Q9CR95	Necap1	1.245	0.668923	2	0.316146	upReg
Q9CWI9	Rps23	1.2535	0.0898026	2	0.325962	upReg
Q07417	Acads	1.2565	0.146371	2	0.329411	upReg
P70699	Gaa	1.263	0.0169706	2	0.336855	upReg
G3UWG1	Gm10108	1.2705	0.611647	2	0.345396	upReg
Q3UGY5	Fn1	1.272	0.106066	2	0.347099	upReg
Q3UDE2	Ttll12	1.2755	0.0176777	2	0.351063	upReg
A2AVR9	Dynlrb1	1.287	0.0565685	2	0.364012	upReg
I7HLV2	Rpl10	1.292	0.726906	2	0.369606	upReg
Q0QEZ4	Sdhb	1.295	0.946109	2	0.372952	upReg
Q3TTX0	Matr3	1.297	0.0296985	2	0.375178	upReg
Q3TJF2	Ola1	1.3005	0.598919	2	0.379066	upReg
Q3U343	Zfp622	1.305	0.176777	2	0.38405	upReg
Q3UAG2	Pgd	1.3145	0.729027	2	0.394514	upReg
Q3TGY1	Rsrc1	1.321	0.971565	2	0.40163	upReg
Q9CQM9	Glrx3	1.3225	0.789838	2	0.403268	upReg
Q3TFF0	Dnaja2	1.323	0.0735391	2	0.403813	upReg
Q921H8	Acaa1a	1.3235	0.150614	2	0.404358	upReg
Q6P5F9	Xpo1	1.3295	0.960958	2	0.410884	upReg
Q9CPV4	Glod4	1.331	0.154149	2	0.412511	upReg
P30412	Ppic	1.335	0.906511	2	0.41684	upReg
Q3UGM4	Slc4a2	1.337	0.0989949	2	0.418999	upReg
Q1WWK3	Hist1h1b	1.338	0.147078	2	0.420078	upReg
Q8BMS1	Hadha	1.3385	0.639932	2	0.420617	upReg
Q99KJ8	Dctn2	1.34	0.00424264	2	0.422233	upReg
B9EHJ3	Tjp1	1.349	0.0438406	2	0.43189	upReg
Q8BJS4-2	Q8BJS4-2	1.351	0.330926	2	0.434028	upReg
Q8BMJ3	Eif1ax	1.351	0.772161	2	0.434028	upReg
Q9D832	Dnajb4	1.3525	0.218496	2	0.435629	upReg
Q8BH64	Ehd2	1.3565	0.133643	2	0.439889	upReg
Q3U9A8	Sh3bgrl	1.358	0.212132	2	0.441483	upReg
Q99LN9	Dohh	1.359	0.0381838	2	0.442545	upReg
Q8K183	Pdxk	1.3665	0.118087	2	0.450485	upReg
Q9CWZ3-2	Q9CWZ3-2	1.3675	0.103945	2	0.451541	upReg
Q9D8E6	Rpl4	1.3685	0.713471	2	0.452595	upReg
A0AUV1	Hist1h2ah	1.3705	0.0898026	2	0.454702	upReg
Q9CPQ1	Cox6c	1.371	0.0381838	2	0.455229	upReg
Q3U8P5	Vps4b	1.372	0.00282843	2	0.45628	upReg
Q3TUA8	Papss1	1.374	0.0890955	2	0.458382	upReg
P35486	Pdha1	1.3755	0.0304056	2	0.459956	upReg
Q3U055	Plod2	1.379	0.00989949	2	0.463622	upReg
Q02819	Nucb1	1.381	0.258801	2	0.465713	upReg
Q8BT15	Lima1	1.382	0.831558	2	0.466758	upReg
Q3U4D1	Q3U4D1	1.3835	0.72337	2	0.468323	upReg
Q5XJY5	Arcn1	1.39	0.0622254	2	0.475085	upReg
Q3UPE0	Tcea1	1.3925	0.286378	2	0.477677	upReg
Q71V06	Ybx1	1.3975	0.0827315	2	0.482848	upReg
Q8C6E9	Pura	1.398	0.0678823	2	0.483364	upReg
Q04750	Top1	1.4	1.14693	2	0.485427	upReg
P63038	Hspd1	1.4095	0.136472	2	0.495183	upReg
Q8BH97	Rcn3	1.4155	0.0403051	2	0.501312	upReg
Q9D0R2	Tars	1.418	0.794788	2	0.503858	upReg
Q3TEA8-2	Q3TEA8-2	1.418	0.397394	2	0.503858	upReg
A3KMJ8	Vbp1	1.422	0.774989	2	0.507921	upReg
Q3TPD9	Maoa	1.4225	0.10253	2	0.508429	upReg
D3Z0X5	Phldb1	1.424	0.183848	2	0.509949	upReg
Q04857	Col6a1	1.4255	0.106773	2	0.511468	upReg
Q99KE1	Me2	1.4275	0.170413	2	0.513491	upReg
Q3TL96	Lrpap1	1.4365	0.0190919	2	0.522558	upReg
Q8K021	Scamp1	1.4375	0.000707107	2	0.523562	upReg
A2AKI5	Itgav	1.441	0.104652	2	0.52707	upReg
Q3TKP3	Atxn10	1.4435	0.109602	2	0.529571	upReg
Q5SX75	P4ha2	1.444	0.046669	2	0.530071	upReg
Q9R1T2-2	Q9R1T2-2	1.4445	0.225567	2	0.53057	upReg
O70404	Vamp8	1.448	0.00989949	2	0.534062	upReg
Q3KQJ3	H2-D1	1.4545	0.072832	2	0.540523	upReg
Q8C281	Cast	1.4725	0.0756604	2	0.558268	upReg
Q9DBS1	Tmem43	1.4835	0.382545	2	0.569005	upReg
Q9WV91	Ptgfrn	1.485	0.0763675	2	0.570463	upReg
G5E829	Atp2b1	1.488	0.287085	2	0.573375	upReg
B2RQ18	Fkbp15	1.4885	0.456084	2	0.573859	upReg
P62196	Psmc5	1.491	0.473762	2	0.57628	upReg
Q8CG76	Akr7a2	1.492	0.0127279	2	0.577248	upReg
Q8CI33-2	Q8CI33-2	1.4975	1.47007	2	0.582556	upReg
Q3UL32	Dnajc7	1.5025	0.113844	2	0.587365	upReg
Q3TGG2	Atxn2l	1.518	0.111723	2	0.602172	upReg
P07901	Hsp90aa1	1.518	0.0509117	2	0.602172	upReg
Q6P8N8	Clpx	1.521	0.298399	2	0.60502	upReg
A2ARP8	Map1a	1.529	0.248902	2	0.612588	upReg
P14115	Rpl27a	1.5335	0.977929	2	0.616828	upReg
Q3TFA5	Psmc4	1.539	0.47659	2	0.621993	upReg
Q5HZJ8	Idh1	1.5415	0.0982878	2	0.624335	upReg
P50544	Acadvl	1.543	0.347897	2	0.625738	upReg
O08547	Sec22b	1.544	0.127279	2	0.626673	upReg
Q9WVJ3-2	Q9WVJ3-2	1.55	0.444063	2	0.632268	upReg
Q3UJS6	Cpne3	1.552	0.490732	2	0.634129	upReg
Q3UJK2	Serbp1	1.555	0.185262	2	0.636915	upReg
Q8K2C7-2	Q8K2C7-2	1.556	0.44972	2	0.637842	upReg
Q8BFW7	Lpp	1.567	0.0961665	2	0.648005	upReg
D3Z0A2	Prmt1	1.5785	1.2933	2	0.658554	upReg
J3QMG3	Vdac3	1.5905	1.40361	2	0.66948	upReg
Q3UBU0	Hsp90b1	1.595	1.27845	2	0.673556	upReg
Q8BN07	Ppp2cb	1.6125	1.11086	2	0.689299	upReg
Q9CPQ8	Atp5l	1.6165	1.54927	2	0.692874	upReg
P08228	Sod1	1.6315	0.204354	2	0.706199	upReg
B2RRF0	Ptprk	1.6325	0.260922	2	0.707083	upReg
P26645	Marcks	1.635	0.537401	2	0.709291	upReg
Q6IRU2	Tpm4	1.656	1.15117	2	0.727703	upReg
P54071	Idh2	1.657	1.27562	2	0.728574	upReg
Q8R422	Cd109	1.664	0.00989949	2	0.734655	upReg
Q3TFD0	Shmt2	1.6675	1.27209	2	0.737687	upReg
Q8BT90	Rps17	1.6685	1.25794	2	0.738552	upReg
Q8C140	Slc25a13	1.674	1.28835	2	0.7433	upReg
Q9WV02	Rbmx	1.6755	1.38522	2	0.744592	upReg
Q8C1B7-2	Q8C1B7-2	1.6795	0.424971	2	0.748032	upReg
F8WHM5	Glg1	1.6875	0.053033	2	0.754888	upReg
B2RRE8	Cd2ap	1.6935	0.0784889	2	0.760008	upReg
O55201	Supt5h	1.6935	0.00494975	2	0.760008	upReg
B2RPU8	2410018M08Rik	1.695	0.219203	2	0.761285	upReg
Q9DBH5	Lman2	1.6955	0.764382	2	0.761711	upReg
Q8K4Q8	Colec12	1.704	0.410122	2	0.768925	upReg
Q6ZPT2	Lars	1.719	1.1639	2	0.78157	upReg
G3X9U9	Fis1	1.7385	0.634275	2	0.797843	upReg
Q3UI56	Anxa6	1.7405	0.812466	2	0.799502	upReg
Q8BQ47	Cnpy4	1.7495	0.532451	2	0.806943	upReg
Q9Z315	Sart1	1.7505	0.576292	2	0.807767	upReg
Q3TIH9	Q3TIH9	1.752	1.3138	2	0.809003	upReg
Q8VDD8	Wash1	1.7565	0.393858	2	0.812704	upReg
Q9DAW9	Cnn3	1.7585	0.118087	2	0.814345	upReg
Q8C854	Myef2	1.7985	0.160513	2	0.846794	upReg
P63037	Dnaja1	1.822	0.195161	2	0.865523	upReg
Q6A068	Cdc5l	1.8355	0.0784889	2	0.876173	upReg
Q9QYJ3	Dnajb1	1.85	0.230517	2	0.887525	upReg
Q0VDR7	Krt6b	1.8535	1.85898	2	0.890252	upReg
B1AUX2	Hcfc1	1.8545	0.103945	2	0.89103	upReg
Q3TYK4	Prkar1a	1.859	0.272943	2	0.894527	upReg
Q7TN20	Ythdf3	1.864	0.260215	2	0.898402	upReg
B1AUQ7	Cetn2	1.865	1.55988	2	0.899176	upReg
Q3TN31	Psma7	1.867	1.51887	2	0.900722	upReg
Q8VED5	Krt79	1.884	0.81883	2	0.913799	upReg
Q91X43	Sh3d19	1.8895	0.313248	2	0.918005	upReg
Q99KC8	Vwa5a	1.8965	0.115258	2	0.923339	upReg
Q4FJY5	Ptgr1	1.931	1.69988	2	0.949348	upReg
Q6ZQ38	Cand1	1.9315	1.50967	2	0.949722	upReg
Q3TG93	Ssb	1.939	1.70837	2	0.955313	upReg
Q9R1P1	Psmb3	1.947	1.60938	2	0.961253	upReg
P08030	Aprt	1.9615	1.97212	2	0.971957	upReg
Q3TU64	Col1a2	1.969	0.776403	2	0.977463	upReg
Q501J7-2	Q501J7-2	1.974	0.569928	2	0.981122	upReg
Q3TWV0	Vim	2.008	0.408708	2	1.00576	upReg
Q7TMM9	Tubb2a	2.018	0.514774	2	1.01293	upReg
Q1PG84	Rsl1d1	2.0475	0.122329	2	1.03386	upReg
Q53YX2	Thy1	2.0685	0.289207	2	1.04858	upReg
Q9EPL8	Ipo7	2.071	1.76494	2	1.05033	upReg
P62774	Mtpn	2.081	1.72393	2	1.05728	upReg
Q8BTI8-3	Q8BTI8-3	2.0845	0.505581	2	1.0597	upReg
F8WGR0	Add1	2.172	0.903682	2	1.11902	upReg
Q8R562	Trove2	2.179	2.209	2	1.12367	upReg
Q3TXI6	Sparc	2.1865	0.140714	2	1.12862	upReg
P62869	Tceb2	2.2045	1.11794	2	1.14045	upReg
Q3TX26	Anp32e	2.241	2.33062	2	1.16414	upReg
Q8K2C9	ptplad1	2.2905	1.51674	2	1.19566	upReg
Q9DCC4	Pycrl	2.308	0.521845	2	1.20664	upReg
Q3U4F3	Acp2	2.309	1.43401	2	1.20727	upReg
Q8R5L1	C1qbp	2.3255	2.17152	2	1.21754	upReg
Q3TXJ4	Sar1a	2.329	2.14678	2	1.21971	upReg
Q4VAA2-2	Cdv3-2	2.3385	0.775696	2	1.22558	upReg
Q3TAR8	Ppt1	2.344	1.32795	2	1.22897	upReg
D3YUE2	Pcolce	2.461	0.260215	2	1.29924	upReg
Q8BXU2	Parp3	2.4725	1.4531	2	1.30597	upReg
Q9DBG5	Plin3	2.4925	0.132229	2	1.31759	upReg
Q810A3	Ttc9c	2.5745	1.12784	2	1.36429	upReg
Q61823	Pdcd4	2.6475	0.693672	2	1.40463	upReg
O54962	Banf1	2.655	2.8949	2	1.40871	upReg
Q8K124	Plekho2	2.677	0.189505	2	1.42062	upReg
Q9CPU0	Glo1	2.7075	2.78105	2	1.43696	upReg
Q9WUK2-2	Q9WUK2-2	2.951	0.759433	2	1.5612	upReg
P61924	Copz1	2.997	0.00282843	2	1.58352	upReg
Q9D281	Fam114a1	3.008	0.613769	2	1.5888	upReg
D3YW48	Capns1	3.191	3.44502	2	1.67401	upReg
B7ZWI2	1110005A23Rik	3.375	0.574171	2	1.75489	upReg
Q9QXS1-3	Q9QXS1-3	3.4685	0.301935	2	1.79431	upReg
Q3TLW5	Aqp1	3.504	1.88232	2	1.809	upReg
Q8BVI9	Slc25a4	4.169	5.21421	2	2.0597	upReg
Q2VPR3	Chtop	5.561	1.43826	2	2.47534	upReg
Q9D6F9	Tubb4a	5.8205	7.48755	2	2.54114	upReg
O89086	Rbm3	8.9285	3.68756	2	3.15842	upReg
Q8C2A1	Cd34	0.163	0	1	-2.61706	downReg
Q3V1C8	Nudt2	0.172	0	1	-2.53952	downReg
P54116	Stom	0.18	0	1	-2.47393	downReg
Q9Z1J3-2	Q9Z1J3-2	0.185	0	1	-2.4344	downReg
Q9ET22	Dpp7	0.195	0	1	-2.35845	downReg
Q5M9N5	Rpl28	0.197	0	1	-2.34373	downReg
Q3U1H7	Snx18	0.217	0	1	-2.20423	downReg
Q6GSS7	Hist2h2aa1;	0.223	0	1	-2.16488	downReg
Q9R045	Angptl2	0.238	0	1	-2.07097	downReg
F6VW30	Ywhaq	0.239	0	1	-2.06492	downReg
A1L3C2	Polr1c	0.26	0	1	-1.94342	downReg
A2APV2-2	A2APV2-2	0.268	0	1	-1.8997	downReg
Q2TBE6	Pi4k2a	0.282	0	1	-1.82623	downReg
Q3UM18-2	Q3UM18-2	0.288	0	1	-1.79586	downReg
Q9CWS0	Ddah1	0.292	0	1	-1.77596	downReg
Q4FZG2	Fdx1	0.293	0	1	-1.77103	downReg
P45377	Akr1b8	0.293	0	1	-1.77103	downReg
D3YWX2	Ylpm1	0.303	0	1	-1.72261	downReg
P50543	S100a11	0.305	0	1	-1.71312	downReg
Q8R5A6-2	Q8R5A6-2	0.315	0	1	-1.66658	downReg
D6RHA2	Renbp	0.316	0	1	-1.662	downReg
Q5F258	Git1	0.318	0	1	-1.6529	downReg
Q3V4B5	Commd6	0.321	0	1	-1.63935	downReg
Q9CQA1	Trappc5	0.321	0	1	-1.63935	downReg
Q9WV27	Atp1a4	0.322	0	1	-1.63487	downReg
Q3TN61	Rhoa	0.325	0	1	-1.62149	downReg
Q6IFZ6	Krt77	0.334	0	1	-1.58208	downReg
A2BDX3	Mocs3	0.335	0	1	-1.57777	downReg
Q4VAE8	Ndufb4	0.34	0	1	-1.55639	downReg
P62311	Lsm3	0.351	0	1	-1.51046	downReg
Q8CE50	Snx30	0.351	0	1	-1.51046	downReg
Q3THY1	Wipf1	0.358	0	1	-1.48197	downReg
P97287	Mcl1	0.361	0	1	-1.46993	downReg
O70503	Hsd17b12	0.362	0	1	-1.46594	downReg
B7ZNM7	Sept5	0.365	0	1	-1.45403	downReg
Q9DBP5	Cmpk1	0.367	0	1	-1.44615	downReg
Q3U3A6	Slc9a1	0.368	0	1	-1.44222	downReg
Q3TST8	Sptlc1	0.369	0	1	-1.43831	downReg
P04184	Tk1	0.369	0	1	-1.43831	downReg
Q8BP40	Acp6	0.37	0	1	-1.4344	downReg
G3UW85	Erh	0.375	0	1	-1.41504	downReg
Q9D2Y4-2	Q9D2Y4-2	0.381	0	1	-1.39214	downReg
G3UZI7	Arhgap6	0.382	0	1	-1.38836	downReg
Q8K298	Anln	0.383	0	1	-1.38458	downReg
A2APX3	Cst3	0.384	0	1	-1.38082	downReg
O35114	Scarb2	0.386	0	1	-1.37333	downReg
H3BJY2	Asap1	0.387	0	1	-1.36959	downReg
Q9CQX8	Mrps36	0.388	0	1	-1.36587	downReg
Q99MS7	Ehbp1l1	0.39	0	1	-1.35845	downReg
Q4FJZ7	Ada	0.391	0	1	-1.35476	downReg
Q3UF75	Parva	0.392	0	1	-1.35107	downReg
Q8BVW6	Arpc4	0.396	0	1	-1.33643	downReg
Q8C0E3-2	Q8C0E3-2	0.398	0	1	-1.32916	downReg
D3Z4J9	Eml1	0.398	0	1	-1.32916	downReg
Q9R0H0-2	Q9R0H0-2	0.409	0	1	-1.28983	downReg
Q80U72-2	Q80U72-2	0.415	0	1	-1.26882	downReg
Q3UJ70	Hmgcs1	0.416	0	1	-1.26534	downReg
Q3TWM2	Gss	0.417	0	1	-1.26188	downReg
Q99LJ0	Cttnbp2nl	0.42	0	1	-1.25154	downReg
Q8R0H0	Polr2e	0.421	0	1	-1.24811	downReg
Q9JMG1	Edf1	0.424	0	1	-1.23786	downReg
Q8CE96	Trmt6	0.424	0	1	-1.23786	downReg
Q8K268	Abcf3	0.432	0	1	-1.2109	downReg
Q8VCT3	Rnpep	0.435	0	1	-1.20091	downReg
Q3TI79	Dkc1	0.437	0	1	-1.19429	downReg
Q3TH64	Cyb5b	0.439	0	1	-1.18771	downReg
Q640N1	Aebp1	0.442	0	1	-1.17788	downReg
Q3UCQ1	Foxk2	0.45	0	1	-1.152	downReg
Q6PHN9	Rab35	0.454	0	1	-1.13924	downReg
A2AE27	Ampd2	0.456	0	1	-1.13289	downReg
Q9JHJ3	Q9JHJ3	0.458	0	1	-1.12658	downReg
Q8CI08-2	Q8CI08-2	0.46	0	1	-1.12029	downReg
P10493	Nid1	0.46	0	1	-1.12029	downReg
Q3THK0	Prim2	0.46	0	1	-1.12029	downReg
Q8C7E9	Cstf2t	0.462	0	1	-1.11404	downReg
D3Z780	Eif2b4	0.468	0	1	-1.09542	downReg
Q9Z1P6	Ndufa7	0.469	0	1	-1.09234	downReg
A1A596	Pwp2	0.474	0	1	-1.07704	downReg
E0CXU3	Nifk	0.475	0	1	-1.074	downReg
Q8CHS9	Nup214	0.478	0	1	-1.06492	downReg
G5E8T9	Hagh	0.479	0	1	-1.0619	downReg
O09005	Degs1	0.481	0	1	-1.05589	downReg
Q99JW2	Acy1	0.481	0	1	-1.05589	downReg
D3YXK2	Safb	0.482	0	1	-1.05289	downReg
Q9CYX7	Rrp15	0.486	0	1	-1.04097	downReg
Q9D1H7-2	Q9D1H7-2	0.486	0	1	-1.04097	downReg
Q3UZF0	Prim1	0.487	0	1	-1.03801	downReg
Q9D786-2	Q9D786-2	0.488	0	1	-1.03505	downReg
D3Z041	Acsl1	0.488	0	1	-1.03505	downReg
Q3TFP0	Srsf10	0.489	0	1	-1.03209	downReg
P51881	Slc25a5	0.49	0	1	-1.02915	downReg
Q9D0R8	Lsm12	0.492	0	1	-1.02327	downReg
D3Z161	Slc7a1	0.492	0	1	-1.02327	downReg
G3UZA0	Krr1	0.492	0	1	-1.02327	downReg
Q8R0K4	Ccdc137	0.495	0	1	-1.0145	downReg
Q6A0C7	Rab21	0.496	0	1	-1.01159	downReg
Q9D2R6	Coa3	0.498	0	1	-1.00578	downReg
P18872-2	P18872-2	0.5	0	1	-1	downReg
Q8BK67	Rcc2	0.5	0	1	-1	downReg
Q9DBE9	Ftsj3	0.503	0	1	-0.99137	downReg
Q9CY29	Psmd4	0.505	0	1	-0.985645	downReg
Q3TWV4	Ap2m1	0.507	0	1	-0.979942	downReg
O54941	Smarce1	0.509	0	1	-0.974262	downReg
Q3TIR2	Arl1	0.509	0	1	-0.974262	downReg
Q3TBU7	Agfg2	0.51	0	1	-0.971431	downReg
Q3TKC5	Ppat	0.511	0	1	-0.968605	downReg
Q8R2K3	Ssbp1	0.512	0	1	-0.965784	downReg
Q3U6T3	Pgs1	0.512	0	1	-0.965784	downReg
Q8C1L7	mCG_6739	0.513	0	1	-0.962969	downReg
Q3UVI9	Abcf2	0.513	0	1	-0.962969	downReg
G3UYG6	Gigyf2	0.517	0	1	-0.951764	downReg
Q3UFS4	Gpatch11	0.517	0	1	-0.951764	downReg
P68040	Gnb2l1	0.519	0	1	-0.946194	downReg
Q8BKC5-2	Q8BKC5-2	0.519	0	1	-0.946194	downReg
D3Z645	Vps29	0.523	0	1	-0.935117	downReg
Q9JJ28	Flii	0.524	0	1	-0.932361	downReg
Q62371	Ddr2	0.525	0	1	-0.929611	downReg
Q3U2W5	Lgals8	0.526	0	1	-0.926865	downReg
P63024	Vamp3	0.526	0	1	-0.926865	downReg
Q3U2B2	Npc1	0.527	0	1	-0.924125	downReg
Q8BL97	Srsf7	0.529	0	1	-0.91866	downReg
Q3U2K1	Prmt3	0.529	0	1	-0.91866	downReg
Q8CH72	Trim32	0.531	0	1	-0.913216	downReg
J3QPI4	Gm9791	0.534	0	1	-0.905088	downReg
Q99KF5	Hprt	0.535	0	1	-0.902389	downReg
P08122	Col4a2	0.537	0	1	-0.897006	downReg
Q3UDJ2	Sgpl1	0.539	0	1	-0.891643	downReg
A2ATQ5	Anapc1	0.54	0	1	-0.888969	downReg
Q9CZD3	Gars	0.54	0	1	-0.888969	downReg
E9QN31	Nop2	0.541	0	1	-0.8863	downReg
O54752	Naglu	0.542	0	1	-0.883635	downReg
P70202	Lxn	0.543	0	1	-0.880976	downReg
B2CY77	Rpsa	0.545	0	1	-0.875672	downReg
Q9EQS3	Mycbp	0.545	0	1	-0.875672	downReg
O88291	Znf326	0.547	0	1	-0.870387	downReg
Q3THE7	Aldh9a1	0.548	0	1	-0.867752	downReg
Q6P9T6	Acbd3	0.548	0	1	-0.867752	downReg
F6ZDS4	Tpr	0.549	0	1	-0.865122	downReg
Q62059	Vcan	0.551	0	1	-0.859876	downReg
Q3US29	Fdps	0.551	0	1	-0.859876	downReg
Q9R0E1	Plod3	0.552	0	1	-0.85726	downReg
Q9CR57	Rpl14	0.552	0	1	-0.85726	downReg
A2RS43	Pcdh7	0.553	0	1	-0.854649	downReg
P15532	Nme1	0.553	0	1	-0.854649	downReg
Q9DCT5	Sdf2	0.554	0	1	-0.852042	downReg
A2AW05	Ssrp1	0.554	0	1	-0.852042	downReg
A2A9M5	Dock7	0.556	0	1	-0.846843	downReg
O08599-2	O08599-2	0.556	0	1	-0.846843	downReg
Q8VDP4	Ccar2	0.556	0	1	-0.846843	downReg
Q9CQT1	Mri1	0.556	0	1	-0.846843	downReg
Q3UF03	M6pr	0.559	0	1	-0.83908	downReg
Q3TMX5	Manf	0.561	0	1	-0.833927	downReg
D3YYI3	Polr2i	0.564	0	1	-0.826233	downReg
Q80UW8	Polr2e	0.564	0	1	-0.826233	downReg
Q569Z6	Thrap3	0.566	0	1	-0.821126	downReg
Q9CX34	Sugt1	0.567	0	1	-0.818579	downReg
Q9D706	Rpap3	0.567	0	1	-0.818579	downReg
Q8BKS9	Kiaa0020	0.567	0	1	-0.818579	downReg
Q3UI30	Ewsr1	0.567	0	1	-0.818579	downReg
Q3ULP8	Pus7	0.57	0	1	-0.810966	downReg
Q9WTQ8	Timm23	0.57	0	1	-0.810966	downReg
Q3TXJ7	Bax	0.571	0	1	-0.808437	downReg
F8VQL9	Ncor2	0.571	0	1	-0.808437	downReg
B0QZN5	Vamp2	0.571	0	1	-0.808437	downReg
E9PZF0	Gm20390	0.571	0	1	-0.808437	downReg
Q3TDM8	Scamp3	0.572	0	1	-0.805913	downReg
O88986	Gcat	0.572	0	1	-0.805913	downReg
Q3THJ0	Rpl18a	0.573	0	1	-0.803393	downReg
Q9CT10	Ranbp3	0.574	0	1	-0.800877	downReg
Q8BTW9	Pak4	0.574	0	1	-0.800877	downReg
B2RUG7	Zfr	0.575	0	1	-0.798366	downReg
P14719	Il1rl1	0.576	0	1	-0.795859	downReg
Q99M87-2	Q99M87-2	0.576	0	1	-0.795859	downReg
Q3U0F2	Zfp593	0.576	0	1	-0.795859	downReg
Q8BP21	Cdk4	0.576	0	1	-0.795859	downReg
Q8K224	Nat10	0.579	0	1	-0.788365	downReg
Q3U487	Hectd3	0.581	0	1	-0.78339	downReg
Q9R0X4	Acot9	0.583	0	1	-0.778432	downReg
D3YYN3	Exosc8	0.583	0	1	-0.778432	downReg
Q3U684	Atp6v1d	0.585	0	1	-0.773491	downReg
Q6PF96	Etfdh	0.585	0	1	-0.773491	downReg
O08997	Atox1	0.585	0	1	-0.773491	downReg
Q6ZWU9	Rps27	0.585	0	1	-0.773491	downReg
Q9CQR4	Acot13	0.587	0	1	-0.768568	downReg
Q3UL78	Cdc42	0.588	0	1	-0.766112	downReg
Q91VW5	Golga4	0.592	0	1	-0.756331	downReg
Q91X76	Nt5dc2	0.592	0	1	-0.756331	downReg
Q9ERD7	Tubb3	0.592	0	1	-0.756331	downReg
Q3TGS7	Snx12	0.593	0	1	-0.753896	downReg
E9QKR0	Gnb2	0.594	0	1	-0.751465	downReg
Q9DB52	Fam122a	0.595	0	1	-0.749038	downReg
P06745	Gpi	0.595	0	1	-0.749038	downReg
Q3UAS2	Capza1	0.597	0	1	-0.744197	downReg
Q4FK59	Eno3	0.597	0	1	-0.744197	downReg
P09528	Fth1	0.598	0	1	-0.741783	downReg
P58064	Mrps6	0.602	0	1	-0.732165	downReg
Q7TNC4-2	Q7TNC4-2	0.602	0	1	-0.732165	downReg
Q9QZQ1-2	Q9QZQ1-2	0.603	0	1	-0.72977	downReg
Q6NSR5	Ugt1a6a	0.607	0	1	-0.720232	downReg
G3XA25	Acat2	0.607	0	1	-0.720232	downReg
Q8K2Z4-2	Q8K2Z4-2	0.609	0	1	-0.715486	downReg
A0PJ57	Cd3eap	0.609	0	1	-0.715486	downReg
Q60605-2	Q60605-2	0.61	0	1	-0.713119	downReg
D3YUB9	Pabpn1	0.61	0	1	-0.713119	downReg
Q91WG4-2	Q91WG4-2	0.61	0	1	-0.713119	downReg
D3Z0U3	Tmem120a	0.611	0	1	-0.710756	downReg
Q9Z0U1	Tjp2	0.612	0	1	-0.708396	downReg
Q99JR1	Sfxn1	0.613	0	1	-0.706041	downReg
Q9CR62	Slc25a11	0.614	0	1	-0.703689	downReg
Q7TMY7-2	Q7TMY7-2	0.614	0	1	-0.703689	downReg
D3YYT0	Cdh2	0.615	0	1	-0.701342	downReg
P32020	Scp2	0.615	0	1	-0.701342	downReg
Q3B7Z2	Osbp	0.616	0	1	-0.698998	downReg
Q9EP71	Rai14	0.617	0	1	-0.696658	downReg
Q9JK48-2	Q9JK48-2	0.617	0	1	-0.696658	downReg
Q8VCN5	Cth	0.618	0	1	-0.694321	downReg
P68037	Ube2l3	0.62	0	1	-0.68966	downReg
Q9WUK4	Rfc2	0.62	0	1	-0.68966	downReg
Q3UPH7	Arhgef40	0.624	0	1	-0.680382	downReg
Q8C5M4	Pdcd6	0.624	0	1	-0.680382	downReg
Q9CR25	Dph2	0.624	0	1	-0.680382	downReg
Q3V471	Lgals3	0.625	0	1	-0.678072	downReg
Q9DC50	Crot	0.626	0	1	-0.675765	downReg
Q6PFD9	Nup98	0.626	0	1	-0.675765	downReg
Q3TFA9	Tmod3	0.63	0	1	-0.666576	downReg
Q9WV03	Fam50a	0.63	0	1	-0.666576	downReg
A2A4P3	Gm27029	0.631	0	1	-0.664288	downReg
P51150	Rab7a	0.636	0	1	-0.652901	downReg
H3BKR2	Gnb1	0.637	0	1	-0.650635	downReg
Q922F4	Tubb6	0.637	0	1	-0.650635	downReg
D3Z7C8	Bcat2	0.638	0	1	-0.648372	downReg
Q60597-2	Q60597-2	0.639	0	1	-0.646112	downReg
B1AU25	Aifm1	0.642	0	1	-0.639355	downReg
P63328-2	P63328-2	0.642	0	1	-0.639355	downReg
Q3UJY4	Nup43	0.643	0	1	-0.637109	downReg
Q921S7	Mrpl37	0.644	0	1	-0.634867	downReg
D3YVZ9	Mrps21	0.648	0	1	-0.625934	downReg
P49586	Pcyt1a	0.648	0	1	-0.625934	downReg
Q9DCM0	Ethe1	0.648	0	1	-0.625934	downReg
Q3UXN3	Cars	0.649	0	1	-0.62371	downReg
Q3THQ0	Hexa	0.651	0	1	-0.619271	downReg
Q05AF0	Fam50a	0.652	0	1	-0.617056	downReg
Q8BLN5	Lss	0.654	0	1	-0.612637	downReg
Q8CDG3	Vcpip1	0.655	0	1	-0.610433	downReg
Q3TMZ8	Hnrnpab	0.655	0	1	-0.610433	downReg
Q3TPC5	Ppp2r2a	0.655	0	1	-0.610433	downReg
Q3TJG6	Q3TJG6	0.656	0	1	-0.608232	downReg
Q8VC94	Rpl11	0.656	0	1	-0.608232	downReg
Q3U6D2	Rcc1	0.656	0	1	-0.608232	downReg
Q9D1G1	Rab1b	0.658	0	1	-0.603841	downReg
Q91VM2	Snrpd3	0.658	0	1	-0.603841	downReg
B9EK95	Myof	0.659	0	1	-0.60165	downReg
Q8K2T8	Paf1	0.659	0	1	-0.60165	downReg
Q6NX62	Exosc8	0.659	0	1	-0.60165	downReg
Q6ZWY7	Pfdn5	0.66	0	1	-0.599462	downReg
Q9D096	Isoc1	0.66	0	1	-0.599462	downReg
Q64737	Gart	0.661	0	1	-0.597278	downReg
Q3TZI3	Sf1	0.662	0	1	-0.595097	downReg
A2A4Z1	Ube2c	0.662	0	1	-0.595097	downReg
Q66JR8	Ptms	0.663	0	1	-0.592919	downReg
Q3UYN1	Prosc	0.663	0	1	-0.592919	downReg
Q9CQC6	Bzw1	0.663	0	1	-0.592919	downReg
Q3TSX5	Nop14	0.663	0	1	-0.592919	downReg
Q3UGB5	Dazap1	0.664	0	1	-0.590745	downReg
F6XQW1	Stag1	0.664	0	1	-0.590745	downReg
P23116	Eif3a	0.667	0	1	-0.584241	downReg
Q3TAH3	Npm3	0.668	0	1	-0.58208	downReg
Q9CQ54	Ndufc2	0.669	0	1	-0.579922	downReg
Q9WUR9	Ak4	0.67	0	1	-0.577767	downReg
Q3UC72	Gdi2	0.67	0	1	-0.577767	downReg
Q3UP61	Dlg1	0.671	0	1	-0.575615	downReg
Q9R099	Tbl2	0.671	0	1	-0.575615	downReg
Q3TI99	Ldha	0.671	0	1	-0.575615	downReg
Q7TMR0	Prcp	0.673	0	1	-0.571322	downReg
Q9WTP6-2	Q9WTP6-2	0.674	0	1	-0.56918	downReg
Q9Z0W3-2	Q9Z0W3-2	0.676	0	1	-0.564905	downReg
H3BIZ7	Frmd4a	0.676	0	1	-0.564905	downReg
A2AFW6	Mtch2	0.677	0	1	-0.562772	downReg
Q3TX70	Stx6	0.678	0	1	-0.560643	downReg
E9Q0S6	Tns1	0.678	0	1	-0.560643	downReg
Q3UHJ0-2	Q3UHJ0-2	0.679	0	1	-0.558517	downReg
Q3TJ78	Poldip3	0.68	0	1	-0.556393	downReg
Q6PAT0	Adat3	0.68	0	1	-0.556393	downReg
Q3UKJ7-2	Q3UKJ7-2	0.68	0	1	-0.556393	downReg
Q5FWB6	Rplp0	0.68	0	1	-0.556393	downReg
Q9Z2I0	Letm1	0.681	0	1	-0.554273	downReg
Q9ERB0	Snap29	0.681	0	1	-0.554273	downReg
Q3UT19	Prpf3	0.682	0	1	-0.552156	downReg
Q3TLP8	Rac1	0.682	0	1	-0.552156	downReg
Q3V1L4	Nt5c2	0.682	0	1	-0.552156	downReg
Q3UC32	Arpc5	0.683	0	1	-0.550043	downReg
Q7TQH0-2	Q7TQH0-2	0.686	0	1	-0.54372	downReg
Q78HU3	Mvb12a	0.687	0	1	-0.541618	downReg
Q3TAB8	Pacs1	0.687	0	1	-0.541618	downReg
Q91VM1	Crk	0.688	0	1	-0.53952	downReg
Q9JIG7	Ccdc22	0.688	0	1	-0.53952	downReg
Q8BI84	Mia3	0.689	0	1	-0.537424	downReg
K3W4S6	Gyg	0.69	0	1	-0.535332	downReg
Q8K566	Csad	0.69	0	1	-0.535332	downReg
Q9ES97-2	Q9ES97-2	0.69	0	1	-0.535332	downReg
Q9D1N9	Mrpl21	0.691	0	1	-0.533242	downReg
E9QM77	Atxn2	0.691	0	1	-0.533242	downReg
Q8BWM0	Ptges2	0.694	0	1	-0.526992	downReg
B1AU75	Nasp	0.696	0	1	-0.522841	downReg
Q8R3N1	Nop14	0.696	0	1	-0.522841	downReg
Q9CQJ4	Rnf2	0.697	0	1	-0.520769	downReg
Q2KN98	Specc1l	0.698	0	1	-0.518701	downReg
E9QM38	Slc12a2	0.698	0	1	-0.518701	downReg
Q3TGN5	Hnrnpu	0.699	0	1	-0.516636	downReg
Q9D903	Ebna1bp2	0.699	0	1	-0.516636	downReg
Q3TDD8	Eif4b	0.7	0	1	-0.514573	downReg
Q3TWE1	Lamp2	0.7	0	1	-0.514573	downReg
Q8K0C9	Gmds	0.701	0	1	-0.512514	downReg
Q8BHL5-2	Q8BHL5-2	0.701	0	1	-0.512514	downReg
P62315	Snrpd1	0.702	0	1	-0.510457	downReg
F8VPU2	Farp1	0.702	0	1	-0.510457	downReg
Q8CGC6	Rbm28	0.702	0	1	-0.510457	downReg
Q9DB73	Cyb5r1	0.703	0	1	-0.508403	downReg
Q8BNY6	Ncs1	0.703	0	1	-0.508403	downReg
A2AGN7	Psmc3	0.704	0	1	-0.506353	downReg
E9QL31	Dab2	0.705	0	1	-0.504305	downReg
D3YTP0	Steap3	0.705	0	1	-0.504305	downReg
A1L333	Ddx5	0.705	0	1	-0.504305	downReg
G3XA10	Hnrnpu	0.706	0	1	-0.50226	downReg
Q3TAU6	Impa2	0.706	0	1	-0.50226	downReg
A2A547	Rpl19	0.707	0	1	-0.500218	downReg
B9EKP5	Flna	0.709	0	1	-0.496142	downReg
Q3U3F4	Map2k1	0.709	0	1	-0.496142	downReg
Q8CFI7	Polr2b	0.71	0	1	-0.494109	downReg
H3BKM0	Ap2b1	0.712	0	1	-0.490051	downReg
Q9R059	Fhl3	0.712	0	1	-0.490051	downReg
Q922J9-3	Q922J9-3	0.712	0	1	-0.490051	downReg
Q99KG3-2	Q99KG3-2	0.713	0	1	-0.488026	downReg
Q3TX36	Parp1	0.714	0	1	-0.486004	downReg
Q3UH23	Tm9sf3	0.715	0	1	-0.483985	downReg
Q60972	Rbbp4	0.716	0	1	-0.481969	downReg
P70303	Ctps2	0.716	0	1	-0.481969	downReg
Q3UDS4	Sqrdl	0.717	0	1	-0.479955	downReg
Q4FZL1	Eif4a1	0.717	0	1	-0.479955	downReg
D3Z074	Diap1	0.717	0	1	-0.479955	downReg
B2KGF0	Rpe	0.718	0	1	-0.477944	downReg
Q8VHE0	Sec63	0.718	0	1	-0.477944	downReg
Q9D0T1	Nhp2l1	0.718	0	1	-0.477944	downReg
Q6DFW4	Nop58	0.719	0	1	-0.475936	downReg
Q3UNC0	Gmppa	0.72	0	1	-0.473931	downReg
Q8R1N4-2	Q8R1N4-2	0.72	0	1	-0.473931	downReg
A2AWA9	Rabgap1	0.721	0	1	-0.471929	downReg
Q8BNS0	Drg1	0.722	0	1	-0.469929	downReg
Q3TGQ3	Ctnna1	0.723	0	1	-0.467932	downReg
E9PYT3	Atl3	0.723	0	1	-0.467932	downReg
Q3TZQ2	Msn	0.724	0	1	-0.465938	downReg
A1BN54	Actn1	0.725	0	1	-0.463947	downReg
A2ATU9	Hat1	0.725	0	1	-0.463947	downReg
P61161	Actr2	0.725	0	1	-0.463947	downReg
Q8C1W8	Nnt	0.726	0	1	-0.461959	downReg
Q3TVF6	Fam207a	0.729	0	1	-0.456009	downReg
P45591	Cfl2	0.729	0	1	-0.456009	downReg
Q571F9	G3bp1	0.731	0	1	-0.452057	downReg
Q9DC16	Ergic1	0.731	0	1	-0.452057	downReg
O54825	Bysl	0.731	0	1	-0.452057	downReg
Q3TCR9	Zyx	0.732	0	1	-0.450084	downReg
Q3TKT4-2	Q3TKT4-2	0.735	0	1	-0.444184	downReg
H7BWZ3	Arpc3	0.735	0	1	-0.444184	downReg
Q3U5M2	Bcas2	0.735	0	1	-0.444184	downReg
Q8BRF7-3	Q8BRF7-3	0.737	0	1	-0.440263	downReg
Q61171	Prdx2	0.738	0	1	-0.438307	downReg
Q3UGN9	Stam	0.739	0	1	-0.436354	downReg
Q8BH79-2	Q8BH79-2	0.74	0	1	-0.434403	downReg
Q9D5T0	Atad1	0.74	0	1	-0.434403	downReg
Q0VER3	Smad9	0.741	0	1	-0.432455	downReg
Q91WN1	Dnajc9	0.741	0	1	-0.432455	downReg
G3X926	Rpf2	0.742	0	1	-0.430509	downReg
Q5SQ20	Pes1	0.744	0	1	-0.426625	downReg
Q9CR59	Gadd45gip1	0.746	0	1	-0.422752	downReg
G3X9V0	Psme2	0.747	0	1	-0.42082	downReg
Q3TK27	Gnl3	0.747	0	1	-0.42082	downReg
Q91X95	Gna11	0.748	0	1	-0.41889	downReg
Q91ZA3	Pcca	0.749	0	1	-0.416962	downReg
Q3UB15	Rpl3	0.749	0	1	-0.416962	downReg
Q7TMX6	Exosc7	0.749	0	1	-0.416962	downReg
Q3UBI6	Rpl7	0.751	0	1	-0.413115	downReg
P62889	Rpl30	0.753	0	1	-0.409278	downReg
G3UYD0	Gtf2i	0.756	0	1	-0.403542	downReg
P62892	Rpl39	0.758	0	1	-0.39973	downReg
Q8C2Q7	Hnrnph1	0.758	0	1	-0.39973	downReg
P21278	Gna11	0.759	0	1	-0.397828	downReg
B1AVZ0	Uprt	0.759	0	1	-0.397828	downReg
F6RPJ9	Ide	0.763	0	1	-0.390245	downReg
P57780	Actn4	0.764	0	1	-0.388355	downReg
E0CX53	Tbc1d4	0.766	0	1	-0.384584	downReg
P62245	Rps15a	0.766	0	1	-0.384584	downReg
Q3U7V7	Pfn1	0.766	0	1	-0.384584	downReg
P62077	Timm8b	0.767	0	1	-0.382702	downReg
Q05CM5	Eif5	0.767	0	1	-0.382702	downReg
Q91ZH2	Pcna	0.767	0	1	-0.382702	downReg
Q3UK08	Tsg101	0.767	0	1	-0.382702	downReg
P70227	Itpr3	0.768	0	1	-0.380822	downReg
Q3TG12	Farsb	0.769	0	1	-0.378944	downReg
Q7TMW3	Bgn	0.769	0	1	-0.378944	downReg
Q9DCU6	Mrpl4	0.77	0	1	-0.37707	downReg
Q7TPD9	Arpc4	0.77	0	1	-0.37707	downReg
A2BE92	Set	0.77	0	1	-0.37707	downReg
D3YU56	Lemd3	0.773	0	1	-0.37146	downReg
G3UWA6	Slc3a2	0.773	0	1	-0.37146	downReg
Q8C0D5	Eftud1	0.773	0	1	-0.37146	downReg
Q3U6X6	Pgm2	0.775	0	1	-0.367732	downReg
Q9CZ83-2	Q9CZ83-2	0.777	0	1	-0.364013	downReg
Q6A4J8-2	Q6A4J8-2	0.777	0	1	-0.364013	downReg
Q8R3C6	Rbm19	0.777	0	1	-0.364013	downReg
Q6ZQK2	Iqgap1	0.777	0	1	-0.364013	downReg
A5JUZ1	Ubc	0.779	0	1	-0.360305	downReg
Q8C0C7	Farsa	0.779	0	1	-0.360305	downReg
A2AFS0	Sars	0.779	0	1	-0.360305	downReg
Q3UE37	Ube2z	0.783	0	1	-0.352916	downReg
Q3ULD6	Mcm3	0.783	0	1	-0.352916	downReg
Q91VC9	Ghitm	0.784	0	1	-0.351074	downReg
Q3UFZ6	Caprin1	0.784	0	1	-0.351074	downReg
Q9CQZ1	Hsbp1	0.784	0	1	-0.351074	downReg
Q9ERS2	Ndufa13	0.785	0	1	-0.349235	downReg
Q8BP60	Nxf1	0.785	0	1	-0.349235	downReg
O70251	Eef1b	0.786	0	1	-0.347399	downReg
Q7TMK9-2	Q7TMK9-2	0.788	0	1	-0.343732	downReg
Q3UK65	Cops2	0.788	0	1	-0.343732	downReg
Q9CYH6	Rrs1	0.788	0	1	-0.343732	downReg
Q5BKP5	Ddx50	0.789	0	1	-0.341903	downReg
Q9CQS8	Sec61b	0.791	0	1	-0.33825	downReg
P19253	Rpl13a	0.791	0	1	-0.33825	downReg
Q05D44	Eif5b	0.791	0	1	-0.33825	downReg
F6V6T4	Tmed2	0.791	0	1	-0.33825	downReg
D3YU80	Cirbp	0.791	0	1	-0.33825	downReg
P17751	Tpi1	0.793	0	1	-0.334607	downReg
Q3UE40	Gna13	0.794	0	1	-0.332789	downReg
P61358	Rpl27	0.794	0	1	-0.332789	downReg
Q00519	Xdh	0.794	0	1	-0.332789	downReg
Q9CQ60	Pgls	0.794	0	1	-0.332789	downReg
Q3US65	Srpk1	0.794	0	1	-0.332789	downReg
Q3TJ49	Anxa7	0.797	0	1	-0.327348	downReg
Q3UC10	Mcm6	0.797	0	1	-0.327348	downReg
Q80XI4	Pip4k2b	0.798	0	1	-0.325539	downReg
P08775	Polr2a	0.801	0	1	-0.320126	neutralReg
A2AMI7	Eif4g3	0.801	0	1	-0.320126	neutralReg
Q9CZX9	Emc4	0.802	0	1	-0.318326	neutralReg
Q9CPY7-2	Q9CPY7-2	0.803	0	1	-0.316528	neutralReg
P47911	Rpl6	0.804	0	1	-0.314733	neutralReg
Q9DAS9	Gng12	0.804	0	1	-0.314733	neutralReg
Q3UJL7	Srm	0.805	0	1	-0.312939	neutralReg
A2BDX2	Dpm1	0.808	0	1	-0.307573	neutralReg
F6WIU1	Kri1	0.809	0	1	-0.305788	neutralReg
P00375	Dhfr	0.809	0	1	-0.305788	neutralReg
U3M993	Nsdhl	0.81	0	1	-0.304006	neutralReg
Q3U8W9	Hnrnpr	0.811	0	1	-0.302226	neutralReg
Q9WTX5	Skp1	0.811	0	1	-0.302226	neutralReg
A2AQR0	Gpd2	0.813	0	1	-0.298673	neutralReg
Q3UDG2	Wars	0.813	0	1	-0.298673	neutralReg
Q9Z247	Fkbp9	0.814	0	1	-0.296899	neutralReg
Q3UEB3-2	Q3UEB3-2	0.815	0	1	-0.295128	neutralReg
D3YTQ3	Hnrnpdl	0.815	0	1	-0.295128	neutralReg
Q8R366	Igsf8	0.815	0	1	-0.295128	neutralReg
Q6P7V9	Smc4	0.815	0	1	-0.295128	neutralReg
Q3TE63	Q3TE63	0.816	0	1	-0.293359	neutralReg
Q61411	Hras	0.816	0	1	-0.293359	neutralReg
F6XC25	Cc2d1b	0.817	0	1	-0.291592	neutralReg
Q3TNL1	G6pdx	0.819	0	1	-0.288065	neutralReg
Q9WVA2	Timm8a1	0.819	0	1	-0.288065	neutralReg
A2AFJ1	Rbbp7	0.821	0	1	-0.284546	neutralReg
Q6ZQ84	mKIAA0617	0.821	0	1	-0.284546	neutralReg
Q3U8U8	Pabpc1	0.822	0	1	-0.28279	neutralReg
P46664	Adss	0.822	0	1	-0.28279	neutralReg
Q8BT09	Q8BT09	0.824	0	1	-0.279284	neutralReg
P05201	Got1	0.825	0	1	-0.277534	neutralReg
Q3U740	Eif6	0.825	0	1	-0.277534	neutralReg
Q6P5E5	Smc3	0.826	0	1	-0.275786	neutralReg
Q3UMT7	Hnrnpl	0.827	0	1	-0.274041	neutralReg
Q8BU30	Iars	0.827	0	1	-0.274041	neutralReg
Q0QEW9	Rpl18	0.83	0	1	-0.268817	neutralReg
Q00915	Rbp1	0.832	0	1	-0.265345	neutralReg
Q80VD1	Fam98b	0.832	0	1	-0.265345	neutralReg
G3UX23	Gne	0.833	0	1	-0.263612	neutralReg
Q7TMI0	Psmd11	0.833	0	1	-0.263612	neutralReg
Q3TWI4	Plcb3	0.834	0	1	-0.261881	neutralReg
G3UYF9	H2-Ke2	0.835	0	1	-0.260152	neutralReg
Q5SWD9	Tsr1	0.838	0	1	-0.254978	neutralReg
Q9CXW2	Mrps22	0.838	0	1	-0.254978	neutralReg
Q4V9X9	Rpl23a	0.838	0	1	-0.254978	neutralReg
Q08943-2	Q08943-2	0.839	0	1	-0.253257	neutralReg
P48036	Anxa5	0.84	0	1	-0.251539	neutralReg
Q80T06	Eef1d	0.841	0	1	-0.249822	neutralReg
Q3UXQ6	Rps4x	0.841	0	1	-0.249822	neutralReg
Q3TPK8	Rbms1	0.842	0	1	-0.248108	neutralReg
E9PYH2	Acot7	0.843	0	1	-0.246395	neutralReg
Q4VA93	Prkca	0.844	0	1	-0.244685	neutralReg
Q9Z1Z2	Strap	0.846	0	1	-0.24127	neutralReg
P61082	Ube2m	0.848	0	1	-0.237864	neutralReg
Q6PDM2	Srsf1	0.849	0	1	-0.236164	neutralReg
P61089	Ube2n	0.853	0	1	-0.229382	neutralReg
P60335	Pcbp1	0.854	0	1	-0.227692	neutralReg
Q3UJN2	Ruvbl1	0.856	0	1	-0.224317	neutralReg
Q3TDE6	Pck2	0.858	0	1	-0.22095	neutralReg
Q3UK39	Mcm2	0.86	0	1	-0.217591	neutralReg
Q99J09	Wdr77	0.863	0	1	-0.212568	neutralReg
Q3U8X1	Eif3f	0.864	0	1	-0.210897	neutralReg
Q3U9N8	Impdh2	0.864	0	1	-0.210897	neutralReg
Q9Z1X4-2	Q9Z1X4-2	0.865	0	1	-0.209228	neutralReg
A0JLV3	Hist1h2bj	0.866	0	1	-0.207561	neutralReg
F6ZFU0	Eef1d	0.868	0	1	-0.204233	neutralReg
A2AIH8	Pir	0.869	0	1	-0.202572	neutralReg
Q9CR16	Ppid	0.87	0	1	-0.200913	neutralReg
Q3TPX4	Exoc5	0.87	0	1	-0.200913	neutralReg
Q8CIN4	Pak2	0.87	0	1	-0.200913	neutralReg
Q8R5C5	Actr1b	0.875	0	1	-0.192645	neutralReg
Q3TE06	Wdr1	0.875	0	1	-0.192645	neutralReg
Q3THB2	Q3THB2	0.876	0	1	-0.190997	neutralReg
Q3TXH7	Csde1	0.877	0	1	-0.189351	neutralReg
Q3TJ71	Ugdh	0.878	0	1	-0.187707	neutralReg
P05202	Got2	0.88	0	1	-0.184425	neutralReg
Q5SXR6	Cltc	0.88	0	1	-0.184425	neutralReg
Q3TFG3	Eif4a1	0.88	0	1	-0.184425	neutralReg
Q6P6J0	Adat2	0.881	0	1	-0.182786	neutralReg
P70349	Hint1	0.884	0	1	-0.177882	neutralReg
Q8CGC7	Eprs	0.885	0	1	-0.176251	neutralReg
Q8CGK3	Lonp1	0.886	0	1	-0.174621	neutralReg
Q8C1A5	Thop1	0.886	0	1	-0.174621	neutralReg
Q3TW51	Snd1	0.887	0	1	-0.172994	neutralReg
Q99LS3	Psph	0.892	0	1	-0.164884	neutralReg
Q3UVH2	Csk	0.893	0	1	-0.163268	neutralReg
D3Z067	Arl6	0.896	0	1	-0.158429	neutralReg
Q3TGW0	Actr3	0.899	0	1	-0.153607	neutralReg
Q9JIX0	Eny2	0.9	0	1	-0.152003	neutralReg
Q9CQ45	Nenf	0.904	0	1	-0.145605	neutralReg
H3BKH6	Esd	0.906	0	1	-0.142417	neutralReg
Q6GT24	Prdx6	0.91	0	1	-0.136062	neutralReg
Q9D0I9	Rars	0.919	0	1	-0.121863	neutralReg
Q91YS8	Camk1	0.919	0	1	-0.121863	neutralReg
Q3V3R1	Mthfd1l	0.927	0	1	-0.109359	neutralReg
P48678	Lmna	0.939	0	1	-0.0908029	neutralReg
P26039	Tln1	0.948	0	1	-0.077041	neutralReg
Q3U125	Fam213a	0.958	0	1	-0.0619024	neutralReg
Q7TT37	Ikbkap	0.982	0	1	-0.0262051	neutralReg
Q9D892	Itpa	1.05	0	1	0.0703893	neutralReg
Q9D1R9	Rpl34	1.068	0	1	0.0949116	neutralReg
Q8BMK4	Ckap4	1.074	0	1	0.102994	neutralReg
Q9DBJ1	Pgam1	1.085	0	1	0.117695	neutralReg
Q8C5Q4	Grsf1	1.087	0	1	0.120352	neutralReg
Q3UBB0	Gns	1.091	0	1	0.125651	neutralReg
Q3U4W8	Usp5	1.096	0	1	0.132248	neutralReg
P58774-2	P58774-2	1.101	0	1	0.138814	neutralReg
Q3UKT3	Oat	1.101	0	1	0.138814	neutralReg
P48722	Hspa4l	1.108	0	1	0.147958	neutralReg
Q7TMN7	Anxa4	1.112	0	1	0.153157	neutralReg
Q8BGH2	Samm50	1.112	0	1	0.153157	neutralReg
Q9JJI8	Rpl38	1.113	0	1	0.154454	neutralReg
P80318	Cct3	1.114	0	1	0.155749	neutralReg
Q6R0H7-4	Q6R0H7-4	1.117	0	1	0.159629	neutralReg
Q8CCJ3-1	Q8CCJ3-1	1.118	0	1	0.16092	neutralReg
Q3TXE5	Canx	1.121	0	1	0.164786	neutralReg
Q62261	Sptbn1	1.121	0	1	0.164786	neutralReg
Q8R0A0	Gtf2f2	1.121	0	1	0.164786	neutralReg
Q3TUQ7	Prkaa1	1.124	0	1	0.168642	neutralReg
P50429	Arsb	1.125	0	1	0.169925	neutralReg
Q6P1B9	Bin1	1.125	0	1	0.169925	neutralReg
Q9D2R0	Aacs	1.127	0	1	0.172488	neutralReg
P80314	Cct2	1.13	0	1	0.176323	neutralReg
P62965	Crabp1	1.132	0	1	0.178874	neutralReg
P14069	S100a6	1.133	0	1	0.180148	neutralReg
Q3TIU7	Ndufs1	1.134	0	1	0.181421	neutralReg
Q99N87	Mrps5	1.134	0	1	0.181421	neutralReg
Q8BLF1	Nceh1	1.136	0	1	0.183963	neutralReg
P57759	Erp29	1.137	0	1	0.185232	neutralReg
Q61553	Fscn1	1.138	0	1	0.186501	neutralReg
P97855	G3bp1	1.142	0	1	0.191563	neutralReg
Q9D2G2	Dlst	1.143	0	1	0.192825	neutralReg
Q9QZD9	Eif3i	1.146	0	1	0.196607	neutralReg
Q8K297	Colgalt1	1.147	0	1	0.197865	neutralReg
Q6ZWN5	Rps9	1.149	0	1	0.200379	neutralReg
G3UVV4	Hk1	1.149	0	1	0.200379	neutralReg
D3YZC9	Sf1	1.151	0	1	0.202888	neutralReg
Q6P5E4	Uggt1	1.152	0	1	0.204141	neutralReg
Q60692	Psmb6	1.158	0	1	0.211635	neutralReg
Q3SXD3	Hddc2	1.158	0	1	0.211635	neutralReg
Q6NZM8	Papss1	1.159	0	1	0.212881	neutralReg
Q5SVW9	Tmed4	1.159	0	1	0.212881	neutralReg
P62264	Rps14	1.162	0	1	0.21661	neutralReg
D3Z7P3-2	Gls-2	1.164	0	1	0.219091	neutralReg
Q3UJS0	Rpl8	1.165	0	1	0.22033	neutralReg
Q8JZQ9	Eif3b	1.165	0	1	0.22033	neutralReg
Q3THU8	Slc25a3	1.165	0	1	0.22033	neutralReg
Q3UKP5	Xab2	1.167	0	1	0.222805	neutralReg
P62192	Psmc1	1.168	0	1	0.22404	neutralReg
P62334	Psmc6	1.168	0	1	0.22404	neutralReg
Q3UGE9	Tfip11	1.17	0	1	0.226509	neutralReg
Q3TVK3	Dnpep	1.17	0	1	0.226509	neutralReg
Q3UF82	Mapk1	1.17	0	1	0.226509	neutralReg
Q50HX3	Rab14	1.17	0	1	0.226509	neutralReg
O09061	Psmb1	1.172	0	1	0.228973	neutralReg
A3R404	ATP8	1.172	0	1	0.228973	neutralReg
Q3U926	Ptpmt1	1.174	0	1	0.231432	neutralReg
Q8C266	Rab5c	1.176	0	1	0.233888	neutralReg
P70698	Ctps1	1.179	0	1	0.237564	neutralReg
Q9D6Y7-2	Q9D6Y7-2	1.179	0	1	0.237564	neutralReg
Q7TNE3	Spag7	1.182	0	1	0.24123	neutralReg
Q9D2M8	Ube2v2	1.186	0	1	0.246104	neutralReg
Q3TJD4	Atp5f1	1.188	0	1	0.248535	neutralReg
P12787	Cox5a	1.189	0	1	0.249749	neutralReg
Q8CHW4	Eif2b5	1.192	0	1	0.253384	neutralReg
Q60902-2	Q60902-2	1.193	0	1	0.254594	neutralReg
Q8K023-2	Q8K023-2	1.195	0	1	0.257011	neutralReg
G3X9I1	Fam3c	1.199	0	1	0.261832	upReg
P11983	Tcp1	1.201	0	1	0.264236	upReg
O88477	Igf2bp1	1.202	0	1	0.265437	upReg
D3YW97	Ufm1	1.202	0	1	0.265437	upReg
Q8BH40	Stx7	1.205	0	1	0.269033	upReg
Q8BWT1	Acaa2	1.205	0	1	0.269033	upReg
Q3U4Y0	H1f0	1.206	0	1	0.27023	upReg
Q3TK29	Trap1	1.206	0	1	0.27023	upReg
Q3UDA8	Cpt2	1.208	0	1	0.27262	upReg
Q8BYU6	Tor1aip2	1.209	0	1	0.273814	upReg
Q9QUH0	Glrx	1.21	0	1	0.275007	upReg
D3Z0L4	Chchd3	1.211	0	1	0.276199	upReg
Q8R0F6	Ilkap	1.211	0	1	0.276199	upReg
Q9QZE5	Copg1	1.211	0	1	0.276199	upReg
A2A7Q5	Lepre1	1.214	0	1	0.279768	upReg
Q3US19	Jun	1.215	0	1	0.280956	upReg
Q3U2Z5	Eps8	1.216	0	1	0.282143	upReg
Q91ZW3	Smarca5	1.216	0	1	0.282143	upReg
Q3THL7	Vdac1	1.216	0	1	0.282143	upReg
A2AL49	Agps	1.217	0	1	0.283329	upReg
Q6PDI5-2	Q6PDI5-2	1.217	0	1	0.283329	upReg
B2RUD7	Psap	1.217	0	1	0.283329	upReg
P97384	Anxa11	1.222	0	1	0.289244	upReg
Q3THM1	Uqcrc1	1.223	0	1	0.290424	upReg
Q8BFZ9	Erlin2	1.224	0	1	0.291604	upReg
Q3TTM6	Pmpca	1.225	0	1	0.292782	upReg
Q8BH59	Slc25a12	1.225	0	1	0.292782	upReg
Q8BVQ0	Wdr61	1.225	0	1	0.292782	upReg
Q6PGB6-2	Q6PGB6-2	1.227	0	1	0.295135	upReg
Q9DCW4	Etfb	1.228	0	1	0.296311	upReg
Q8BPH1	Ywhae	1.23	0	1	0.298658	upReg
Q3U4F0	Sfxn3	1.231	0	1	0.299831	upReg
Q3TJ21	Pycr2	1.231	0	1	0.299831	upReg
D3YTS1	Sec11a	1.233	0	1	0.302173	upReg
A2AJ72	Fubp3	1.235	0	1	0.304511	upReg
Q8VHX6-2	Q8VHX6-2	1.235	0	1	0.304511	upReg
Q9CR60	Golt1b	1.236	0	1	0.305679	upReg
Q3TII0	Cct4	1.237	0	1	0.306846	upReg
Q3U8D2	St13	1.24	0	1	0.31034	upReg
Q63918	Sdpr	1.241	0	1	0.311503	upReg
Q9CSC2	Snx3	1.241	0	1	0.311503	upReg
P54731	Faf1	1.243	0	1	0.313826	upReg
Q9D880	Timm50	1.247	0	1	0.318461	upReg
Q05DH9	Srd5a3	1.248	0	1	0.319618	upReg
Q921I9	Exosc4	1.251	0	1	0.323082	upReg
Q3TET5	Pmpcb	1.254	0	1	0.326537	upReg
Q6KAM6	Arhgef1	1.254	0	1	0.326537	upReg
O70305-2	O70305-2	1.257	0	1	0.329985	upReg
Q9JIF7	Copb1	1.258	0	1	0.331132	upReg
Q8BFR4	Gns	1.261	0	1	0.334568	upReg
H3BJL6	Esd	1.262	0	1	0.335712	upReg
Q9DC61	Pmpca	1.264	0	1	0.337996	upReg
P24472	Gsta4	1.264	0	1	0.337996	upReg
Q91V47	DXS254E	1.265	0	1	0.339137	upReg
E9Q6Z0	Cul5	1.265	0	1	0.339137	upReg
D3Z789	Snx3	1.266	0	1	0.340277	upReg
Q9D881	Cox5b	1.27	0	1	0.344828	upReg
B2RWW2	Golgb1	1.27	0	1	0.344828	upReg
Q3TUI1	Anxa6	1.271	0	1	0.345964	upReg
Q3ULN5	Fkbp1a	1.272	0	1	0.347099	upReg
Q9CPQ3	Tomm22	1.273	0	1	0.348232	upReg
Q9R1P4	Psma1	1.273	0	1	0.348232	upReg
P62855	Rps26	1.275	0	1	0.350497	upReg
Q9WUD1	Stub1	1.276	0	1	0.351628	upReg
Q3UK02	Mrpl9	1.277	0	1	0.352759	upReg
Q9Z2D6-2	Q9Z2D6-2	1.277	0	1	0.352759	upReg
Q9D6Z1	Nop56	1.278	0	1	0.353888	upReg
Q3TFK4	Anxa3	1.278	0	1	0.353888	upReg
Q5SX46	Slc25a11	1.278	0	1	0.353888	upReg
P42208	Sept2	1.279	0	1	0.355016	upReg
Q9DBX5	Pla2g4a	1.283	0	1	0.359521	upReg
Q9EPU0-2	Q9EPU0-2	1.283	0	1	0.359521	upReg
Q543K9	Pnp	1.285	0	1	0.361768	upReg
O35129	Phb2	1.285	0	1	0.361768	upReg
Q3USC0	Heatr3	1.285	0	1	0.361768	upReg
Q80X54	Q80X54	1.286	0	1	0.362891	upReg
Q8R3Q6	Ccdc58	1.287	0	1	0.364012	upReg
Q3TWW8	Srsf6	1.287	0	1	0.364012	upReg
Q8C5Q5	Cct7	1.289	0	1	0.366252	upReg
P28474	Adh5	1.289	0	1	0.366252	upReg
Q3TZZ7	Esyt2	1.289	0	1	0.366252	upReg
P11499	Hsp90ab1	1.291	0	1	0.368489	upReg
Q8BHX1	Haus1	1.294	0	1	0.371838	upReg
P54823	Ddx6	1.296	0	1	0.374066	upReg
Q3T9E5	Ncstn	1.302	0	1	0.380729	upReg
Q3UJS2	Fbl	1.306	0	1	0.385155	upReg
B2RY56	Rbm25	1.308	0	1	0.387363	upReg
P51859	Hdgf	1.308	0	1	0.387363	upReg
Q8BPN2	E130309D02Rik	1.308	0	1	0.387363	upReg
Q61584-3	Q61584-3	1.309	0	1	0.388465	upReg
E9Q616	Ahnak	1.31	0	1	0.389567	upReg
Q99LX0	Park7	1.315	0	1	0.395063	upReg
D3YTR4	Mbd3	1.317	0	1	0.397255	upReg
B2RXS4	Plxnb2	1.319	0	1	0.399445	upReg
Q9CWW6	Pin4	1.319	0	1	0.399445	upReg
Q3U679	B2m	1.319	0	1	0.399445	upReg
O35887	Calu	1.32	0	1	0.400538	upReg
Q8BP71-2	Q8BP71-2	1.321	0	1	0.40163	upReg
Q3UMC0	Spata5	1.323	0	1	0.403813	upReg
Q3U7E0	Atp6v1g1	1.323	0	1	0.403813	upReg
E9Q1G8	Sept7	1.325	0	1	0.405992	upReg
Q9D8S9	Bola1	1.326	0	1	0.407081	upReg
P62305	Snrpe	1.326	0	1	0.407081	upReg
A2AL85	Asph	1.328	0	1	0.409255	upReg
Q3V3S8	Ppp2r5b	1.329	0	1	0.410341	upReg
Q3UJN6	Mre11a	1.331	0	1	0.412511	upReg
Q9QZF2	Gpc1	1.332	0	1	0.413594	upReg
O08614	Utrn	1.334	0	1	0.415759	upReg
Q9Z2H5-2	Q9Z2H5-2	1.338	0	1	0.420078	upReg
Q3UJD6-2	Q3UJD6-2	1.34	0	1	0.422233	upReg
D3YZP9	Ccdc6	1.342	0	1	0.424385	upReg
Q9JIH2	Nup50	1.344	0	1	0.426533	upReg
G3X8T3	Ctsa	1.345	0	1	0.427606	upReg
P97434-2	P97434-2	1.347	0	1	0.42975	upReg
Q8VCH8	Ubxn4	1.348	0	1	0.43082	upReg
Q99P31	Hspbp1	1.348	0	1	0.43082	upReg
Q9R0Y5-2	Q9R0Y5-2	1.349	0	1	0.43189	upReg
Q9JHW2	Nit2	1.349	0	1	0.43189	upReg
E9QPW8	Map4	1.351	0	1	0.434028	upReg
O08795-2	O08795-2	1.351	0	1	0.434028	upReg
Q60598	Cttn	1.353	0	1	0.436162	upReg
P37804	Tagln	1.354	0	1	0.437228	upReg
Q9D4I9	Rab23	1.354	0	1	0.437228	upReg
P13020-2	P13020-2	1.355	0	1	0.438293	upReg
Q3TJ95	Cltb	1.356	0	1	0.439357	upReg
Q61599	Arhgdib	1.357	0	1	0.440421	upReg
Q9JJV2-3	Q9JJV2-3	1.358	0	1	0.441483	upReg
A2AQA7	Aqr	1.36	0	1	0.443607	upReg
Q9WTP7	Ak3	1.361	0	1	0.444667	upReg
P30416	Fkbp4	1.363	0	1	0.446786	upReg
Q3UNJ3	Fkbp10	1.363	0	1	0.446786	upReg
Q8K1M6-3	Q8K1M6-3	1.364	0	1	0.447844	upReg
Q6P5B0	Rrp12	1.364	0	1	0.447844	upReg
Q6ZQ33	Rab11fip5	1.367	0	1	0.451013	upReg
E9Q5B5	Hk2	1.37	0	1	0.454176	upReg
Q9D1P4	Chordc1	1.371	0	1	0.455229	upReg
Q8BYA0	Tbcd	1.372	0	1	0.45628	upReg
Q3TY03	Zfp259	1.376	0	1	0.46048	upReg
A3KGT0	Celf2	1.378	0	1	0.462576	upReg
Q5M8M3	Trmt112	1.382	0	1	0.466758	upReg
A2BFF8	Dync1i2	1.386	0	1	0.470927	upReg
Q99M31-2	Q99M31-2	1.386	0	1	0.470927	upReg
Q9DB77	Uqcrc2	1.391	0	1	0.476122	upReg
Q3TN84	P4ha1	1.393	0	1	0.478195	upReg
Q9D9V3-2	Q9D9V3-2	1.395	0	1	0.480265	upReg
Q8CFI0-3	Q8CFI0-3	1.397	0	1	0.482332	upReg
Q9QXS6-3	Q9QXS6-3	1.399	0	1	0.484396	upReg
Q6ZQE7	Palm	1.402	0	1	0.487486	upReg
Q3TE28	Skiv2l	1.404	0	1	0.489543	upReg
Q9D0M3-2	Q9D0M3-2	1.405	0	1	0.49057	upReg
Q3TCN2	Plbd2	1.405	0	1	0.49057	upReg
Q6R891	Ppp1r9b	1.409	0	1	0.494672	upReg
Q3TFQ8	Pygb	1.411	0	1	0.496718	upReg
Q923D2	Blvrb	1.411	0	1	0.496718	upReg
Q9D1K2	Atp6v1f	1.414	0	1	0.499782	upReg
A2A6U3	Sept9	1.417	0	1	0.50284	upReg
K3W4Q9	Gopc	1.418	0	1	0.503858	upReg
O55125	Nipsnap1	1.42	0	1	0.505891	upReg
Q3U041	Rad23b	1.421	0	1	0.506907	upReg
B2RRE2	Myo18a	1.421	0	1	0.506907	upReg
P20108	Prdx3	1.427	0	1	0.512985	upReg
B1AX58	Pls3	1.428	0	1	0.513996	upReg
Q6KAT1	mFLJ00070	1.429	0	1	0.515006	upReg
Q3ULJ5	Psmd3	1.436	0	1	0.522056	upReg
P07724	Alb	1.437	0	1	0.52306	upReg
D3YX76	Gstm2	1.44	0	1	0.526069	upReg
Q9WVE8	Pacsin2	1.441	0	1	0.52707	upReg
Q8BH24	Tm9sf4	1.441	0	1	0.52707	upReg
P07356	Anxa2	1.442	0	1	0.528071	upReg
Q3TDY6	Tpp1	1.448	0	1	0.534062	upReg
P61087	Ube2k	1.449	0	1	0.535058	upReg
E9Q589	Ncam1	1.45	0	1	0.536053	upReg
Q3UID0	Smarcc2	1.452	0	1	0.538041	upReg
B7ZWC4	Igf2r	1.457	0	1	0.543001	upReg
Q2Q7P0	Pdlim5	1.457	0	1	0.543001	upReg
P97470	Ppp4c	1.459	0	1	0.54498	upReg
P48771	Cox7a2	1.459	0	1	0.54498	upReg
Q8CH18-3	Q8CH18-3	1.462	0	1	0.547943	upReg
Q3TDN2	Faf2	1.463	0	1	0.54893	upReg
Q9CYN2	Spcs2	1.463	0	1	0.54893	upReg
Q9CW79-2	Q9CW79-2	1.464	0	1	0.549916	upReg
Q3TDN8	Bphl	1.467	0	1	0.552869	upReg
P15626	Gstm2	1.472	0	1	0.557778	upReg
Q5DTM8-2	Rnf20-2	1.473	0	1	0.558757	upReg
Q3T992	Ubqln1	1.474	0	1	0.559737	upReg
F6S7W6	Sik3	1.475	0	1	0.560715	upReg
Q3TII9	Eif4ebp1	1.475	0	1	0.560715	upReg
Q8R0F3	Sumf1	1.477	0	1	0.56267	upReg
Q3UJQ2	Hmgcs1	1.477	0	1	0.56267	upReg
Q8BVV6	Eif5	1.479	0	1	0.564622	upReg
O70310	Nmt1	1.479	0	1	0.564622	upReg
Q3URE1	Acsf3	1.479	0	1	0.564622	upReg
Q3T9S7	Pcx	1.481	0	1	0.566572	upReg
Q3UZQ6	Nupl1	1.49	0	1	0.575312	upReg
Q3U6N9-2	Q3U6N9-2	1.491	0	1	0.57628	upReg
Q99K01-2	Q99K01-2	1.492	0	1	0.577248	upReg
P46471	Psmc2	1.493	0	1	0.578214	upReg
Q8BZX4-2	Q8BZX4-2	1.494	0	1	0.57918	upReg
Q8CBY8-2	Q8CBY8-2	1.494	0	1	0.57918	upReg
P63073	Eif4e	1.499	0	1	0.584	upReg
Q3TJK3	Serpinh1	1.5	0	1	0.584963	upReg
Q9D1E6	Tbcb	1.5	0	1	0.584963	upReg
Q3TMD2	Serpinh1	1.501	0	1	0.585924	upReg
P45700	Man1a1	1.504	0	1	0.588805	upReg
Q3UJU9	Rmdn3	1.504	0	1	0.588805	upReg
Q3U5P4	Scpep1	1.504	0	1	0.588805	upReg
Q3U254	Emilin1	1.508	0	1	0.592636	upReg
Q62189	Snrpa	1.508	0	1	0.592636	upReg
D3YXW1	Llph	1.51	0	1	0.594549	upReg
Q91YN9	Bag2	1.512	0	1	0.596458	upReg
P25799-2	P25799-2	1.513	0	1	0.597412	upReg
Q8BMA6	Srp68	1.517	0	1	0.601221	upReg
G5E870	Trip12	1.519	0	1	0.603122	upReg
Q6P069-2	Q6P069-2	1.519	0	1	0.603122	upReg
Q05CA9	Prcc	1.519	0	1	0.603122	upReg
F8VQJ3	Lamc1	1.52	0	1	0.604071	upReg
Q9ER73	Elp4	1.52	0	1	0.604071	upReg
Q08093	Cnn2	1.523	0	1	0.606916	upReg
Q61696	Hspa1a	1.524	0	1	0.607863	upReg
E9QMQ3	Triobp	1.525	0	1	0.608809	upReg
Q9JLZ3	Auh	1.531	0	1	0.614474	upReg
Q9JHU4	Dync1h1	1.533	0	1	0.616358	upReg
Q3TF87	Dars	1.534	0	1	0.617298	upReg
D3Z1N4	Pbrm1	1.538	0	1	0.621056	upReg
Q8C0L0	Tmx4	1.539	0	1	0.621993	upReg
Q8VE88-2	Q8VE88-2	1.542	0	1	0.624803	upReg
A2BDX0	Adnp	1.551	0	1	0.633199	upReg
Q8K2W5	Ephx1	1.554	0	1	0.635987	upReg
Q9Z2I8-2	Q9Z2I8-2	1.557	0	1	0.638769	upReg
Q9DCD8	Psma3	1.557	0	1	0.638769	upReg
Q3UE11	Q3UE11	1.56	0	1	0.641546	upReg
A3KGQ6	Arpc5l	1.563	0	1	0.644318	upReg
Q8VCS3	Fam20b	1.564	0	1	0.645241	upReg
Q3TIR3	Ric8a	1.565	0	1	0.646163	upReg
Q3UK51	Ptcd3	1.567	0	1	0.648005	upReg
D3YW42	Ccdc9	1.569	0	1	0.649845	upReg
G3UWC2	Naalad2	1.57	0	1	0.650765	upReg
P08003	Pdia4	1.571	0	1	0.651683	upReg
Q8R0H9	Gga1	1.571	0	1	0.651683	upReg
A2API8	Akap2	1.571	0	1	0.651683	upReg
Q91WS8	Acadm	1.58	0	1	0.659925	upReg
Q9D020-1	Q9D020-1	1.581	0	1	0.660837	upReg
H3BIX4	Nptn	1.586	0	1	0.665393	upReg
Q6UIL4	Q6UIL4	1.587	0	1	0.666302	upReg
Q99KI3	Emc3	1.589	0	1	0.668119	upReg
O88587-2	O88587-2	1.589	0	1	0.668119	upReg
Q3UNQ6	Epb4.1l2	1.59	0	1	0.669027	upReg
A6H663	Bag3	1.592	0	1	0.67084	upReg
Q64433	Hspe1	1.595	0	1	0.673556	upReg
A2AU89	Trp53bp1	1.6	0	1	0.678072	upReg
Q9DB05	Napa	1.613	0	1	0.689746	upReg
H3BLQ0	Ppp2r1b	1.614	0	1	0.690641	upReg
Q8K3C3	Lzic	1.614	0	1	0.690641	upReg
Q8QZY1	Eif3l	1.618	0	1	0.694212	upReg
H9KV00	Son	1.622	0	1	0.697774	upReg
Q9QZQ8-2	Q9QZQ8-2	1.641	0	1	0.714575	upReg
P61982	Ywhag	1.641	0	1	0.714575	upReg
A2VCP7	Psmf1	1.642	0	1	0.715454	upReg
Q99KI0	Aco2	1.652	0	1	0.724214	upReg
Q3UX80	Snrpf	1.653	0	1	0.725087	upReg
Q9CZW4	Acsl3	1.654	0	1	0.725959	upReg
Q3TJ69	Serpinb9b	1.656	0	1	0.727703	upReg
Q7TPS7	Nfyc	1.656	0	1	0.727703	upReg
Q3TZP3	Mta2	1.659	0	1	0.730314	upReg
P28667	Marcksl1	1.66	0	1	0.731183	upReg
Q62470-2	Q62470-2	1.661	0	1	0.732052	upReg
P46935	Nedd4	1.663	0	1	0.733788	upReg
Q61211	Eif2d	1.665	0	1	0.735522	upReg
Q3TWI5	Gsr	1.669	0	1	0.738984	upReg
P99026	Psmb4	1.669	0	1	0.738984	upReg
Q3UBK2	Q3UBK2	1.673	0	1	0.742437	upReg
H3BK65	Eps15	1.679	0	1	0.747602	upReg
Q9JM14	Nt5c	1.682	0	1	0.750178	upReg
Q3UGV7	Ubxn7	1.684	0	1	0.751892	upReg
Q9CQZ5	Ndufa6	1.688	0	1	0.755315	upReg
Q80V26	Impad1	1.69	0	1	0.757023	upReg
Q3TK61	Dnaja1	1.692	0	1	0.75873	upReg
G3X9M0	Dap3	1.696	0	1	0.762136	upReg
B2RWW6	Gcn1l1	1.707	0	1	0.771463	upReg
Q8JZN5	Acad9	1.707	0	1	0.771463	upReg
Q6A0F1	Cct8	1.709	0	1	0.773152	upReg
P27048	Snrpb	1.713	0	1	0.776525	upReg
Q6P5F6	Slc39a10	1.718	0	1	0.78073	upReg
P83741-2	P83741-2	1.718	0	1	0.78073	upReg
Q3U566	Hmgb2	1.722	0	1	0.784085	upReg
H3BL37	Tcof1	1.722	0	1	0.784085	upReg
Q9R0P4	Smap	1.725	0	1	0.786596	upReg
Q3TUQ5	Pnn	1.729	0	1	0.789938	upReg
Q9CQU1	Mfap1	1.736	0	1	0.795767	upReg
Q3U931	G3bp2	1.739	0	1	0.798258	upReg
Q69ZD1	Exoc4	1.746	0	1	0.804054	upReg
Q3U2G2	Hspa4	1.752	0	1	0.809003	upReg
P14152	Mdh1	1.757	0	1	0.813114	upReg
Q8K009	Aldh1l2	1.757	0	1	0.813114	upReg
Q3TV94	Ssr1	1.771	0	1	0.824564	upReg
Q3TJ43	Vps35	1.779	0	1	0.831067	upReg
Q3U054	Cdkn2c	1.783	0	1	0.834307	upReg
Q9QX47-3	Q9QX47-3	1.783	0	1	0.834307	upReg
B1AZ46	Baiap2	1.785	0	1	0.835924	upReg
Q6P9R2	Oxsr1	1.786	0	1	0.836732	upReg
Q9D1M0	Sec13	1.786	0	1	0.836732	upReg
P97825	Hn1	1.792	0	1	0.841571	upReg
Q4TVN0	Tbc1d15	1.794	0	1	0.84318	upReg
Q91VR5	Ddx1	1.796	0	1	0.844787	upReg
Q8VCP8	Taf9	1.799	0	1	0.847195	upReg
D3Z3F1	Fip1l1	1.808	0	1	0.854395	upReg
Q9QXS1-2	Q9QXS1-2	1.814	0	1	0.859174	upReg
Q9D0E1-2	Q9D0E1-2	1.814	0	1	0.859174	upReg
A2AI52	Usp8	1.82	0	1	0.863938	upReg
Q9WV55	Vapa	1.821	0	1	0.864731	upReg
Q60737	Csnk2a1	1.824	0	1	0.867106	upReg
Q8BY87-2	Q8BY87-2	1.827	0	1	0.869477	upReg
Q9CQ22	Lamtor1	1.848	0	1	0.885965	upReg
P46938-2	P46938-2	1.851	0	1	0.888305	upReg
D3Z7D5	Col6a2	1.852	0	1	0.889084	upReg
Q3U5L3	Snx2	1.857	0	1	0.892974	upReg
Q9DBG9	Tax1bp3	1.859	0	1	0.894527	upReg
E9Q0U7	Hsph1	1.863	0	1	0.897628	upReg
Q8C7S2	Lima1	1.863	0	1	0.897628	upReg
Q7TSV4	Pgm2	1.865	0	1	0.899176	upReg
Q9D1F4	Akt1s1	1.865	0	1	0.899176	upReg
Q80W68-2	Kirrel-2	1.866	0	1	0.899949	upReg
Q9Z1Z0	Uso1	1.875	0	1	0.906891	upReg
Q8K1A6	Cc2d1a	1.883	0	1	0.913033	upReg
Q9Z204-2	Q9Z204-2	1.886	0	1	0.91533	upReg
Q9JK92	Hspb8	1.902	0	1	0.927517	upReg
E9PVS1	Itih3	1.903	0	1	0.928276	upReg
Q9D0J4	Arl2	1.926	0	1	0.945608	upReg
Q9JJU8	Sh3bgrl	1.93	0	1	0.948601	upReg
Q9D6J6	Ndufv2	1.933	0	1	0.950842	upReg
P62071	Rras2	1.939	0	1	0.955313	upReg
Q61249	Igbp1	1.941	0	1	0.9568	upReg
Q3THQ5	Stip1	1.95	0	1	0.963474	upReg
Q8CGF7-2	Q8CGF7-2	1.956	0	1	0.967906	upReg
P24527	Lta4h	1.973	0	1	0.980391	upReg
Q3TCJ7	Samhd1	1.974	0	1	0.981122	upReg
Q7TNV0	Dek	1.975	0	1	0.981853	upReg
Q8JZX4	Rbm17	1.996	0	1	0.997112	upReg
Q3UMR5	Mcu	1.998	0	1	0.998557	upReg
Q9CQF3	Nudt21	2.002	0	1	1.00144	upReg
A1L3S7	Gatad2b	2.003	0	1	1.00216	upReg
Q3TG92	Actc1	2.005	0	1	1.0036	upReg
Q3TAV1	Gpnmb	2.014	0	1	1.01006	upReg
Q8BFQ4	Wdr82	2.014	0	1	1.01006	upReg
Q3U9G9	Lbr	2.015	0	1	1.01078	upReg
Q3THL1	Q3THL1	2.033	0	1	1.02361	upReg
P39053-4	P39053-4	2.039	0	1	1.02786	upReg
Q3UZ84	Rbm5	2.041	0	1	1.02928	upReg
Q64010	Crk	2.045	0	1	1.0321	upReg
B0R091	Chp1	2.058	0	1	1.04124	upReg
P16125	Ldhb	2.059	0	1	1.04194	upReg
G3X8Y3	Naa15	2.065	0	1	1.04614	upReg
Q3U7M5	Abhd4	2.068	0	1	1.04824	upReg
Q9CR41	Hypk	2.072	0	1	1.05102	upReg
P49817	Cav1	2.072	0	1	1.05102	upReg
Q3UMW2	Pa2g4	2.081	0	1	1.05728	upReg
A2AIX1	Sec16a	2.088	0	1	1.06212	upReg
D6RDC2	Slc15a4	2.097	0	1	1.06833	upReg
Q99N91	Mrpl34	2.099	0	1	1.0697	upReg
H3BKG0	Cav1	2.103	0	1	1.07245	upReg
G3UXZ5	Psme1	2.149	0	1	1.10367	upReg
A2AT37	Upf2	2.166	0	1	1.11503	upReg
Q3U711	Plin2	2.168	0	1	1.11636	upReg
Q9DBR7-2	Ppp1r12a-2	2.171	0	1	1.11836	upReg
Q3UYQ4	Api5	2.176	0	1	1.12168	upReg
Q8R1G6	Pdlim2	2.183	0	1	1.12631	upReg
Q9JI10-2	Stk3-2	2.208	0	1	1.14274	upReg
O55029	Copb2	2.21	0	1	1.14405	upReg
P10639	Txn	2.216	0	1	1.14796	upReg
A2A9Q2	Nrd1	2.22	0	1	1.15056	upReg
G3X9Q6	Larp4	2.222	0	1	1.15186	upReg
Q9DAR7	Dcps	2.226	0	1	1.15445	upReg
P51863	Atp6v0d1	2.241	0	1	1.16414	upReg
Q3U8W4	Sod2	2.25	0	1	1.16993	upReg
P24369	Ppib	2.253	0	1	1.17185	upReg
Q9D8S5	Srsf5	2.255	0	1	1.17313	upReg
F2Z455	Fhl3	2.255	0	1	1.17313	upReg
D3YWF6	Otub1	2.256	0	1	1.17377	upReg
Q8C2T9	Ik	2.269	0	1	1.18206	upReg
A2AJI0-2	A2AJI0-2	2.282	0	1	1.1903	upReg
Q9ESR1	Rheb	2.294	0	1	1.19787	upReg
Q3UPG0	Ap3b1	2.296	0	1	1.19912	upReg
Q920Q6-2	Q920Q6-2	2.335	0	1	1.22342	upReg
O35864	Cops5	2.368	0	1	1.24367	upReg
Q3THA0	Eif3g	2.386	0	1	1.25459	upReg
Q8BGU5-2	Q8BGU5-2	2.388	0	1	1.2558	upReg
Q8BP47	Nars	2.389	0	1	1.25641	upReg
P27046	Man2a1	2.398	0	1	1.26183	upReg
Q3U8R9	Txnl1	2.402	0	1	1.26424	upReg
Q80XU3	Nucks1	2.403	0	1	1.26484	upReg
Q3UV17	Krt76	2.421	0	1	1.2756	upReg
Q3U6E4	Ptma	2.428	0	1	1.27977	upReg
G3UY62	Yap1	2.455	0	1	1.29572	upReg
A2A8E2	0610037L13Rik	2.465	0	1	1.30159	upReg
Q3TG45	Psmd8	2.475	0	1	1.30743	upReg
Q8BKZ9	Pdhx	2.496	0	1	1.31962	upReg
Q8QZY9	Sf3b4	2.499	0	1	1.32135	upReg
A1E2B8	A1E2B8	2.504	0	1	1.32423	upReg
Q4VA53-3	Q4VA53-3	2.577	0	1	1.36569	upReg
E0CZ62	Mgst2	2.594	0	1	1.37518	upReg
P17879	Hspa1b	2.698	0	1	1.43189	upReg
Q91YE7-2	Q91YE7-2	2.751	0	1	1.45996	upReg
Q91V35	Ptpra	2.768	0	1	1.46884	upReg
Q3U6Q1	Wbp11	2.775	0	1	1.47249	upReg
Q3TMB5	Trip6	2.777	0	1	1.47353	upReg
Q9DB79	Rps11	2.806	0	1	1.48852	upReg
A2ALF0	Dnajc8	2.832	0	1	1.50182	upReg
Q8C2D1	Hars	2.919	0	1	1.54547	upReg
G3UYP0	Ube2i	2.927	0	1	1.54942	upReg
Q62241	Snrpc	2.939	0	1	1.55533	upReg
Q3UKW2	Calm1	2.948	0	1	1.55974	upReg
Q9EQX4	Aif1l	3.025	0	1	1.59694	upReg
Q3TIT5	Psap	3.027	0	1	1.59789	upReg
Q3U8W0	Ppp1ca	3.08	0	1	1.62293	upReg
P62911	Rpl32	3.095	0	1	1.62994	upReg
Q921T2	Tor1aip1	3.186	0	1	1.67175	upReg
Q3UTM6	Commd10	3.19	0	1	1.67356	upReg
P21550	Eno3	3.206	0	1	1.68077	upReg
P14602-2	P14602-2	3.224	0	1	1.68885	upReg
Q8BPF4	Q8BPF4	3.264	0	1	1.70664	upReg
Q3UH72	Col3a1	3.294	0	1	1.71984	upReg
Q91WS0	Cisd1	3.68	0	1	1.87971	upReg
P11087	Col1a1	3.771	0	1	1.91495	upReg
Q80ZP8	Manf	3.856	0	1	1.94711	upReg
Q80W54	Zmpste24	3.879	0	1	1.95568	upReg
P97770-2	P97770-2	3.909	0	1	1.9668	upReg
P62331	Arf6	3.948	0	1	1.98112	upReg
Q5M8R9	Fdps	4.151	0	1	2.05346	upReg
F8WHP8	Atp5j2	4.173	0	1	2.06108	upReg
B2CSK2	B2CSK2	4.587	0	1	2.19755	upReg
Q3V1H1	Ckap2	4.617	0	1	2.20696	upReg
Q8C156	Ncaph	4.742	0	1	2.2455	upReg
Q3UGE5	Pdcd6	4.75	0	1	2.24793	upReg
E0CYH3	Zbtb20	4.768	0	1	2.25338	upReg
Q3V2C6	Des	5.315	0	1	2.41007	upReg
Q9D791	Eif2s3y	5.876	0	1	2.55483	upReg
Q9CXJ1	Ears2	6.03	0	1	2.59216	upReg
D0U269	Hbbt1	6.674	0	1	2.73855	upReg
P0C0S6	H2afz	7.108	0	1	2.82944	upReg
D3YZ06	Hspb1	7.466	0	1	2.90034	upReg

## Sheet: NvsR
Uniprot_ID	Gene name	Avg	SD	#Sig	NCvsRCLogFC	RegulationTransf
A3E4B0	COX2	3.24533	0.373236	3	1.69837	upReg
P48758	Cbr1	2.90967	1.58723	3	1.54085	upReg
Q9CPQ1	Cox6c	2.75733	1.37478	3	1.46327	upReg
P54116	Stom	2.386	1.54838	3	1.25459	upReg
Q9CQR4	Acot13	2.30567	0.845445	3	1.20518	upReg
Q91VW3	Sh3bgrl3	2.28733	0.224021	3	1.19367	upReg
A3R404	ATP8	2.08567	0.557704	3	1.06051	upReg
P35293	Rab18	2.04133	0.506068	3	1.02951	upReg
O54752	Naglu	1.99267	1.00924	3	0.9947	upReg
Q4QRK2	Fech	1.93633	0.548088	3	0.953327	upReg
Q66JR8	Ptms	1.836	0.528727	3	0.876566	upReg
Q9D1A2	Cndp2	1.74233	0.149687	3	0.801021	upReg
Q9DBN7	Eci1	1.67133	0.244984	3	0.740999	upReg
Q8BLN5	Lss	1.66733	0.322863	3	0.737543	upReg
B1AU25	Aifm1	1.651	0.310747	3	0.72334	upReg
Q9D3D9	Atp5d	1.65033	0.897751	3	0.722757	upReg
Q8K009	Aldh1l2	1.64867	0.556956	3	0.7213	upReg
G3UWG1	Gm10108	1.62233	0.757941	3	0.69807	upReg
Q8C166	Cpne1	1.61267	0.422973	3	0.689448	upReg
Q3V471	Lgals3	1.60633	0.17665	3	0.683771	upReg
E9Q3Q6	Alcam	1.53733	0.266491	3	0.62043	upReg
P14733	Lmnb1	1.47	0.290804	3	0.555816	upReg
Q3TAR8	Ppt1	1.43433	0.731284	3	0.52038	upReg
Q8R2K3	Ssbp1	1.42933	0.298746	3	0.515342	upReg
D3Z645	Vps29	1.40367	0.191662	3	0.4892	upReg
Q3TVK3	Dnpep	1.38567	0.028746	3	0.47058	upReg
Q8CGF4	Sec24c	1.35067	0.0925275	3	0.433672	upReg
O54962	Banf1	1.22967	1.26544	3	0.298267	upReg
Q8BJS4-2	Q8BJS4-2	1.164	0.376976	3	0.219091	neutral Reg
Q3TXV4	Rab31	1.16333	0.508654	3	0.218265	neutral Reg
Q3TZU7	Snx9	1.13267	0.439439	3	0.179723	neutral Reg
O70591	Pfdn2	1.12967	0.3638	3	0.175897	neutral Reg
Q9CQM8	Rpl21	1.114	0.432425	3	0.155749	neutral Reg
P14152	Mdh1	1.06267	0.354369	3	0.0876891	neutral Reg
F8WHP8	Atp5j2	1.032	0.512403	3	0.045443	neutral Reg
Q3U4Y0	H1f0	0.971667	0.438453	3	-0.0414666	neutral Reg
Q9D2G2	Dlst	0.966667	0.313395	3	-0.0489096	neutral Reg
Q01320	Top2a	0.931	0.381319	3	-0.103147	neutral Reg
Q3TYK4	Prkar1a	0.926	0.273417	3	-0.110916	neutral Reg
O89086	Rbm3	0.874333	1.073	3	-0.193745	neutral Reg
A2AGT5-2	A2AGT5-2	0.861	0.348974	3	-0.215915	neutral Reg
Q3UTI7	Pin1	0.855	0.235635	3	-0.226004	neutral Reg
P10639	Txn	0.847	0.564514	3	-0.239566	neutral Reg
Q3TJF2	Ola1	0.838333	0.339959	3	-0.254404	neutral Reg
J3QPI4	Gm9791	0.824333	0.644092	3	-0.2787	neutral Reg
Q9D819	Ppa1	0.816333	0.50158	3	-0.29277	neutral Reg
Q8BT90	Rps17	0.805333	0.459328	3	-0.312342	neutral Reg
Q3UMW2	Pa2g4	0.780333	0.120259	3	-0.357838	downRegTransf
P08228	Sod1	0.759	0.406078	3	-0.397828	downRegTransf
Q61553	Fscn1	0.750333	0.131302	3	-0.414396	downRegTransf
Q8BQ47	Cnpy4	0.738667	0.153653	3	-0.437005	downRegTransf
A2AFQ0	Huwe1	0.732333	0.0913583	3	-0.449428	downRegTransf
Q9DB15	Mrpl12	0.724333	0.183154	3	-0.465274	downRegTransf
Q9CPU0	Glo1	0.709	0.522742	3	-0.496142	downRegTransf
Q9WV91	Ptgfrn	0.708	0.0217025	3	-0.498179	downRegTransf
O35074	Ptgis	0.685667	0.0831044	3	-0.544421	downRegTransf
Q3V1M8	Hdlbp	0.643667	0.159644	3	-0.635614	downRegTransf
P46460	Nsf	0.608667	0.0784496	3	-0.716276	downRegTransf
Q9WUR9	Ak4	0.598667	0.161029	3	-0.740175	downRegTransf
D3Z0X5	Phldb1	0.582333	0.286552	3	-0.780083	downRegTransf
Q3UNQ6	Epb4.1l2	0.579333	0.207039	3	-0.787534	downRegTransf
O88271	Cfdp1	0.575667	0.104773	3	-0.796694	downRegTransf
O35685	Nudc	0.568333	0.0887374	3	-0.815191	downRegTransf
P10649	Gstm1	0.565333	0.212923	3	-0.822826	downRegTransf
E9Q5B5	Hk2	0.551667	0.148544	3	-0.858131	downRegTransf
Q8R550-2	Q8R550-2	0.531333	0.208558	3	-0.912311	downRegTransf
Q2Q7P0	Pdlim5	0.503333	0.0738738	3	-0.990414	downRegTransf
Q91XV3	Basp1	0.502333	0.0758705	3	-0.993283	downRegTransf
Q3TKJ1	Bcat1	0.495333	0.0672483	3	-1.01353	downRegTransf
Q3TZ17	Pdlim1	0.463333	0.102207	3	-1.10988	downRegTransf
P97352	S100a13	0.446667	0.0633114	3	-1.16273	downRegTransf
Q8C2Q3-2	Q8C2Q3-2	0.407333	0.217822	3	-1.29572	downRegTransf
G3UXL2	Prps1l3	0.395333	0.242207	3	-1.33886	downRegTransf
P52293	Kpna2	0.391333	0.106726	3	-1.35353	downRegTransf
Q4FJY5	Ptgr1	0.381	0.256907	3	-1.39214	downRegTransf
P97825	Hn1	0.370667	0.043501	3	-1.43181	downRegTransf
Q3TWV0	Vim	0.346333	0.102163	3	-1.52977	downRegTransf
B7ZWI2	1110005A23Rik	0.335667	0.23858	3	-1.5749	downRegTransf
P37804	Tagln	0.229667	0.0471734	3	-2.12239	downRegTransf
A0AUV1	Hist1h2ah	5.009	5.13642	2	2.32452	upReg
Q9QUH0	Glrx	3.919	0.356382	2	1.97049	upReg
Q9D2R6	Coa3	3.5755	2.15173	2	1.83815	upReg
Q62426	Cstb	3.057	1.37603	2	1.61212	upReg
Q61411	Hras	2.737	0.0820244	2	1.4526	upReg
Q00915	Rbp1	2.655	0.277186	2	1.40871	upReg
Q9CQ69	Uqcrq	2.449	0.694379	2	1.29219	upReg
G3XA48	Idi1	2.42	0.76509	2	1.27501	upReg
Q9WV02	Rbmx	2.3215	0.628618	2	1.21506	upReg
Q99KF5	Hprt	2.2925	0.968029	2	1.19692	upReg
Q3TNC8	Ctsl	2.2905	0.89449	2	1.19566	upReg
P51881	Slc25a5	2.245	1.25441	2	1.16672	upReg
Q9WUD1	Stub1	2.2355	0.81388	2	1.1606	upReg
U3M993	Nsdhl	2.1895	0.637103	2	1.1306	upReg
Q00519	Xdh	2.183	0.195161	2	1.12631	upReg
P04184	Tk1	2.178	1.53584	2	1.123	upReg
Q3TN61	Rhoa	2.161	0.936209	2	1.1117	upReg
Q3TAV1	Gpnmb	2.1605	0.693672	2	1.11137	upReg
Q3U6C7	Sucla2	2.0905	0.914289	2	1.06385	upReg
P19783	Cox4i1	2.063	0.81883	2	1.04474	upReg
B7ZWC4	Igf2r	2.0425	0.48154	2	1.03034	upReg
Q8K566	Csad	2.0335	0.212839	2	1.02396	upReg
Q9DCT5	Sdf2	2.015	1.23461	2	1.01078	upReg
Q91ZH2	Pcna	2.0025	0.111016	2	1.0018	upReg
Q99LD8	Ddah2	1.998	0.247487	2	0.998557	upReg
Q3TCP5	Ezr	1.955	0.0919239	2	0.967169	upReg
Q8BPN2	E130309D02Rik	1.951	0.586899	2	0.964214	upReg
Q9D6F9	Tubb4a	1.948	2.41972	2	0.961994	upReg
Q3U7H9	Prdx5	1.8735	0.437699	2	0.905736	upReg
Q3TWM2	Gss	1.861	0.407294	2	0.896078	upReg
P62814	Atp6v1b2	1.858	0.680237	2	0.893751	upReg
O35887	Calu	1.855	0.236174	2	0.891419	upReg
Q91VM2	Snrpd3	1.8185	0.116673	2	0.862749	upReg
Q0QEZ4	Sdhb	1.8165	0.478711	2	0.861161	upReg
Q9CSH3	Dis3	1.797	0.441235	2	0.84559	upReg
Q9D855	Uqcrb	1.7875	0.484368	2	0.837943	upReg
P12787	Cox5a	1.785	0.130108	2	0.835924	upReg
E9QB02	Mars	1.78	0.502046	2	0.831877	upReg
Q99N87	Mrps5	1.7645	0.195869	2	0.819259	upReg
P46664	Adss	1.7635	0.557907	2	0.818442	upReg
D3Z6J0	N6amt1	1.76	0.657609	2	0.815575	upReg
P20060	Hexb	1.7595	0.613062	2	0.815166	upReg
Q3TSU8	Lig1	1.7475	0.235467	2	0.805292	upReg
Q3TGS7	Snx12	1.7375	0.499924	2	0.797013	upReg
Q8C1W8	Nnt	1.713	0.714178	2	0.776525	upReg
O09005	Degs1	1.704	0.516188	2	0.768925	upReg
G3UX26	Vdac2	1.697	0.592555	2	0.762987	upReg
Q8VDF2	Uhrf1	1.687	0.407294	2	0.75446	upReg
Q07417	Acads	1.684	0.22486	2	0.751892	upReg
Q7TQD7	Myo1b	1.6835	0.144957	2	0.751464	upReg
Q9D881	Cox5b	1.6795	0.0459619	2	0.748032	upReg
P10630-2	P10630-2	1.6685	0.218496	2	0.738552	upReg
P43274	Hist1h1e	1.6685	0.28355	2	0.738552	upReg
F7B227	Ech1	1.6535	0.0657609	2	0.725523	upReg
Q9DCS9	Ndufb10	1.65	0.189505	2	0.722466	upReg
Q3TC17	Ctsb	1.6255	0.369817	2	0.700884	upReg
Q3UGR5	Hdhd2	1.623	0.103238	2	0.698663	upReg
D3YWR7	Qdpr	1.617	0.456791	2	0.69332	upReg
Q3U4D1	Q3U4D1	1.616	0.376181	2	0.692427	upReg
Q3TB79	Capn1	1.601	0.113137	2	0.678973	upReg
Q8K2B3	Sdha	1.5865	0.0700036	2	0.665848	upReg
Q3TPD9	Maoa	1.5855	0.194454	2	0.664938	upReg
B1ATI0	Aldh3a2	1.5805	0.0586899	2	0.660381	upReg
P17751	Tpi1	1.5785	0.416486	2	0.658554	upReg
P27641	Xrcc5	1.563	1.40573	2	0.644318	upReg
Q3TW96	Uap1l1	1.559	0.0339411	2	0.640621	upReg
Q3THM1	Uqcrc1	1.5515	0.0982878	2	0.633664	upReg
Q3TWN8	Aldh18a1	1.5395	0.10253	2	0.622462	upReg
Q62425	Ndufa4	1.532	0.0975807	2	0.615416	upReg
Q6P1B9	Bin1	1.528	0.190919	2	0.611645	upReg
Q4KML4	Abracl	1.526	1.9502	2	0.609755	upReg
Q9D051	Pdhb	1.523	0.42285	2	0.606916	upReg
P50429	Arsb	1.5215	0.11243	2	0.605494	upReg
A2AKU9	Atp5c1	1.5155	0.0898026	2	0.599794	upReg
Q3U7R1	Esyt1	1.5125	0.0756604	2	0.596935	upReg
Q3TLE5	Q3TLE5	1.51	0.0537401	2	0.594549	upReg
Q3TND6	Man2b2	1.5075	0.072832	2	0.592158	upReg
Q3TIA9	Asns	1.506	0.135765	2	0.590722	upReg
Q9D2R0	Aacs	1.5045	0.0643467	2	0.589284	upReg
Q9Z277	Baz1b	1.4855	0.0558614	2	0.570949	upReg
Q8R0F6	Ilkap	1.4855	0.331633	2	0.570949	upReg
P05201	Got1	1.483	0.103238	2	0.568519	upReg
P18760	Cfl1	1.481	1.05217	2	0.566572	upReg
G3X9I1	Fam3c	1.4785	0.0700036	2	0.564134	upReg
Q6PEE8	Itga6	1.478	0.148492	2	0.563646	upReg
Q5DTP7	Chd4	1.4625	0.173241	2	0.548437	upReg
B1AWE0	Clta	1.456	0.0919239	2	0.54201	upReg
Q9QZQ8-2	Q9QZQ8-2	1.4555	0.1492	2	0.541515	upReg
Q9CZD3	Gars	1.454	0.329512	2	0.540027	upReg
P08003	Pdia4	1.45	0.289914	2	0.536053	upReg
Q8C2Q7	Hnrnph1	1.448	0.172534	2	0.534062	upReg
Q3TDF8	Etf1	1.43	0.0268701	2	0.516015	upReg
Q3UDI8	Mcm7	1.4215	0.0459619	2	0.507414	upReg
O54941	Smarce1	1.42	0.173948	2	0.505891	upReg
E9PWE8	Dpysl3	1.42	0.0735391	2	0.505891	upReg
Q3U8S5	Capn2	1.42	0.217789	2	0.505891	upReg
Q9R0E1	Plod3	1.413	0.271529	2	0.498761	upReg
Q3UXN3	Cars	1.404	0.0212132	2	0.489543	upReg
Q9CQ60	Pgls	1.3995	0.255266	2	0.484911	upReg
Q9D0J4	Arl2	1.3955	0.115258	2	0.480782	upReg
A2AVR9	Dynlrb1	1.3945	0.161927	2	0.479748	upReg
Q921I9	Exosc4	1.3935	0.161927	2	0.478713	upReg
Q8VCX5-2	Q8VCX5-2	1.3895	0.135057	2	0.474566	upReg
Q8BJU0-2	Q8BJU0-2	1.3795	0.222739	2	0.464145	upReg
Q4FZC9-2	Q4FZC9-2	1.375	0.0933381	2	0.459432	upReg
Q9D0R2	Tars	1.3745	0.187383	2	0.458907	upReg
A3KGQ6	Arpc5l	1.373	0.115966	2	0.457332	upReg
Q9D8X2	Ccdc124	1.372	0.649124	2	0.45628	upReg
Q3UDM0	Mob1b	1.3615	0.17607	2	0.445197	upReg
Q3UM23	Rnh1	1.359	0.0282843	2	0.442545	upReg
Q3TX26	Anp32e	1.358	1.54856	2	0.441483	upReg
D3Z3K1	Gm10288	1.3515	0.898733	2	0.434562	upReg
Q8BHC2	Ist1	1.3345	0.0275772	2	0.416299	upReg
Q3U6E4	Ptma	1.3275	1.11511	2	0.408712	upReg
Q9R061	Nubp2	1.327	0.192333	2	0.408168	upReg
A2AW05	Ssrp1	1.32	0.137179	2	0.400538	upReg
Q99LC5	Etfa	1.32	0.141421	2	0.400538	upReg
Q60605-2	Q60605-2	1.313	0.0240416	2	0.392867	upReg
H7BX01	Opa1	1.311	0.11738	2	0.390668	upReg
Q922F4	Tubb6	1.31	0.217789	2	0.389567	upReg
Q3UX80	Snrpf	1.309	0.8358	2	0.388465	upReg
Q9JHJ3	Q9JHJ3	1.308	0.698621	2	0.387363	upReg
P08775	Polr2a	1.308	0.0183848	2	0.387363	upReg
B9EK95	Myof	1.307	0.0367696	2	0.386259	upReg
Q3UBU0	Hsp90b1	1.299	0.956008	2	0.377401	upReg
Q9D1G1	Rab1b	1.299	0.591141	2	0.377401	upReg
P48428	Tbca	1.297	1.33785	2	0.375178	upReg
P97807-2	P97807-2	1.296	0.0155563	2	0.374066	upReg
Q3U8R9	Txnl1	1.286	0.963079	2	0.362891	upReg
Q3UDA8	Cpt2	1.284	0.0254558	2	0.360645	upReg
Q3ULD6	Mcm3	1.281	0.0240416	2	0.35727	upReg
P61164	Actr1a	1.273	0.118794	2	0.348232	upReg
Q9CU62	Smc1a	1.2685	0.00353553	2	0.343124	upReg
Q9DCN2-2	Q9DCN2-2	1.2675	0.0346482	2	0.341986	upReg
Q3TNL1	G6pdx	1.26	0.0565685	2	0.333424	upReg
Q3TW27	Nelfcd	1.26	0.61094	2	0.333424	upReg
Q61792	Lasp1	1.256	1.09319	2	0.328836	upReg
Q8C1E4	Sec23a	1.256	0.195161	2	0.328836	upReg
Q8VCK3	Tubg2	1.2555	0.785596	2	0.328262	upReg
Q8BU30	Iars	1.2555	0.0148492	2	0.328262	upReg
P62245	Rps15a	1.255	0.202233	2	0.327687	upReg
Q3TEU8	Coro1c	1.237	0.120208	2	0.306846	upReg
Q6P4T2	Snrnp200	1.231	0.066468	2	0.299831	upReg
Q3U4W8	Usp5	1.2225	0.105359	2	0.289834	upReg
Q3THX5	Mvp	1.2215	0.0742462	2	0.288654	upReg
Q9CYX7	Rrp15	1.2125	0.799738	2	0.277985	upReg
G3UYI5	Magohb	1.206	0.00565685	2	0.27023	upReg
Q9CRB2	Nhp2	1.1995	0.758726	2	0.262433	upReg
Q8K2T8	Paf1	1.1975	0.536694	2	0.260026	upReg
Q3UC72	Gdi2	1.196	0.675994	2	0.258217	upReg
Q5SW19-2	Q5SW19-2	1.193	0.668923	2	0.254594	neutral Reg
Q8BVI9	Slc25a4	1.1905	1.33997	2	0.251568	neutral Reg
Q4VWZ5	Dbi	1.19	0.776403	2	0.250962	neutral Reg
J3QJX3	Sel1l	1.1855	0.628618	2	0.245496	neutral Reg
P46638	Rab11b	1.1825	0.000707107	2	0.24184	neutral Reg
Q8C1L7	mCG_6739	1.1705	0.720542	2	0.227125	neutral Reg
Q91ZX7	Lrp1	1.1665	0.013435	2	0.222186	neutral Reg
Q9JMA1	Usp14	1.1635	0.0360624	2	0.218471	neutral Reg
Q3UBI6	Rpl7	1.1575	0.641346	2	0.211012	neutral Reg
Q9JMG1	Edf1	1.156	0.468105	2	0.209141	neutral Reg
Q3TIF8	Rps24	1.1505	0.730441	2	0.202261	neutral Reg
Q3TGW0	Actr3	1.146	0.00848528	2	0.196607	neutral Reg
P99026	Psmb4	1.143	0.59397	2	0.192825	neutral Reg
Q9DBH5	Lman2	1.1365	0.00494975	2	0.184598	neutral Reg
G3UXX3	Spr	1.1025	0.502753	2	0.140779	neutral Reg
Q6ZPT2	Lars	1.101	0.53033	2	0.138814	neutral Reg
Q9CQE8	Q9CQE8	1.0995	0.788424	2	0.136848	neutral Reg
Q3UXI9	Ilf2	1.099	0.289914	2	0.136191	neutral Reg
B1AU75	Nasp	1.095	0.435578	2	0.130931	neutral Reg
P30412	Ppic	1.0865	0.682358	2	0.119688	neutral Reg
P68040	Gnb2l1	1.0815	0.383959	2	0.113034	neutral Reg
Q3UL78	Cdc42	1.072	0.794788	2	0.100305	neutral Reg
P10493	Nid1	1.069	0.722663	2	0.0962619	neutral Reg
Q3TMX5	Manf	1.0675	0.685186	2	0.0942361	neutral Reg
Q3THS6	Mat2a	1.0655	0.362746	2	0.0915306	neutral Reg
O88569	Hnrnpa2b1	1.0655	0.40093	2	0.0915306	neutral Reg
Q02819	Nucb1	1.0525	0.306177	2	0.0738202	neutral Reg
D3YXT4	Gm5619	1.0455	0.372645	2	0.0641931	neutral Reg
Q9CQJ2	Pih1d1	1.0375	0.531037	2	0.0531113	neutral Reg
Q9D0M3-2	Q9D0M3-2	1.037	0.383252	2	0.0524159	neutral Reg
Q9CT10	Ranbp3	1.033	0.828729	2	0.0468403	neutral Reg
Q9JJV2-3	Q9JJV2-3	1.0325	0.977929	2	0.0461418	neutral Reg
P50543	S100a11	1.027	1.06207	2	0.0384362	neutral Reg
Q9DBG9	Tax1bp3	1.0255	0.538108	2	0.0363275	neutral Reg
Q925I1	Atad3	1.0225	0.306177	2	0.0321008	neutral Reg
Q9DCL9	Paics	1.021	0.578413	2	0.0299829	neutral Reg
F6R7E8	Gm2663	1.021	0.50346	2	0.0299829	neutral Reg
Q3TEA8-2	Q3TEA8-2	1.0205	0.412243	2	0.0292762	neutral Reg
Q3TI99	Ldha	1.019	0.625082	2	0.0271541	neutral Reg
Q9JI10	Stk3	1.0175	0.453255	2	0.0250288	neutral Reg
Q8C0E3-2	Q8C0E3-2	1.0115	0.956715	2	0.0164963	neutral Reg
Q6PDM2	Srsf1	1.0115	0.208597	2	0.0164963	neutral Reg
P98083-2	P98083-2	1.011	0.50346	2	0.015783	neutral Reg
P80316	Cct5	1.009	0.280014	2	0.0129262	neutral Reg
D3YW48	Capns1	1.0085	1.06561	2	0.0122111	neutral Reg
P45591	Cfl2	1.007	0.603869	2	0.0100637	neutral Reg
Q7TPT7	Vars	1.0045	0.188798	2	0.00647756	neutral Reg
Q04750	Top1	1.0025	0.6965	2	0.00360224	neutral Reg
Q9CQM9	Glrx3	1	0.352139	2	0	neutral Reg
Q3TN31	Psma7	0.9995	0.587606	2	-0.000721528	neutral Reg
Q8VIJ6	Sfpq	0.994	0.714178	2	-0.00868224	neutral Reg
P19253	Rpl13a	0.9895	0.287792	2	-0.0152284	neutral Reg
Q9D0R8	Lsm12	0.982	0.405879	2	-0.0262051	neutral Reg
P70202	Lxn	0.9805	0.83085	2	-0.0284105	neutral Reg
Q9D880	Timm50	0.98	0.316784	2	-0.0291463	neutral Reg
Q3T9S7	Pcx	0.9635	0.522552	2	-0.0536434	neutral Reg
Q6P5F9	Xpo1	0.963	0.38608	2	-0.0543923	neutral Reg
P08030	Aprt	0.9595	0.608819	2	-0.0596453	neutral Reg
Q91WS0	Cisd1	0.957	0.615183	2	-0.0634092	neutral Reg
Q3UJS6	Cpne3	0.951	0.336583	2	-0.0724828	neutral Reg
Q3THB2	Q3THB2	0.944	0.229103	2	-0.0831412	neutral Reg
Q6PHZ1	Rpl17	0.94	0.496389	2	-0.0892673	neutral Reg
Q9WV55	Vapa	0.939	0.534573	2	-0.0908029	neutral Reg
B1AX58	Pls3	0.9285	0.465983	2	-0.107026	neutral Reg
Q8BH40	Stx7	0.9285	0.297692	2	-0.107026	neutral Reg
Q6IRU2	Tpm4	0.912	0.388909	2	-0.132894	neutral Reg
P07356	Anxa2	0.912	0.0169706	2	-0.132894	neutral Reg
Q3U026	Mogs	0.902	0.53033	2	-0.148801	neutral Reg
Q9CQC6	Bzw1	0.8885	0.690843	2	-0.170556	neutral Reg
Q9DCC4	Pycrl	0.8815	0.492853	2	-0.181968	neutral Reg
Q9R1P1	Psmb3	0.8665	0.506996	2	-0.206728	neutral Reg
Q8R5L1	C1qbp	0.852	0.589727	2	-0.231075	neutral Reg
Q3TGC5	Pebp1	0.823	0.629325	2	-0.281036	neutral Reg
P46471	Psmc2	0.8175	0.0388909	2	-0.290709	neutral Reg
Q8BU21	Qars	0.817	0.0537401	2	-0.291592	neutral Reg
Q9DAR7	Dcps	0.813	0.514774	2	-0.298673	neutral Reg
Q9D020-1	Q9D020-1	0.8105	0.415072	2	-0.303116	neutral Reg
Q9CPS7	Pno1	0.794	0.591141	2	-0.332789	downRegTransf
Q8JZQ9	Eif3b	0.789	0.0565685	2	-0.341903	downRegTransf
Q8VCG1	Dut	0.7845	0.000707107	2	-0.350155	downRegTransf
P34884	Mif	0.775	0.0509117	2	-0.367732	downRegTransf
Q3TW74	Mthfd1	0.7745	0.0671751	2	-0.368663	downRegTransf
Q3TFE8	Kpnb1	0.771	0.0537401	2	-0.375197	downRegTransf
Q8C1V4	Kars	0.7705	0.0558614	2	-0.376133	downRegTransf
O08583	Alyref	0.767	0.00282843	2	-0.382702	downRegTransf
Q3UWP8	Calr	0.766	0.154149	2	-0.384584	downRegTransf
Q9CR16	Ppid	0.761	0.059397	2	-0.394032	downRegTransf
A2ARP8	Map1a	0.7515	0.111016	2	-0.412155	downRegTransf
E9QQ10	Akap9	0.7505	0.0657609	2	-0.414076	downRegTransf
Q3TVV7	Umps	0.7465	0.0586899	2	-0.421786	downRegTransf
Q9JK92	Hspb8	0.743	0.0226274	2	-0.428566	downRegTransf
E9PYH2	Acot7	0.7425	0.013435	2	-0.429537	downRegTransf
Q3U9A8	Sh3bgrl	0.7365	0.187383	2	-0.441243	downRegTransf
Q9Z1Z2	Strap	0.736	0.0113137	2	-0.442222	downRegTransf
Q8K1M6-3	Q8K1M6-3	0.734	0.0650538	2	-0.446148	downRegTransf
Q9DBS1	Tmem43	0.732	0.130108	2	-0.450084	downRegTransf
P0C0S6	H2afz	0.7275	0.743169	2	-0.458981	downRegTransf
Q3U8X1	Eif3f	0.726	0.0353553	2	-0.461959	downRegTransf
Q3TJ52	Rad23b	0.725	0.16122	2	-0.463947	downRegTransf
Q3UNJ3	Fkbp10	0.7235	0.0544472	2	-0.466935	downRegTransf
P97855	G3bp1	0.72	0.110309	2	-0.473931	downRegTransf
S4R1P5	Dst	0.719	0.0650538	2	-0.475936	downRegTransf
A1L333	Ddx5	0.7175	0.0120208	2	-0.478949	downRegTransf
Q8R0F3	Sumf1	0.714	0.066468	2	-0.486004	downRegTransf
Q91V47	DXS254E	0.708	0.0989949	2	-0.498179	downRegTransf
P70698	Ctps1	0.7025	0.0657609	2	-0.50943	downRegTransf
P07901	Hsp90aa1	0.701	0.0961665	2	-0.512514	downRegTransf
Q99KJ8	Dctn2	0.6975	0.0346482	2	-0.519735	downRegTransf
Q9WVE8	Pacsin2	0.6975	0.126572	2	-0.519735	downRegTransf
Q6P9R2	Oxsr1	0.693	0.0410122	2	-0.529073	downRegTransf
Q9QXS6-3	Q9QXS6-3	0.6925	0.0898026	2	-0.530114	downRegTransf
A1A596	Pwp2	0.689	0.0127279	2	-0.537424	downRegTransf
Q8C2N9	Msh6	0.6885	0.0346482	2	-0.538471	downRegTransf
Q8BYL4	Yars2	0.6865	0.184555	2	-0.542668	downRegTransf
P11031	Sub1	0.686	0.257387	2	-0.54372	downRegTransf
Q9ERB0	Snap29	0.6855	0.0176777	2	-0.544771	downRegTransf
Q8VC85	Lsm1	0.6765	0.0685894	2	-0.563838	downRegTransf
Q0P6B2	Fubp1	0.676	0.079196	2	-0.564905	downRegTransf
Q9Z1Z0	Uso1	0.674	0.164049	2	-0.56918	downRegTransf
O70310	Nmt1	0.674	0.236174	2	-0.56918	downRegTransf
D3YWF6	Otub1	0.673	0.125865	2	-0.571322	downRegTransf
D3Z2H2	Ctnnd1	0.6715	0.0784889	2	-0.574541	downRegTransf
P58774-2	P58774-2	0.6685	0.267993	2	-0.581001	downRegTransf
Q9CWW6	Pin4	0.668	0.00989949	2	-0.58208	downRegTransf
P30416	Fkbp4	0.6665	0.113844	2	-0.585323	downRegTransf
Q9Z2I8-2	Q9Z2I8-2	0.6655	0.195869	2	-0.587489	downRegTransf
E9QPW8	Map4	0.6655	0.0346482	2	-0.587489	downRegTransf
Q8K205	Pop1	0.6645	0.0403051	2	-0.589659	downRegTransf
Q6GT24	Prdx6	0.664	0.104652	2	-0.590745	downRegTransf
B1AQF4	Dusp3	0.662	0.0410122	2	-0.595097	downRegTransf
G3UVV4	Hk1	0.6465	0.0459619	2	-0.629278	downRegTransf
Q3TVZ1	Cat	0.646	0.0608112	2	-0.630394	downRegTransf
Q8K354	Cbr3	0.6445	0.000707107	2	-0.633748	downRegTransf
Q6ZPH4	Rangap1	0.6405	0.0445477	2	-0.64273	downRegTransf
Q3UAG2	Pgd	0.639	0.0296985	2	-0.646112	downRegTransf
O08547	Sec22b	0.633	0.239002	2	-0.659723	downRegTransf
O88477	Igf2bp1	0.633	0.118794	2	-0.659723	downRegTransf
Q3TG45	Psmd8	0.626	0.111723	2	-0.675765	downRegTransf
P54823	Ddx6	0.6245	0.00636396	2	-0.679227	downRegTransf
P52480-2	Pkm-2	0.624	0.287085	2	-0.680382	downRegTransf
Q3THW7	Eif3h	0.623	0.106066	2	-0.682696	downRegTransf
Q64669	Nqo1	0.623	0.241831	2	-0.682696	downRegTransf
G5E8V9	Arfip1	0.6175	0.0445477	2	-0.695489	downRegTransf
Q8C1B7-2	Q8C1B7-2	0.614	0.210718	2	-0.703689	downRegTransf
Q9D832	Dnajb4	0.607	0.115966	2	-0.720232	downRegTransf
Q3TD17	Slc2a1	0.6	0.0282843	2	-0.736966	downRegTransf
P52760	Hrsp12	0.5985	0.115258	2	-0.740577	downRegTransf
Q3UK68	Naca	0.5945	0.00919239	2	-0.750251	downRegTransf
P62071	Rras2	0.5925	0.033234	2	-0.755113	downRegTransf
Q99K01-2	Q99K01-2	0.591	0.130108	2	-0.75877	downRegTransf
Q9D3L3	Snap23	0.59	0.131522	2	-0.761213	downRegTransf
Q9CWS0	Ddah1	0.586	0.193747	2	-0.771027	downRegTransf
Q6ZPJ3	Ube2o	0.5845	0.013435	2	-0.774725	downRegTransf
Q8R422	Cd109	0.5805	0.0289914	2	-0.784632	downRegTransf
B1AT92	Grb2	0.579	0.0565685	2	-0.788365	downRegTransf
Q9DAM7	Q9DAM7	0.576	0.212132	2	-0.795859	downRegTransf
A3KN70	Dclk1	0.568	0.0692965	2	-0.816037	downRegTransf
Q8K363	Ddx18	0.5675	0.0601041	2	-0.817308	downRegTransf
Q8C854	Myef2	0.5575	0.113844	2	-0.842956	downRegTransf
Q71V06	Ybx1	0.5535	0.120915	2	-0.853345	downRegTransf
Q9D791	Eif2s3y	0.5495	0.242538	2	-0.863809	downRegTransf
Q3TGG2	Atxn2l	0.5455	0.167584	2	-0.874349	downRegTransf
Q9Z315	Sart1	0.5445	0.125158	2	-0.876996	downRegTransf
E9QN31	Nop2	0.542	0.11738	2	-0.883635	downRegTransf
Q7TN20	Ythdf3	0.538	0.308299	2	-0.894322	downRegTransf
Q9CQS8	Sec61b	0.5365	0.200111	2	-0.89835	downRegTransf
A2ALF0	Dnajc8	0.536	0.304056	2	-0.899695	downRegTransf
E9QL31	Dab2	0.528	0.103238	2	-0.92139	downRegTransf
P28667	Marcksl1	0.5265	0.210011	2	-0.925495	downRegTransf
Q3T9P2	Gclm	0.526	0.0989949	2	-0.926865	downRegTransf
P62774	Mtpn	0.5255	0.168999	2	-0.928237	downRegTransf
Q91VM5	Rbmxl1	0.524	0.442649	2	-0.932361	downRegTransf
P83741-2	P83741-2	0.52	0.00989949	2	-0.943416	downRegTransf
Q3THA0	Eif3g	0.503	0.135765	2	-0.99137	downRegTransf
P15626	Gstm2	0.4995	0.120915	2	-1.00144	downRegTransf
Q9DBE9	Ftsj3	0.4975	0.130815	2	-1.00723	downRegTransf
P62852	Rps25	0.4955	0.378302	2	-1.01304	downRegTransf
B3V097	Cstf2	0.482	0.138593	2	-1.05289	downRegTransf
Q6P069-2	Q6P069-2	0.4685	0.279307	2	-1.09388	downRegTransf
Q3TGY1	Rsrc1	0.4655	0.0841457	2	-1.10315	downRegTransf
G3UX48	Prrc2a	0.4485	0.0700036	2	-1.15682	downRegTransf
Q9JIH2	Nup50	0.446	0.00424264	2	-1.16488	downRegTransf
Q61249	Igbp1	0.444	0.0212132	2	-1.17137	downRegTransf
Q9DBR7-2	Ppp1r12a-2	0.442	0.0523259	2	-1.17788	downRegTransf
G5E884	Pak1	0.438	0.0480833	2	-1.191	downRegTransf
Q3TLH4-5	Q3TLH4-5	0.4305	0.0700036	2	-1.21591	downRegTransf
Q3UGH8	Kpna4	0.43	0.0494975	2	-1.21759	downRegTransf
Q3TF84	Lrrc59	0.43	0.451134	2	-1.21759	downRegTransf
P99027	Rplp2	0.4145	0.25668	2	-1.27056	downRegTransf
Q3TG93	Ssb	0.41	0.0876812	2	-1.2863	downRegTransf
Q9D1M7	Fkbp11	0.4085	0.157685	2	-1.29159	downRegTransf
A1L3S7	Gatad2b	0.4025	0.178898	2	-1.31294	downRegTransf
Q9DAW9	Cnn3	0.386	0.0240416	2	-1.37333	downRegTransf
Q8K2W5	Ephx1	0.3855	0.289207	2	-1.3752	downRegTransf
P24472	Gsta4	0.372	0.0707107	2	-1.42663	downRegTransf
O89032-2	O89032-2	0.3695	0.0883883	2	-1.43635	downRegTransf
Q9Z0U1	Tjp2	0.3535	0.0473762	2	-1.50022	downRegTransf
Q9QXS1-3	Q9QXS1-3	0.341	0.125865	2	-1.55216	downRegTransf
Q9WUK2-2	Q9WUK2-2	0.3275	0.174655	2	-1.61043	downRegTransf
Q9D281	Fam114a1	0.2945	0.00212132	2	-1.76366	downRegTransf
Q1PG84	Rsl1d1	0.277	0.148492	2	-1.85204	downRegTransf
E9PVS1	Itih3	0.252	0.162635	2	-1.9885	downRegTransf
Q2VPR3	Chtop	0.216	0.0692965	2	-2.2109	downRegTransf
Q9R1Q7	Plp2	8.779	0	1	3.13406	upReg
Q8K023-2	Q8K023-2	8.174	0	1	3.03104	upReg
Q8VGI4	Olfr476	5.316	0	1	2.41034	upReg
Q9ET22	Dpp7	5.024	0	1	2.32884	upReg
D3YV77	Mvk	4.955	0	1	2.30889	upReg
Q3TFP8	Pgrmc1	4.297	0	1	2.10333	upReg
Q99JF5	Mvd	4.246	0	1	2.0861	upReg
B7ZNM7	Sept5	3.911	0	1	1.96754	upReg
Q3V1C8	Nudt2	3.738	0	1	1.90227	upReg
P56391	Cox6b1	3.599	0	1	1.8476	upReg
Q3US29	Fdps	3.583	0	1	1.84117	upReg
Q3UJ70	Hmgcs1	3.34	0	1	1.73985	upReg
A2ALA6	Surf1	3.272	0	1	1.71017	upReg
O35114	Scarb2	3.117	0	1	1.64016	upReg
Q4FZG2	Fdx1	3.043	0	1	1.60549	upReg
Q3TQQ7	Pank3	2.967	0	1	1.569	upReg
Q3UJQ2	Hmgcs1	2.922	0	1	1.54696	upReg
P70677	Casp3	2.921	0	1	1.54646	upReg
Q3T9Z4	Commd4	2.892	0	1	1.53207	upReg
Q8BVW6	Arpc4	2.776	0	1	1.47301	upReg
Q3UIX8	Ctbp2	2.767	0	1	1.46832	upReg
D3YWX2	Ylpm1	2.765	0	1	1.46728	upReg
D3Z7E6	Pafah1b3	2.672	0	1	1.41792	upReg
Q3UPH7-2	Arhgef40-2	2.657	0	1	1.4098	upReg
Q8C5M4	Pdcd6	2.599	0	1	1.37796	upReg
Q99LJ6	Gpx7	2.567	0	1	1.36008	upReg
Q8JZV7	Amdhd2	2.551	0	1	1.35106	upReg
Q8BU33	Ilvbl	2.55	0	1	1.3505	upReg
Q9CY27	Tecr	2.533	0	1	1.34085	upReg
Q6ZQ33	Rab11fip5	2.52	0	1	1.33342	upReg
Q99KG3-2	Q99KG3-2	2.459	0	1	1.29807	upReg
Q3UMG6	Nme7	2.446	0	1	1.29042	upReg
O08915	Aip	2.443	0	1	1.28865	upReg
Q9ERD7	Tubb3	2.436	0	1	1.28451	upReg
D3Z2K2	Mrps14	2.432	0	1	1.28214	upReg
Q3U7V7	Pfn1	2.427	0	1	1.27917	upReg
D3Z3B2	Atp6v0c	2.394	0	1	1.25942	upReg
Q8BM72	Hspa13	2.391	0	1	1.25761	upReg
Q5F258	Git1	2.368	0	1	1.24367	upReg
Q5U4C3	Scaf1	2.367	0	1	1.24306	upReg
D3Z0B9	Aldh16a1	2.365	0	1	1.24184	upReg
Q8CHP8	Pgp	2.357	0	1	1.23695	upReg
Q3TKA0	Gnpda1	2.352	0	1	1.23389	upReg
Q8K268	Abcf3	2.342	0	1	1.22774	upReg
Q3U2B2	Npc1	2.334	0	1	1.2228	upReg
Q8C2A1	Cd34	2.314	0	1	1.21039	upReg
O35900	Lsm2	2.279	0	1	1.1884	upReg
Q8BTZ7	Gmppb	2.256	0	1	1.17377	upReg
Q2TBE6	Pi4k2a	2.243	0	1	1.16543	upReg
Q6IFZ6	Krt77	2.228	0	1	1.15575	upReg
Q9D1N9	Mrpl21	2.22	0	1	1.15056	upReg
P19157	Gstp1	2.216	0	1	1.14796	upReg
Q9R045	Angptl2	2.212	0	1	1.14535	upReg
D3Z041	Acsl1	2.206	0	1	1.14143	upReg
D3Z4J9	Eml1	2.205	0	1	1.14078	upReg
Q9JJL8	Sars2	2.203	0	1	1.13947	upReg
K3W4T3	Atp6v0a1	2.2	0	1	1.1375	upReg
P62305	Snrpe	2.194	0	1	1.13356	upReg
Q3U8E7	Mthfd2	2.194	0	1	1.13356	upReg
D3YVZ9	Mrps21	2.189	0	1	1.13027	upReg
M0QWS4	Ufc1	2.188	0	1	1.12961	upReg
O88986	Gcat	2.18	0	1	1.12433	upReg
P50518	Atp6v1e1	2.162	0	1	1.11237	upReg
J3QMG3	Vdac3	2.155	0	1	1.10769	upReg
A2AMQ5	Cds2	2.152	0	1	1.10568	upReg
P61971	Nutf2	2.132	0	1	1.09221	upReg
Q9CYH6	Rrs1	2.131	0	1	1.09153	upReg
Q8C0D5	Eftud1	2.118	0	1	1.0827	upReg
Q9D6F7	Ssr4	2.114	0	1	1.07998	upReg
Q3TDE6	Pck2	2.102	0	1	1.07176	upReg
Q05DH9	Srd5a3	2.102	0	1	1.07176	upReg
G3UZY2	Txn2	2.088	0	1	1.06212	upReg
O88712-2	O88712-2	2.076	0	1	1.05381	upReg
Q3TJG5	Slc12a4	2.075	0	1	1.05311	upReg
Q3TIK0	Pafah1b1	2.073	0	1	1.05172	upReg
Q3TAU6	Impa2	2.069	0	1	1.04893	upReg
O70503	Hsd17b12	2.061	0	1	1.04334	upReg
Q9ER67	Maged2	2.058	0	1	1.04124	upReg
Q91V61-2	Q91V61-2	2.052	0	1	1.03703	upReg
Q3TT11	Hsd17b4	2.051	0	1	1.03633	upReg
Q8VD75	Hip1	2.05	0	1	1.03562	upReg
Q3UM18-2	Q3UM18-2	2.048	0	1	1.03422	upReg
Q8BVU5	Nudt9	2.046	0	1	1.03281	upReg
Q8R0H0	Polr2e	2.038	0	1	1.02715	upReg
Q8BUR4-2	Q8BUR4-2	2.035	0	1	1.02503	upReg
Q3TVN4	Ap1b1	2.033	0	1	1.02361	upReg
Q6GQT9	Nomo1	2.015	0	1	1.01078	upReg
Q9WV96	Timm10b	2.013	0	1	1.00935	upReg
Q921S7	Mrpl37	2.008	0	1	1.00576	upReg
Q8R241	Isy1	2.007	0	1	1.00504	upReg
Q8VDC3	aco1	1.999	0	1	0.999278	upReg
H3BKR2	Gnb1	1.988	0	1	0.991318	upReg
P52480	Pkm	1.987	0	1	0.990592	upReg
Q3UQ67	Osgep	1.984	0	1	0.988412	upReg
G3UW70	Lamtor5	1.97	0	1	0.978196	upReg
E9QMH7	Ikbip	1.97	0	1	0.978196	upReg
Q9D2V7	Coro7	1.967	0	1	0.975997	upReg
P49586	Pcyt1a	1.963	0	1	0.97306	upReg
Q9DB34	Chmp2a	1.944	0	1	0.959028	upReg
Q3UJP8	Gart	1.939	0	1	0.955313	upReg
M0QWP2	Emc8	1.936	0	1	0.953079	upReg
P49443	Ppm1a	1.934	0	1	0.951588	upReg
J3QMM7	Carkd	1.93	0	1	0.948601	upReg
Q9JIG8	Praf2	1.924	0	1	0.944109	upReg
G5E897	Kdelc2	1.917	0	1	0.93885	upReg
B1AUQ7	Cetn2	1.914	0	1	0.936591	upReg
Q9DCU6	Mrpl4	1.908	0	1	0.932061	upReg
Q9R0P5	Dstn	1.908	0	1	0.932061	upReg
D3Z0A2	Prmt1	1.896	0	1	0.922959	upReg
H3BKM0	Ap2b1	1.895	0	1	0.922198	upReg
Q6ZWY7	Pfdn5	1.889	0	1	0.917623	upReg
Q3TWE1	Lamp2	1.883	0	1	0.913033	upReg
P45878	Fkbp2	1.88	0	1	0.910733	upReg
O55234	Psmb5	1.877	0	1	0.908429	upReg
Q9D8B3	Chmp4b	1.876	0	1	0.90766	upReg
A2APX3	Cst3	1.876	0	1	0.90766	upReg
Q924T2	Mrps2	1.872	0	1	0.90458	upReg
Q3UF75	Parva	1.869	0	1	0.902267	upReg
B7ZP42	Cask	1.865	0	1	0.899176	upReg
Q6NSR5	Ugt1a6a	1.862	0	1	0.896853	upReg
Q0VBR8	Gas7	1.858	0	1	0.893751	upReg
Q4FE56	Usp9x	1.852	0	1	0.889084	upReg
O35864	Cops5	1.85	0	1	0.887525	upReg
Q8C6E9	Pura	1.848	0	1	0.885965	upReg
Q3UKS0	Acsl5	1.837	0	1	0.877352	upReg
Q8R366	Igsf8	1.821	0	1	0.864731	upReg
Q9DBP5	Cmpk1	1.82	0	1	0.863938	upReg
Q9CQM5	Txndc17	1.818	0	1	0.862352	upReg
F6QKK2	Arl8a	1.817	0	1	0.861558	upReg
Q3TUH1	Tamm41	1.814	0	1	0.859174	upReg
Q9CRD0	Ociad1	1.811	0	1	0.856787	upReg
Q9Z0R4-2	Q9Z0R4-2	1.809	0	1	0.855192	upReg
Q9CR57	Rpl14	1.807	0	1	0.853597	upReg
Q8VBT9-2	Q8VBT9-2	1.798	0	1	0.846393	upReg
Q99JR1	Sfxn1	1.795	0	1	0.843984	upReg
Q9CQI6	Cotl1	1.781	0	1	0.832688	upReg
D3Z4B2	Napg	1.776	0	1	0.828632	upReg
Q3TL96	Lrpap1	1.776	0	1	0.828632	upReg
Q3TCD4	Eci2	1.775	0	1	0.827819	upReg
Q3V4B5	Commd6	1.774	0	1	0.827006	upReg
Q9CPQ8	Atp5l	1.774	0	1	0.827006	upReg
Q8CH72	Trim32	1.766	0	1	0.820485	upReg
E0CX53	Tbc1d4	1.761	0	1	0.816395	upReg
Q8BTW9	Pak4	1.755	0	1	0.811471	upReg
Q6PHN9	Rab35	1.752	0	1	0.809003	upReg
G3UYG6	Gigyf2	1.75	0	1	0.807355	upReg
Q3UQD0	Tomm40	1.75	0	1	0.807355	upReg
Q9EPK2-2	Q9EPK2-2	1.749	0	1	0.80653	upReg
P70699	Gaa	1.745	0	1	0.803227	upReg
A2BDX3	Mocs3	1.743	0	1	0.801573	upReg
Q922Y1	Ubxn1	1.741	0	1	0.799916	upReg
Q3TFP0	Srsf10	1.741	0	1	0.799916	upReg
P06745	Gpi	1.74	0	1	0.799087	upReg
Q9D786-2	Q9D786-2	1.739	0	1	0.798258	upReg
Q3UP61	Dlg1	1.734	0	1	0.794104	upReg
A2A8E2	0610037L13Rik	1.729	0	1	0.789938	upReg
P43346	Dck	1.725	0	1	0.786596	upReg
Q3TQN1	Tpst2	1.722	0	1	0.784085	upReg
P40142	Tkt	1.721	0	1	0.783247	upReg
H3BKH6	Esd	1.72	0	1	0.782409	upReg
P61082	Ube2m	1.715	0	1	0.778209	upReg
Q3V330	Dvl2	1.714	0	1	0.777367	upReg
A2AFW6	Mtch2	1.706	0	1	0.770618	upReg
Q3TIX9	Usp39	1.706	0	1	0.770618	upReg
Q3TPC5	Ppp2r2a	1.7	0	1	0.765535	upReg
Q9DBR1-2	Q9DBR1-2	1.699	0	1	0.764686	upReg
Q8QZT1	Acat1	1.696	0	1	0.762136	upReg
O89079	Cope	1.696	0	1	0.762136	upReg
Q3TXJ7	Bax	1.694	0	1	0.760434	upReg
Q3UDK3	Rfc5	1.692	0	1	0.75873	upReg
Q3TDM8	Scamp3	1.69	0	1	0.757023	upReg
Q3ULP8	Pus7	1.69	0	1	0.757023	upReg
P50396	Gdi1	1.69	0	1	0.757023	upReg
P63024	Vamp3	1.689	0	1	0.756169	upReg
E0CZ62	Mgst2	1.688	0	1	0.755315	upReg
Q3ULW0	Ran	1.685	0	1	0.752749	upReg
P99024	Tubb5	1.685	0	1	0.752749	upReg
Q3UIB5	Dhrs4	1.684	0	1	0.751892	upReg
D3YZ17	Smyd3	1.679	0	1	0.747602	upReg
Q3TJD4	Atp5f1	1.678	0	1	0.746743	upReg
Q61127	Nab2	1.677	0	1	0.745883	upReg
P48036	Anxa5	1.676	0	1	0.745022	upReg
Q9EP69	Sacm1l	1.674	0	1	0.7433	upReg
Q99LB6-2	Q99LB6-2	1.672	0	1	0.741575	upReg
Q3UJX2	Ctnnbl1	1.671	0	1	0.740712	upReg
Q9WTL7	Lypla2	1.669	0	1	0.738984	upReg
Q64152-2	Btf3-2	1.668	0	1	0.738119	upReg
P15532	Nme1	1.668	0	1	0.738119	upReg
F6XC25	Cc2d1b	1.667	0	1	0.737254	upReg
O55013	Trappc3	1.665	0	1	0.735522	upReg
Q3U4F0	Sfxn3	1.657	0	1	0.728574	upReg
Q3TH64	Cyb5b	1.654	0	1	0.725959	upReg
Q62048-2	Pea15-2	1.653	0	1	0.725087	upReg
Q3U6X6	Pgm2	1.648	0	1	0.720716	upReg
Q4FJZ3	Ero1l	1.648	0	1	0.720716	upReg
Q9CQ45	Nenf	1.648	0	1	0.720716	upReg
Q3THE7	Aldh9a1	1.646	0	1	0.718964	upReg
D3YXG2	Nagk	1.645	0	1	0.718088	upReg
Q9EPE9	Atp13a1	1.644	0	1	0.71721	upReg
Q99JB2	Stoml2	1.638	0	1	0.711935	upReg
D3Z074	Diap1	1.638	0	1	0.711935	upReg
Q4VAE8	Ndufb4	1.636	0	1	0.710173	upReg
D3YYI8	Gm10093	1.634	0	1	0.708408	upReg
Q8K4Q8	Colec12	1.634	0	1	0.708408	upReg
Q921H9	Coa7	1.634	0	1	0.708408	upReg
Q3THK3	Gtf2f1	1.632	0	1	0.706641	upReg
Q8BL97	Srsf7	1.631	0	1	0.705757	upReg
Q3U3L3	Serpinb6a	1.631	0	1	0.705757	upReg
Q9JKB1	Uchl3	1.631	0	1	0.705757	upReg
D3Z7C8	Bcat2	1.626	0	1	0.701327	upReg
Q3UA32	Q3UA32	1.625	0	1	0.70044	upReg
Q9DBZ1	Ikbip	1.621	0	1	0.696884	upReg
A2AQR0	Gpd2	1.62	0	1	0.695994	upReg
P24527	Lta4h	1.62	0	1	0.695994	upReg
Q3UBC6	Hmbs	1.62	0	1	0.695994	upReg
Q3TCE7	Arpc1b	1.618	0	1	0.694212	upReg
Q8VI75	Ipo4	1.618	0	1	0.694212	upReg
Q3U5Q4	Stat3	1.617	0	1	0.69332	upReg
E3VVQ8	Svil	1.617	0	1	0.69332	upReg
Q91X95	Gna11	1.617	0	1	0.69332	upReg
Q640N1	Aebp1	1.616	0	1	0.692427	upReg
Q3TZJ2	Rabep2	1.611	0	1	0.687956	upReg
O08553	Dpysl2	1.61	0	1	0.687061	upReg
Q3UBB0	Gns	1.61	0	1	0.687061	upReg
Q91X78	Erlin1	1.609	0	1	0.686164	upReg
Q91W06	Tcirg1	1.609	0	1	0.686164	upReg
D3YUE2	Pcolce	1.603	0	1	0.680774	upReg
Q8K2C7-2	Q8K2C7-2	1.601	0	1	0.678973	upReg
Q9CR68	Uqcrfs1	1.598	0	1	0.676267	upReg
P52927	Hmga2	1.594	0	1	0.672652	upReg
B2CY77	Rpsa	1.593	0	1	0.671746	upReg
Q9CWM4	Pfdn1	1.592	0	1	0.67084	upReg
B2RY15	Tln2	1.59	0	1	0.669027	upReg
Q62059	Vcan	1.584	0	1	0.663572	upReg
Q99PT1	Arhgdia	1.583	0	1	0.662661	upReg
Q3TJG6	Q3TJG6	1.582	0	1	0.66175	upReg
B2RXT3	Ogdhl	1.582	0	1	0.66175	upReg
E9PXX7	Txndc5	1.58	0	1	0.659925	upReg
Q8K0C9	Gmds	1.575	0	1	0.655352	upReg
Q6A0C7	Rab21	1.57	0	1	0.650765	upReg
Q8VC94	Rpl11	1.566	0	1	0.647084	upReg
E9QKE4	Rab3gap2	1.554	0	1	0.635987	upReg
Q9D8C9	Pnp2	1.553	0	1	0.635058	upReg
B0QZN5	Vamp2	1.553	0	1	0.635058	upReg
P19096	Fasn	1.552	0	1	0.634129	upReg
Q3TX36	Parp1	1.551	0	1	0.633199	upReg
Q3TBQ3	Man2c1	1.548	0	1	0.630405	upReg
Q5F2E7-2	Nufip2-2	1.548	0	1	0.630405	upReg
Q8C140	Slc25a13	1.546	0	1	0.62854	upReg
Q9Z1P6	Ndufa7	1.545	0	1	0.627607	upReg
D3YYI3	Polr2i	1.544	0	1	0.626673	upReg
P07724	Alb	1.543	0	1	0.625738	upReg
Q8VE22	Mrps23	1.543	0	1	0.625738	upReg
Q9Z1N5	Ddx39b	1.542	0	1	0.624803	upReg
B7ZWF1	Ddx3x	1.542	0	1	0.624803	upReg
F6S7W6	Sik3	1.54	0	1	0.62293	upReg
Q91VM1	Crk	1.54	0	1	0.62293	upReg
Q0VER3	Smad9	1.538	0	1	0.621056	upReg
Q9CZX0-2	Q9CZX0-2	1.538	0	1	0.621056	upReg
Q9CVB6	Arpc2	1.537	0	1	0.620117	upReg
Q3UN02	Lclat1	1.536	0	1	0.619178	upReg
Q99LS3	Psph	1.536	0	1	0.619178	upReg
P39053-2	P39053-2	1.535	0	1	0.618239	upReg
Q8R146-2	Q8R146-2	1.535	0	1	0.618239	upReg
Q8BNS0	Drg1	1.529	0	1	0.612588	upReg
A0JLV3	Hist1h2bj	1.528	0	1	0.611645	upReg
Q8BP71-2	Q8BP71-2	1.528	0	1	0.611645	upReg
Q9CQU0	Txndc12	1.525	0	1	0.608809	upReg
Q8C0L0	Tmx4	1.524	0	1	0.607863	upReg
Q6ZPE2-2	Q6ZPE2-2	1.523	0	1	0.606916	upReg
Q8C5H8-2	Q8C5H8-2	1.522	0	1	0.605968	upReg
Q91VT4	Cbr4	1.522	0	1	0.605968	upReg
Q8C4Q6	Aida	1.522	0	1	0.605968	upReg
Q8R404	Qil1	1.522	0	1	0.605968	upReg
O88852	Tspyl1	1.517	0	1	0.601221	upReg
Q9JKF1	Iqgap1	1.516	0	1	0.60027	upReg
Q80XR3	Cryz	1.515	0	1	0.599318	upReg
Q3TJN9	Ptgs1	1.514	0	1	0.598365	upReg
Q3U5P4	Scpep1	1.51	0	1	0.594549	upReg
P40336-2	P40336-2	1.508	0	1	0.592636	upReg
Q01853	Vcp	1.508	0	1	0.592636	upReg
A2AAN0	Exoc7	1.504	0	1	0.588805	upReg
Q6P5D8	Smchd1	1.504	0	1	0.588805	upReg
Q7M6Y3-2	Q7M6Y3-2	1.503	0	1	0.587845	upReg
Q9Z2X2	Psmd10	1.503	0	1	0.587845	upReg
A2AJH3	Nmt2	1.502	0	1	0.586885	upReg
Q8R3X4	Timm44	1.497	0	1	0.582074	upReg
Q3TWI4	Plcb3	1.497	0	1	0.582074	upReg
Q7TPD9	Arpc4	1.497	0	1	0.582074	upReg
Q9JIG7	Ccdc22	1.497	0	1	0.582074	upReg
Q91WG4-2	Q91WG4-2	1.496	0	1	0.58111	upReg
B9EJ29	Plxna4	1.493	0	1	0.578214	upReg
Q9D7S7-2	Q9D7S7-2	1.488	0	1	0.573375	upReg
Q3U8U8	Pabpc1	1.486	0	1	0.571434	upReg
Q3UE99	Lgmn	1.486	0	1	0.571434	upReg
F8WHM5	Glg1	1.476	0	1	0.561693	upReg
D3YXP6	Pmvk	1.476	0	1	0.561693	upReg
A2VCP7	Psmf1	1.473	0	1	0.558757	upReg
Q9WVJ3-2	Q9WVJ3-2	1.473	0	1	0.558757	upReg
Q3TGB1	Stambp	1.472	0	1	0.557778	upReg
E9Q1P8	Irf2bp2	1.471	0	1	0.556797	upReg
Q3UGN9	Stam	1.471	0	1	0.556797	upReg
Q9QXT0	Cnpy2	1.471	0	1	0.556797	upReg
Q3TEX8	Usp4	1.469	0	1	0.554834	upReg
A1L3C2	Polr1c	1.465	0	1	0.550901	upReg
Q3TTA2	Rasa1	1.462	0	1	0.547943	upReg
Q9EP72	Emc7	1.46	0	1	0.545968	upReg
Q3U2K4	Exosc5	1.46	0	1	0.545968	upReg
Q9CR26	Vta1	1.46	0	1	0.545968	upReg
Q99KP6	Prpf19	1.457	0	1	0.543001	upReg
P70227	Itpr3	1.457	0	1	0.543001	upReg
B2RXQ2	Ppfia1	1.455	0	1	0.541019	upReg
Q9DBG7	Srpr	1.455	0	1	0.541019	upReg
P51410	Rpl9	1.453	0	1	0.539035	upReg
Q3TU50	Coro7	1.453	0	1	0.539035	upReg
Q61166	Mapre1	1.452	0	1	0.538041	upReg
P09528	Fth1	1.452	0	1	0.538041	upReg
Q3UDC8	Eef2	1.452	0	1	0.538041	upReg
Q3TTM6	Pmpca	1.452	0	1	0.538041	upReg
Q9QUM9	Psma6	1.451	0	1	0.537048	upReg
Q3UIA5	Cul1	1.45	0	1	0.536053	upReg
Q6A0A9	FAM120A	1.447	0	1	0.533065	upReg
D3YUB9	Pabpn1	1.447	0	1	0.533065	upReg
Q9DCW4	Etfb	1.444	0	1	0.530071	upReg
A2AH25	Arhgap1	1.443	0	1	0.529071	upReg
Q3TL56	Vrk1	1.44	0	1	0.526069	upReg
Q3THQ0	Hexa	1.44	0	1	0.526069	upReg
G3UYF9	H2-Ke2	1.438	0	1	0.524064	upReg
Q61171	Prdx2	1.435	0	1	0.521051	upReg
Q8CGF7-2	Q8CGF7-2	1.435	0	1	0.521051	upReg
F2WWK5	Fads2	1.433	0	1	0.519039	upReg
Q3TWV4	Ap2m1	1.432	0	1	0.518031	upReg
Q8CGA0	Ppm1f	1.431	0	1	0.517024	upReg
A2AN33	Prrc2b	1.431	0	1	0.517024	upReg
D3Z0S6	Snrpa	1.431	0	1	0.517024	upReg
Q9DCC5	Cbx3	1.428	0	1	0.513996	upReg
Q3UJQ9	Oxct1	1.428	0	1	0.513996	upReg
Q9DB77	Uqcrc2	1.424	0	1	0.509949	upReg
Q61213	gag	1.424	0	1	0.509949	upReg
Q9CR00	Psmd9	1.423	0	1	0.508936	upReg
P59708	Sf3b14	1.422	0	1	0.507921	upReg
Q3UZQ3	Eef1a1	1.421	0	1	0.506907	upReg
A2A4P3	Gm27029	1.417	0	1	0.50284	upReg
E9Q2H1	Ubr5	1.416	0	1	0.501821	upReg
Q3UJ44	Capg	1.416	0	1	0.501821	upReg
P97450	Atp5j	1.415	0	1	0.500802	upReg
P68368	Tuba4a	1.415	0	1	0.500802	upReg
A2AL85	Asph	1.414	0	1	0.499782	upReg
Q3TZI3	Sf1	1.413	0	1	0.498761	upReg
G3UYD0	Gtf2i	1.413	0	1	0.498761	upReg
Q8BX02	Kank2	1.411	0	1	0.496718	upReg
Q9R059	Fhl3	1.409	0	1	0.494672	upReg
Q8CGC7	Eprs	1.408	0	1	0.493647	upReg
Q3V1L7	Pofut2	1.407	0	1	0.492622	upReg
Q3TWT2	Memo1	1.404	0	1	0.489543	upReg
Q8BLF1	Nceh1	1.403	0	1	0.488515	upReg
Q04857	Col6a1	1.402	0	1	0.487486	upReg
P59325	Eif5	1.402	0	1	0.487486	upReg
Q3U944	Lman1	1.399	0	1	0.484396	upReg
Q3TLP8	Rac1	1.397	0	1	0.482332	upReg
Q8K131	Glb1	1.394	0	1	0.479231	upReg
A2AP78	Hmgb3	1.393	0	1	0.478195	upReg
P57759	Erp29	1.392	0	1	0.477159	upReg
Q9CSC2	Snx3	1.391	0	1	0.476122	upReg
H3BJR7	Wdr37	1.391	0	1	0.476122	upReg
Q9R0Y5-2	Q9R0Y5-2	1.389	0	1	0.474047	upReg
Q8BUK6	Hook3	1.387	0	1	0.471968	upReg
D3Z3G6	Mapk3	1.387	0	1	0.471968	upReg
Q3UJL7	Srm	1.386	0	1	0.470927	upReg
Q5SUF2-2	Q5SUF2-2	1.383	0	1	0.467801	upReg
Q6PD19	Q6PD19	1.381	0	1	0.465713	upReg
Q8BWM0	Ptges2	1.381	0	1	0.465713	upReg
Q8VDN2	Atp1a1	1.38	0	1	0.464668	upReg
Q64737	Gart	1.38	0	1	0.464668	upReg
G3X9L6	Gm10250	1.38	0	1	0.464668	upReg
Q5SF07	Igf2bp2	1.379	0	1	0.463622	upReg
Q9QXB9	Drg2	1.378	0	1	0.462576	upReg
Q3U684	Atp6v1d	1.377	0	1	0.461529	upReg
J3QK48	Lypla1	1.377	0	1	0.461529	upReg
Q3UA65	Mcm4	1.375	0	1	0.459432	upReg
P51174	Acadl	1.375	0	1	0.459432	upReg
Q8BTA2	Pafah1b2	1.372	0	1	0.45628	upReg
Q9QZB7	Actr10	1.372	0	1	0.45628	upReg
Q9WTX5	Skp1	1.37	0	1	0.454176	upReg
O35344	Kpna3	1.37	0	1	0.454176	upReg
E9QKR0	Gnb2	1.369	0	1	0.453122	upReg
Q64521	Gpd2	1.369	0	1	0.453122	upReg
P38647	Hspa9	1.367	0	1	0.451013	upReg
A2AN08-3	A2AN08-3	1.367	0	1	0.451013	upReg
D3YX27	Htra2	1.367	0	1	0.451013	upReg
P84084	Arf5	1.366	0	1	0.449957	upReg
Q8VHY0	Cspg4	1.365	0	1	0.448901	upReg
Q99104	Myo5a	1.365	0	1	0.448901	upReg
P37040	Por	1.364	0	1	0.447844	upReg
Q3UHJ0-2	Q3UHJ0-2	1.362	0	1	0.445727	upReg
Q5SWU9	Acaca	1.358	0	1	0.441483	upReg
Q8R5C5	Actr1b	1.357	0	1	0.440421	upReg
A0ZNJ2	Hibadh	1.356	0	1	0.439357	upReg
Q80UW8	Polr2e	1.356	0	1	0.439357	upReg
O08795-2	O08795-2	1.355	0	1	0.438293	upReg
Q8BH97	Rcn3	1.353	0	1	0.436162	upReg
E9QMQ3	Triobp	1.35	0	1	0.432959	upReg
Q3TFQ8	Pygb	1.349	0	1	0.43189	upReg
H7BWZ3	Arpc3	1.347	0	1	0.42975	upReg
Q9D0T1	Nhp2l1	1.347	0	1	0.42975	upReg
Q0PD56	Rab5b	1.346	0	1	0.428678	upReg
D3Z0Q6	Gys1	1.346	0	1	0.428678	upReg
A2AGN7	Psmc3	1.345	0	1	0.427606	upReg
Q3U037	Etv6	1.344	0	1	0.426533	upReg
E9QM38	Slc12a2	1.343	0	1	0.425459	upReg
Q3UPH7	Arhgef40	1.342	0	1	0.424385	upReg
O88935-1	O88935-1	1.342	0	1	0.424385	upReg
Q8CFI7	Polr2b	1.341	0	1	0.423309	upReg
Q7TMK9-2	Q7TMK9-2	1.341	0	1	0.423309	upReg
Q3THE2	Myl12b	1.341	0	1	0.423309	upReg
Q9CR62	Slc25a11	1.338	0	1	0.420078	upReg
Q99JT9	Adi1	1.337	0	1	0.418999	upReg
P14685	Psmd3	1.336	0	1	0.41792	upReg
P00375	Dhfr	1.334	0	1	0.415759	upReg
Q60520-1	Q60520-1	1.334	0	1	0.415759	upReg
Q52KC3	Mcm5	1.333	0	1	0.414677	upReg
D3YU17	Ncln	1.332	0	1	0.413594	upReg
P61161	Actr2	1.332	0	1	0.413594	upReg
Q3T984	Ptbp1	1.332	0	1	0.413594	upReg
A5JUZ1	Ubc	1.328	0	1	0.409255	upReg
Q9D6R2	Idh3a	1.326	0	1	0.407081	upReg
Q6ZWV7	Rpl35	1.325	0	1	0.405992	upReg
P63242	Eif5a	1.323	0	1	0.403813	upReg
Q3TWH2	Nnt	1.323	0	1	0.403813	upReg
Q3U566	Hmgb2	1.322	0	1	0.402722	upReg
Q9JHW2	Nit2	1.318	0	1	0.39835	upReg
Q8CGK3	Lonp1	1.317	0	1	0.397255	upReg
Q8BP47	Nars	1.316	0	1	0.396159	upReg
Q9DB73	Cyb5r1	1.315	0	1	0.395063	upReg
Q3UEB3-2	Q3UEB3-2	1.312	0	1	0.391768	upReg
Q2VPQ9-2	Q2VPQ9-2	1.312	0	1	0.391768	upReg
Q9D1R9	Rpl34	1.311	0	1	0.390668	upReg
Q8VCB1	Ndc1	1.31	0	1	0.389567	upReg
Q3UL43	Nup155	1.308	0	1	0.387363	upReg
Q3UBZ3	Capza2	1.308	0	1	0.387363	upReg
B2RXS4	Plxnb2	1.307	0	1	0.386259	upReg
Q8K0C4	Cyp51a1	1.306	0	1	0.385155	upReg
Q3UXK5	Srp19	1.306	0	1	0.385155	upReg
Q9DCB8	Isca2	1.302	0	1	0.380729	upReg
Q3ULZ3	Psat1	1.3	0	1	0.378512	upReg
Q3TJJ6	Q3TJJ6	1.298	0	1	0.37629	upReg
Q9CPV4	Glod4	1.297	0	1	0.375178	upReg
B0R091	Chp1	1.297	0	1	0.375178	upReg
Q921M7	Fam49b	1.295	0	1	0.372952	upReg
Q1WWK3	Hist1h1b	1.294	0	1	0.371838	upReg
A1L0U6	Nckap1	1.292	0	1	0.369606	upReg
Q3UW40	Q3UW40	1.291	0	1	0.368489	upReg
Q9CW46	Raver1	1.288	0	1	0.365133	upReg
G3X922	Dnajc13	1.287	0	1	0.364012	upReg
O55222	Ilk	1.285	0	1	0.361768	upReg
D3YXK2	Safb	1.285	0	1	0.361768	upReg
Q3TFD0	Shmt2	1.284	0	1	0.360645	upReg
Q61768	Kif5b	1.284	0	1	0.360645	upReg
Q6KAM6	Arhgef1	1.281	0	1	0.35727	upReg
P50516	Atp6v1a	1.28	0	1	0.356144	upReg
Q8BHN3-2	Q8BHN3-2	1.279	0	1	0.355016	upReg
I1E4X5	9030624J02Rik	1.279	0	1	0.355016	upReg
Q8K2V1-2	Ppp4r1-2	1.279	0	1	0.355016	upReg
Q3UJW9	Akr1a1	1.275	0	1	0.350497	upReg
Q8BRF7-3	Q8BRF7-3	1.274	0	1	0.349365	upReg
Q3U740	Eif6	1.273	0	1	0.348232	upReg
Q8BN07	Ppp2cb	1.271	0	1	0.345964	upReg
D3Z0L4	Chchd3	1.269	0	1	0.343692	upReg
Q3UWG5	Cd81	1.266	0	1	0.340277	upReg
P05064	Aldoa	1.265	0	1	0.339137	upReg
Q8C052	Map1s	1.263	0	1	0.336855	upReg
Q9CQF0	Mrpl11	1.263	0	1	0.336855	upReg
P70349	Hint1	1.26	0	1	0.333424	upReg
Q99KI0	Aco2	1.258	0	1	0.331132	upReg
Q6NZM8	Papss1	1.257	0	1	0.329985	upReg
O54988-2	O54988-2	1.257	0	1	0.329985	upReg
Q9CQ65	Mtap	1.255	0	1	0.327687	upReg
Q3TUX3	Psma5	1.249	0	1	0.320773	upReg
O35129	Phb2	1.248	0	1	0.319618	upReg
Q99L13	Hibadh	1.245	0	1	0.316146	upReg
K3W4S6	Gyg	1.243	0	1	0.313826	upReg
Q9WU78	Pdcd6ip	1.242	0	1	0.312665	upReg
Q9Z1F9	Uba2	1.241	0	1	0.311503	upReg
Q3UK65	Cops2	1.236	0	1	0.305679	upReg
Q60737	Csnk2a1	1.236	0	1	0.305679	upReg
Q8CFI0-3	Q8CFI0-3	1.236	0	1	0.305679	upReg
R4H4V1	Scyl1	1.236	0	1	0.305679	upReg
Q9JHU4	Dync1h1	1.234	0	1	0.303342	upReg
Q3UK39	Mcm2	1.234	0	1	0.303342	upReg
A2AFS0	Sars	1.234	0	1	0.303342	upReg
Q9CXY0	Rala	1.233	0	1	0.302173	upReg
B2M1R7	Pcbp2	1.232	0	1	0.301002	upReg
Q3TKT4-2	Q3TKT4-2	1.231	0	1	0.299831	upReg
P26443	Glud1	1.231	0	1	0.299831	upReg
P35486	Pdha1	1.231	0	1	0.299831	upReg
Q9WUL7	Arl3	1.23	0	1	0.298658	upReg
A2ADY9	Ddi2	1.227	0	1	0.295135	upReg
Q3TK29	Trap1	1.226	0	1	0.293959	upReg
Q8VD12-2	Q8VD12-2	1.225	0	1	0.292782	upReg
Q60597-2	Q60597-2	1.225	0	1	0.292782	upReg
Q7TMN7	Anxa4	1.224	0	1	0.291604	upReg
Q921M3	Sf3b3	1.223	0	1	0.290424	upReg
Q3UVK0	Ermp1	1.223	0	1	0.290424	upReg
Q3U417	Ppfibp1	1.222	0	1	0.289244	upReg
Q6ZQ84	mKIAA0617	1.221	0	1	0.288063	upReg
Q9D273-2	Q9D273-2	1.221	0	1	0.288063	upReg
P53994	Rab2a	1.221	0	1	0.288063	upReg
Q61081	Cdc37	1.216	0	1	0.282143	upReg
P27048	Snrpb	1.214	0	1	0.279768	upReg
P24369	Ppib	1.208	0	1	0.27262	upReg
Q921H8	Acaa1a	1.208	0	1	0.27262	upReg
A2A7S7	Yars	1.203	0	1	0.266637	upReg
Q3UC10	Mcm6	1.202	0	1	0.265437	upReg
Q91WS8	Acadm	1.201	0	1	0.264236	upReg
F6ZDS4	Tpr	1.2	0	1	0.263034	upReg
Q3TWT5	Asah1	1.198	0	1	0.260628	upReg
P68037	Ube2l3	1.197	0	1	0.259423	upReg
P27046	Man2a1	1.196	0	1	0.258217	upReg
Q9WUM5	Suclg1	1.195	0	1	0.257011	upReg
Q3TCS0	Prep	1.192	0	1	0.253384	neutral Reg
P13020-2	P13020-2	1.189	0	1	0.249749	neutral Reg
P16125	Ldhb	1.189	0	1	0.249749	neutral Reg
P61202-2	P61202-2	1.187	0	1	0.24732	neutral Reg
Q99K08	Pfkm	1.187	0	1	0.24732	neutral Reg
E0CYB9	Mff	1.187	0	1	0.24732	neutral Reg
Q80Y35	Numa1	1.186	0	1	0.246104	neutral Reg
Q3TAH3	Npm3	1.184	0	1	0.243669	neutral Reg
Q9JHI5	Ivd	1.183	0	1	0.24245	neutral Reg
Q9Z0H8-2	Q9Z0H8-2	1.182	0	1	0.24123	neutral Reg
Q8C3Y6	Smad1	1.177	0	1	0.235114	neutral Reg
D3Z7Q5	Pdcd5	1.176	0	1	0.233888	neutral Reg
Q3UJN2	Ruvbl1	1.173	0	1	0.230203	neutral Reg
Q3TZQ2	Msn	1.165	0	1	0.22033	neutral Reg
D3YYT0	Cdh2	1.164	0	1	0.219091	neutral Reg
A3KG93	Kdm1a	1.157	0	1	0.210389	neutral Reg
Q8VBV7	Cops8	1.154	0	1	0.206643	neutral Reg
Q3UG34	Fxn	1.153	0	1	0.205393	neutral Reg
P11983	Tcp1	1.151	0	1	0.202888	neutral Reg
Q3UGY5	Fn1	1.15	0	1	0.201634	neutral Reg
Q80TU6	Acin1	1.149	0	1	0.200379	neutral Reg
Q3TXD3	Vat1	1.148	0	1	0.199123	neutral Reg
Q61425	Hadh	1.146	0	1	0.196607	neutral Reg
Q9WTP6-2	Q9WTP6-2	1.141	0	1	0.190299	neutral Reg
Q5BKS5	Hook3	1.136	0	1	0.183963	neutral Reg
Q8CIE6	Copa	1.129	0	1	0.175045	neutral Reg
A3KGT2	Celf2	1.123	0	1	0.167358	neutral Reg
P08249	Mdh2	1.121	0	1	0.164786	neutral Reg
P61982	Ywhag	1.12	0	1	0.163499	neutral Reg
Q3UKT3	Oat	1.115	0	1	0.157044	neutral Reg
Q3UH59	Myh10	1.11	0	1	0.15056	neutral Reg
D5MCW4	Cuta	1.109	0	1	0.149259	neutral Reg
Q7TMX6	Exosc7	1.097	0	1	0.133564	neutral Reg
D3Z111	Lypla1	1.093	0	1	0.128293	neutral Reg
Q8BX70-2	Q8BX70-2	0.992	0	1	-0.011588	neutral Reg
P16254	Srp14	0.956	0	1	-0.0649175	neutral Reg
Q9D9K3	Aven	0.923	0	1	-0.115597	neutral Reg
F6SQH7	Poldip2	0.911	0	1	-0.134477	neutral Reg
P52479-2	P52479-2	0.909	0	1	-0.137648	neutral Reg
Q60972	Rbbp4	0.9	0	1	-0.152003	neutral Reg
Q6PHZ2-2	Q6PHZ2-2	0.899	0	1	-0.153607	neutral Reg
Q9DCL2	Fam96a	0.889	0	1	-0.169745	neutral Reg
Q3UD26	Psmd14	0.886	0	1	-0.174621	neutral Reg
Q62261	Sptbn1	0.883	0	1	-0.179515	neutral Reg
Q3UHL7	Lamb1	0.883	0	1	-0.179515	neutral Reg
Q6P5E4	Uggt1	0.88	0	1	-0.184425	neutral Reg
Q93092	Taldo1	0.88	0	1	-0.184425	neutral Reg
P47962	Rpl5	0.878	0	1	-0.187707	neutral Reg
P48722	Hspa4l	0.87	0	1	-0.200913	neutral Reg
Q9CQE5	Rgs10	0.869	0	1	-0.202572	neutral Reg
Q8K1J6	Trnt1	0.865	0	1	-0.209228	neutral Reg
P16546-2	P16546-2	0.863	0	1	-0.212568	neutral Reg
Q8BPB5	Efemp1	0.862	0	1	-0.21424	neutral Reg
Q3TCN2	Plbd2	0.861	0	1	-0.215915	neutral Reg
Q3THH8	Cct7	0.858	0	1	-0.22095	neutral Reg
Q8VHE0	Sec63	0.857	0	1	-0.222633	neutral Reg
Q3TF72	P4hb	0.849	0	1	-0.236164	neutral Reg
Q3V117	Acly	0.848	0	1	-0.237864	neutral Reg
Q9CZU6	Cs	0.846	0	1	-0.24127	neutral Reg
Q3UE92	Xpnpep1	0.845	0	1	-0.242977	neutral Reg
Q3TXM9	Srsf9	0.843	0	1	-0.246395	neutral Reg
Q3THL7	Vdac1	0.843	0	1	-0.246395	neutral Reg
Q3U2G2	Hspa4	0.839	0	1	-0.253257	neutral Reg
Q3TZ32	Aars	0.838	0	1	-0.254978	neutral Reg
Q3TFA9	Tmod3	0.837	0	1	-0.2567	neutral Reg
Q9CXW3	Cacybp	0.835	0	1	-0.260152	neutral Reg
Q3UH72	Col3a1	0.834	0	1	-0.261881	neutral Reg
B7ZN33	Nisch	0.834	0	1	-0.261881	neutral Reg
Q9D8N0	Eef1g	0.833	0	1	-0.263612	neutral Reg
Q99J77	Nans	0.831	0	1	-0.26708	neutral Reg
Q3U9G2	Hspa5	0.83	0	1	-0.268817	neutral Reg
Q0QEW9	Rpl18	0.83	0	1	-0.268817	neutral Reg
Q3U055	Plod2	0.829	0	1	-0.270556	neutral Reg
Q8BJX0	Psmb2	0.829	0	1	-0.270556	neutral Reg
A2AWT5	Ubtf	0.828	0	1	-0.272297	neutral Reg
Q3U900	Rpn1	0.827	0	1	-0.274041	neutral Reg
D3Z600	Pex5	0.825	0	1	-0.277534	neutral Reg
Q9D7M8	Polr2d	0.823	0	1	-0.281036	neutral Reg
Q3TMZ8	Hnrnpab	0.823	0	1	-0.281036	neutral Reg
E0CZ27	H3f3a	0.822	0	1	-0.28279	neutral Reg
Q9D6Z1	Nop56	0.821	0	1	-0.284546	neutral Reg
P63038	Hspd1	0.821	0	1	-0.284546	neutral Reg
Q99LF5	Me1	0.82	0	1	-0.286304	neutral Reg
E9Q589	Ncam1	0.819	0	1	-0.288065	neutral Reg
F6RPJ9	Ide	0.818	0	1	-0.289827	neutral Reg
D3Z6C3	Rps3a2	0.816	0	1	-0.293359	neutral Reg
Q3TVM1	Sf3a1	0.816	0	1	-0.293359	neutral Reg
Q6A0F1	Cct8	0.813	0	1	-0.298673	neutral Reg
Q61823	Pdcd4	0.812	0	1	-0.300448	neutral Reg
Q62446	Fkbp3	0.81	0	1	-0.304006	neutral Reg
Q5SUR0	Pfas	0.809	0	1	-0.305788	neutral Reg
Q9D5T0	Atad1	0.809	0	1	-0.305788	neutral Reg
Q6GSS7	Hist2h2aa1;	0.807	0	1	-0.309359	neutral Reg
Q8K4L0	Ddx54	0.805	0	1	-0.312939	neutral Reg
Q9D2M8	Ube2v2	0.805	0	1	-0.312939	neutral Reg
Q501J7-3	Q501J7-3	0.804	0	1	-0.314733	neutral Reg
A2A6Q5-2	A2A6Q5-2	0.804	0	1	-0.314733	neutral Reg
F6QKD2	Ddx47	0.804	0	1	-0.314733	neutral Reg
P55264-2	P55264-2	0.804	0	1	-0.314733	neutral Reg
Q9QZD9	Eif3i	0.803	0	1	-0.316528	neutral Reg
B2RQC6	Cad	0.799	0	1	-0.323733	downRegTransf
Q3U8W9	Hnrnpr	0.798	0	1	-0.325539	downRegTransf
Q9CQU5	Zwint	0.797	0	1	-0.327348	downRegTransf
Q3TH46	Rdx	0.795	0	1	-0.330973	downRegTransf
Q3UFS4	Gpatch11	0.795	0	1	-0.330973	downRegTransf
Q99LX0	Park7	0.795	0	1	-0.330973	downRegTransf
Q8CGY8	Ogt	0.795	0	1	-0.330973	downRegTransf
Q8R016	Blmh	0.794	0	1	-0.332789	downRegTransf
Q921W2	Tial1	0.793	0	1	-0.334607	downRegTransf
P17182	Eno1	0.793	0	1	-0.334607	downRegTransf
F8VQ05	Fryl	0.791	0	1	-0.33825	downRegTransf
A0AUN0	Sec23ip	0.791	0	1	-0.33825	downRegTransf
Q9JKR6	Hyou1	0.786	0	1	-0.347399	downRegTransf
Q9DBZ5	Eif3k	0.786	0	1	-0.347399	downRegTransf
Q8C522	Endod1	0.786	0	1	-0.347399	downRegTransf
Q8BP60	Nxf1	0.785	0	1	-0.349235	downRegTransf
Q1HFZ0	Nsun2	0.784	0	1	-0.351074	downRegTransf
O55125	Nipsnap1	0.784	0	1	-0.351074	downRegTransf
O35387	Hax1	0.783	0	1	-0.352916	downRegTransf
Q8BI84	Mia3	0.783	0	1	-0.352916	downRegTransf
P62264	Rps14	0.783	0	1	-0.352916	downRegTransf
Q8CDG3	Vcpip1	0.783	0	1	-0.352916	downRegTransf
Q9CQW1	Ykt6	0.782	0	1	-0.354759	downRegTransf
Q3U3F4	Map2k1	0.781	0	1	-0.356606	downRegTransf
G5E8R4	Ppp6r3	0.779	0	1	-0.360305	downRegTransf
P09055	Itgb1	0.779	0	1	-0.360305	downRegTransf
Q91WN1	Dnajc9	0.777	0	1	-0.364013	downRegTransf
Q3U9U5	Bcap31	0.777	0	1	-0.364013	downRegTransf
G5E866	Sf3b1	0.776	0	1	-0.365871	downRegTransf
P47941	Crkl	0.775	0	1	-0.367732	downRegTransf
Q3TFE5	Dhx15	0.774	0	1	-0.369595	downRegTransf
D3Z440	Cops7a	0.773	0	1	-0.37146	downRegTransf
E9QNN1	Dhx9	0.77	0	1	-0.37707	downRegTransf
Q6P5E5	Smc3	0.77	0	1	-0.37707	downRegTransf
T1ECW4	Rbpms	0.769	0	1	-0.378944	downRegTransf
Q3UWW9	Psmd11	0.769	0	1	-0.378944	downRegTransf
Q9D0I9	Rars	0.766	0	1	-0.384584	downRegTransf
D3Z0V2	Arhgef7	0.765	0	1	-0.386468	downRegTransf
Q99K70	Rragc	0.765	0	1	-0.386468	downRegTransf
Q3TFA5	Psmc4	0.764	0	1	-0.388355	downRegTransf
Q8QZY1	Eif3l	0.762	0	1	-0.392137	downRegTransf
Q6NWW1	Ube4b	0.761	0	1	-0.394032	downRegTransf
Q3U9P0	Rps10	0.761	0	1	-0.394032	downRegTransf
Q8BGH2	Samm50	0.76	0	1	-0.395929	downRegTransf
Q9QZF2	Gpc1	0.759	0	1	-0.397828	downRegTransf
I7HLV2	Rpl10	0.759	0	1	-0.397828	downRegTransf
Q3UB15	Rpl3	0.758	0	1	-0.39973	downRegTransf
O09131	Gsto1	0.757	0	1	-0.401635	downRegTransf
Q3UXP2	Ruvbl2	0.756	0	1	-0.403542	downRegTransf
Q6ZWZ6	Rps12	0.756	0	1	-0.403542	downRegTransf
B2RQA7	Ncapg	0.754	0	1	-0.407364	downRegTransf
P60229	Eif3e	0.751	0	1	-0.413115	downRegTransf
G5DDB7	Plcd1	0.75	0	1	-0.415037	downRegTransf
Q3UJS2	Fbl	0.75	0	1	-0.415037	downRegTransf
A0JNY7	Eif4g2	0.746	0	1	-0.422752	downRegTransf
Q9D6W4	Srsf3	0.746	0	1	-0.422752	downRegTransf
Q3UYQ4	Api5	0.745	0	1	-0.424688	downRegTransf
P70333	Hnrnph2	0.745	0	1	-0.424688	downRegTransf
H9KV00	Son	0.744	0	1	-0.426625	downRegTransf
Q9D1P4	Chordc1	0.744	0	1	-0.426625	downRegTransf
Q3TFG3	Eif4a1	0.742	0	1	-0.430509	downRegTransf
D3YVM8	Bloc1s1	0.742	0	1	-0.430509	downRegTransf
G3UWA6	Slc3a2	0.741	0	1	-0.432455	downRegTransf
Q91XU3	Pip4k2c	0.74	0	1	-0.434403	downRegTransf
Q91VW5	Golga4	0.74	0	1	-0.434403	downRegTransf
Q921N6	Ddx27	0.739	0	1	-0.436354	downRegTransf
O54784	Dapk3	0.737	0	1	-0.440263	downRegTransf
Q3URN5	Aatf	0.737	0	1	-0.440263	downRegTransf
Q9DBR7	Ppp1r12a	0.735	0	1	-0.444184	downRegTransf
E9Q0U7	Hsph1	0.735	0	1	-0.444184	downRegTransf
A2A702	Eif3m	0.734	0	1	-0.446148	downRegTransf
A2AKI5	Itgav	0.734	0	1	-0.446148	downRegTransf
Q9CWI3	Bccip	0.732	0	1	-0.450084	downRegTransf
Q6ZWZ4	Rpl36	0.729	0	1	-0.456009	downRegTransf
Q8R3C6	Rbm19	0.729	0	1	-0.456009	downRegTransf
Q9JJI8	Rpl38	0.729	0	1	-0.456009	downRegTransf
Q99JY0	Hadhb	0.728	0	1	-0.45799	downRegTransf
Q3UNY0	Gtf2b	0.728	0	1	-0.45799	downRegTransf
G3UYV7	Rps28	0.726	0	1	-0.461959	downRegTransf
Q6ZQE7	Palm	0.726	0	1	-0.461959	downRegTransf
A2BDX2	Dpm1	0.725	0	1	-0.463947	downRegTransf
Q3U6W4	Hmox2	0.725	0	1	-0.463947	downRegTransf
P51150	Rab7a	0.725	0	1	-0.463947	downRegTransf
P23116	Eif3a	0.724	0	1	-0.465938	downRegTransf
Q3THH1	Pdia6	0.722	0	1	-0.469929	downRegTransf
Q8R050-2	Q8R050-2	0.722	0	1	-0.469929	downRegTransf
A2A6U3	Sept9	0.721	0	1	-0.471929	downRegTransf
A3KFU5	Pabpc4	0.721	0	1	-0.471929	downRegTransf
Q8BFW7	Lpp	0.721	0	1	-0.471929	downRegTransf
Q8BUM1	Tardbp	0.721	0	1	-0.471929	downRegTransf
G3UYP0	Ube2i	0.721	0	1	-0.471929	downRegTransf
Q9CWI9	Rps23	0.72	0	1	-0.473931	downRegTransf
G5E850	Cyb5	0.719	0	1	-0.475936	downRegTransf
Q8BFY9-2	Q8BFY9-2	0.717	0	1	-0.479955	downRegTransf
Q8K1X5	Ehd1	0.717	0	1	-0.479955	downRegTransf
Q99LC3	Ndufa10	0.717	0	1	-0.479955	downRegTransf
Q3UAI4	Sf3b2	0.716	0	1	-0.481969	downRegTransf
P60335	Pcbp1	0.715	0	1	-0.483985	downRegTransf
Q6ZWN5	Rps9	0.715	0	1	-0.483985	downRegTransf
Q9WTI7-2	Q9WTI7-2	0.714	0	1	-0.486004	downRegTransf
Q7TPV4	Mybbp1a	0.713	0	1	-0.488026	downRegTransf
P26645	Marcks	0.713	0	1	-0.488026	downRegTransf
Q05D44	Eif5b	0.712	0	1	-0.490051	downRegTransf
Q7M754	Gm5409	0.711	0	1	-0.492079	downRegTransf
P63073	Eif4e	0.71	0	1	-0.494109	downRegTransf
J3QJZ3	Gm6472	0.71	0	1	-0.494109	downRegTransf
Q9QYJ3	Dnajb1	0.71	0	1	-0.494109	downRegTransf
A6H663	Bag3	0.709	0	1	-0.496142	downRegTransf
Q61753	Phgdh	0.709	0	1	-0.496142	downRegTransf
P05202	Got2	0.707	0	1	-0.500218	downRegTransf
Q3TIJ5	Bop1	0.707	0	1	-0.500218	downRegTransf
Q3T9E5	Ncstn	0.707	0	1	-0.500218	downRegTransf
Q3UT19	Prpf3	0.705	0	1	-0.504305	downRegTransf
Q3TJB4	Sh3gl1	0.705	0	1	-0.504305	downRegTransf
Q3U343	Zfp622	0.704	0	1	-0.506353	downRegTransf
O08807	Prdx4	0.704	0	1	-0.506353	downRegTransf
Q4V9X9	Rpl23a	0.703	0	1	-0.508403	downRegTransf
Q3TTX0	Matr3	0.702	0	1	-0.510457	downRegTransf
Q8R1B4	Eif3c	0.701	0	1	-0.512514	downRegTransf
Q9D903	Ebna1bp2	0.7	0	1	-0.514573	downRegTransf
Q3UL32	Dnajc7	0.7	0	1	-0.514573	downRegTransf
Q8BNU0	Armc6	0.699	0	1	-0.516636	downRegTransf
Q3TIU8	Abce1	0.698	0	1	-0.518701	downRegTransf
Q3TDN2	Faf2	0.697	0	1	-0.520769	downRegTransf
P09411	Pgk1	0.696	0	1	-0.522841	downRegTransf
Q80X90	Flnb	0.696	0	1	-0.522841	downRegTransf
Q923F1	Clns1a	0.696	0	1	-0.522841	downRegTransf
Q8BTU6	Eif4a2	0.696	0	1	-0.522841	downRegTransf
P31324	Prkar2b	0.695	0	1	-0.524915	downRegTransf
Q3UKN6	Nucb2	0.695	0	1	-0.524915	downRegTransf
Q3UIF3	Hsp90aa1	0.694	0	1	-0.526992	downRegTransf
Q3UTB8	Grpel1	0.694	0	1	-0.526992	downRegTransf
P12382	Pfkl	0.692	0	1	-0.531156	downRegTransf
P57784	Snrpa1	0.691	0	1	-0.533242	downRegTransf
P52875	Tmem165	0.691	0	1	-0.533242	downRegTransf
B2RY56	Rbm25	0.69	0	1	-0.535332	downRegTransf
A2AFQ2	Hsd17b10	0.69	0	1	-0.535332	downRegTransf
Q62348	Tsn	0.689	0	1	-0.537424	downRegTransf
O08579	Emd	0.689	0	1	-0.537424	downRegTransf
A2AMV1	Mrto4	0.687	0	1	-0.541618	downRegTransf
Q5DTM8-2	Rnf20-2	0.687	0	1	-0.541618	downRegTransf
Q9CWZ3-2	Q9CWZ3-2	0.685	0	1	-0.545824	downRegTransf
Q3UID0	Smarcc2	0.684	0	1	-0.547932	downRegTransf
Q80UU9	Pgrmc2	0.684	0	1	-0.547932	downRegTransf
Q3KQQ1	Nsfl1c	0.683	0	1	-0.550043	downRegTransf
Q61211	Eif2d	0.682	0	1	-0.552156	downRegTransf
Q8K327	Champ1	0.681	0	1	-0.554273	downRegTransf
Q8C671	Srsf2	0.68	0	1	-0.556393	downRegTransf
Q3UYN1	Prosc	0.68	0	1	-0.556393	downRegTransf
Q3TXH7	Csde1	0.68	0	1	-0.556393	downRegTransf
Q3UXQ6	Rps4x	0.678	0	1	-0.560643	downRegTransf
Q3U711	Plin2	0.678	0	1	-0.560643	downRegTransf
Q9CPN8	Igf2bp3	0.677	0	1	-0.562772	downRegTransf
Q3TPK8	Rbms1	0.676	0	1	-0.564905	downRegTransf
Q3TMD2	Serpinh1	0.676	0	1	-0.564905	downRegTransf
Q5SWD9	Tsr1	0.673	0	1	-0.571322	downRegTransf
Q3THP1	Dpp3	0.672	0	1	-0.573467	downRegTransf
D3YVN7	Gm9755	0.672	0	1	-0.573467	downRegTransf
Q8K297	Colgalt1	0.669	0	1	-0.579922	downRegTransf
Q6P1F5	Hip1r	0.669	0	1	-0.579922	downRegTransf
P32020	Scp2	0.668	0	1	-0.58208	downRegTransf
Q8BTS4	Nup54	0.668	0	1	-0.58208	downRegTransf
Q91VR5	Ddx1	0.667	0	1	-0.584241	downRegTransf
Q8K298	Anln	0.667	0	1	-0.584241	downRegTransf
Q91YU8	Ppan	0.666	0	1	-0.586406	downRegTransf
Q9D0Q9	Alg5	0.665	0	1	-0.588574	downRegTransf
Q9D8S5	Srsf5	0.664	0	1	-0.590745	downRegTransf
Q9CW79-2	Q9CW79-2	0.664	0	1	-0.590745	downRegTransf
P62196	Psmc5	0.66	0	1	-0.599462	downRegTransf
Q3UDE2	Ttll12	0.66	0	1	-0.599462	downRegTransf
Q8C2A3	Sept7	0.658	0	1	-0.603841	downRegTransf
Q3ULN6	Sccpdh	0.658	0	1	-0.603841	downRegTransf
Q5SQ20	Pes1	0.658	0	1	-0.603841	downRegTransf
Q9R0N0	Galk1	0.655	0	1	-0.610433	downRegTransf
Q62351	Tfrc	0.655	0	1	-0.610433	downRegTransf
Q3UPE0	Tcea1	0.654	0	1	-0.612637	downRegTransf
P51859	Hdgf	0.652	0	1	-0.617056	downRegTransf
Q5M8M3	Trmt112	0.65	0	1	-0.621488	downRegTransf
A2ACG7	Rpn2	0.649	0	1	-0.62371	downRegTransf
Q3ULB1	Tes	0.649	0	1	-0.62371	downRegTransf
Q9CQZ5	Ndufa6	0.648	0	1	-0.625934	downRegTransf
Q9JIX0	Eny2	0.647	0	1	-0.628162	downRegTransf
Q11011	Npepps	0.646	0	1	-0.630394	downRegTransf
Q3TZP3	Mta2	0.646	0	1	-0.630394	downRegTransf
O35215	Ddt	0.646	0	1	-0.630394	downRegTransf
Q9CQ48	Nudcd2	0.644	0	1	-0.634867	downRegTransf
A2BE28-2	A2BE28-2	0.643	0	1	-0.637109	downRegTransf
P36552	Cpox	0.643	0	1	-0.637109	downRegTransf
Q9JKX6	Nudt5	0.642	0	1	-0.639355	downRegTransf
Q99KI3	Emc3	0.642	0	1	-0.639355	downRegTransf
Q9CQF3	Nudt21	0.641	0	1	-0.641604	downRegTransf
P51949	Mnat1	0.641	0	1	-0.641604	downRegTransf
P17879	Hspa1b	0.64	0	1	-0.643856	downRegTransf
Q9D024	Ccdc47	0.639	0	1	-0.646112	downRegTransf
Q8CCG5	Ralb	0.639	0	1	-0.646112	downRegTransf
B2RWW6	Gcn1l1	0.637	0	1	-0.650635	downRegTransf
Q8BK66	Ddx56	0.637	0	1	-0.650635	downRegTransf
Q3U1J4	Ddb1	0.637	0	1	-0.650635	downRegTransf
Q9EQS3	Mycbp	0.634	0	1	-0.657445	downRegTransf
Q3UHY0	Slc4a1ap	0.633	0	1	-0.659723	downRegTransf
Q8BSN6	Vamp4	0.633	0	1	-0.659723	downRegTransf
Q3TJ95	Cltb	0.633	0	1	-0.659723	downRegTransf
Q9DB79	Rps11	0.632	0	1	-0.662004	downRegTransf
Q8BW44	Acsl4	0.63	0	1	-0.666576	downRegTransf
Q8C3I8	Fam203a	0.628	0	1	-0.671164	downRegTransf
A2AFJ1	Rbbp7	0.627	0	1	-0.673463	downRegTransf
Q3TWW8	Srsf6	0.626	0	1	-0.675765	downRegTransf
Q9WUP7-2	Q9WUP7-2	0.625	0	1	-0.678072	downRegTransf
Q3TSX8	Tomm70a	0.625	0	1	-0.678072	downRegTransf
Q3UF30	S100a10	0.625	0	1	-0.678072	downRegTransf
Q3TG92	Actc1	0.624	0	1	-0.680382	downRegTransf
Q569Z6	Thrap3	0.62	0	1	-0.68966	downRegTransf
J3QP71	Bsg	0.619	0	1	-0.691989	downRegTransf
G3X926	Rpf2	0.619	0	1	-0.691989	downRegTransf
Q3UTM6	Commd10	0.618	0	1	-0.694321	downRegTransf
E9QPE8	Plec	0.618	0	1	-0.694321	downRegTransf
Q922H2	Pdk3	0.617	0	1	-0.696658	downRegTransf
Q3UZ39	Lrrfip1	0.616	0	1	-0.698998	downRegTransf
Q8R2Y8	Ptrh2	0.616	0	1	-0.698998	downRegTransf
Q8CDM8	Fam160b1	0.615	0	1	-0.701342	downRegTransf
J3QPZ8	Eif1	0.615	0	1	-0.701342	downRegTransf
Q7TNC4-2	Q7TNC4-2	0.615	0	1	-0.701342	downRegTransf
Q9CR41	Hypk	0.614	0	1	-0.703689	downRegTransf
D3Z7P3-2	Gls-2	0.612	0	1	-0.708396	downRegTransf
Q6P5B0	Rrp12	0.612	0	1	-0.708396	downRegTransf
Q3TII9	Eif4ebp1	0.612	0	1	-0.708396	downRegTransf
Q53YX2	Thy1	0.611	0	1	-0.710756	downRegTransf
Q6P8N8	Clpx	0.61	0	1	-0.713119	downRegTransf
Q2YDW2	Msto1	0.61	0	1	-0.713119	downRegTransf
Q9D0E1-2	Q9D0E1-2	0.61	0	1	-0.713119	downRegTransf
Q7TMY7-2	Q7TMY7-2	0.608	0	1	-0.717857	downRegTransf
Q64010	Crk	0.607	0	1	-0.720232	downRegTransf
Q9DCD8	Psma3	0.606	0	1	-0.72261	downRegTransf
Q3US65	Srpk1	0.606	0	1	-0.72261	downRegTransf
Q9JIF7	Copb1	0.605	0	1	-0.724993	downRegTransf
Q8JZM7	Cdc73	0.605	0	1	-0.724993	downRegTransf
Q3TJ71	Ugdh	0.605	0	1	-0.724993	downRegTransf
Q9D6D9	Q9D6D9	0.605	0	1	-0.724993	downRegTransf
Q3TE28	Skiv2l	0.605	0	1	-0.724993	downRegTransf
Q3UGB8	Derl1	0.604	0	1	-0.72738	downRegTransf
Q9D6J6	Ndufv2	0.602	0	1	-0.732165	downRegTransf
Q8BJW6	Eif2a	0.601	0	1	-0.734563	downRegTransf
Q8VCT3	Rnpep	0.601	0	1	-0.734563	downRegTransf
G5E829	Atp2b1	0.6	0	1	-0.736966	downRegTransf
Q8C7S2	Lima1	0.6	0	1	-0.736966	downRegTransf
B1AZ46	Baiap2	0.599	0	1	-0.739372	downRegTransf
Q8C438	Ank	0.597	0	1	-0.744197	downRegTransf
B2RWV7	Ppp1r18	0.597	0	1	-0.744197	downRegTransf
A2BE92	Set	0.596	0	1	-0.746616	downRegTransf
B1ATL6	Map2k4	0.593	0	1	-0.753896	downRegTransf
Q6P9T6	Acbd3	0.592	0	1	-0.756331	downRegTransf
Q3TJX6	Utp18	0.591	0	1	-0.75877	downRegTransf
Q3V1H1	Ckap2	0.59	0	1	-0.761213	downRegTransf
A2AEB3	Morf4l2	0.589	0	1	-0.76366	downRegTransf
Q3USC0	Heatr3	0.588	0	1	-0.766112	downRegTransf
F7AD47	Obsl1	0.588	0	1	-0.766112	downRegTransf
A2RSJ4	Uhrf1bp1l	0.587	0	1	-0.768568	downRegTransf
Q3UF03	M6pr	0.584	0	1	-0.77596	downRegTransf
Q9CYL5	Glipr2	0.582	0	1	-0.780909	downRegTransf
Q80X54	Q80X54	0.58	0	1	-0.785875	downRegTransf
Q3TJ69	Serpinb9b	0.58	0	1	-0.785875	downRegTransf
Q3TV94	Ssr1	0.576	0	1	-0.795859	downRegTransf
H3BL37	Tcof1	0.575	0	1	-0.798366	downRegTransf
Q8R5J9	Arl6ip5	0.571	0	1	-0.808437	downRegTransf
B1AT82	Prpsap1	0.571	0	1	-0.808437	downRegTransf
Q6ZQJ2	mKIAA0094	0.571	0	1	-0.808437	downRegTransf
Q9JM14	Nt5c	0.57	0	1	-0.810966	downRegTransf
B9EKJ7	Tnks1bp1	0.57	0	1	-0.810966	downRegTransf
Q3TIV5	Zc3h15	0.568	0	1	-0.816037	downRegTransf
Q3TWI5	Gsr	0.565	0	1	-0.823677	downRegTransf
Q3TN15	Nek7	0.564	0	1	-0.826233	downRegTransf
A2AAW9	Eif2s3x	0.564	0	1	-0.826233	downRegTransf
Q3TFK4	Anxa3	0.559	0	1	-0.83908	downRegTransf
G3UW85	Erh	0.559	0	1	-0.83908	downRegTransf
Q6A068	Cdc5l	0.555	0	1	-0.84944	downRegTransf
Q8K1N4-2	Q8K1N4-2	0.554	0	1	-0.852042	downRegTransf
Q8VDD8	Wash1	0.554	0	1	-0.852042	downRegTransf
Q3UKA1	Dnajc3	0.553	0	1	-0.854649	downRegTransf
Q9CQ22	Lamtor1	0.553	0	1	-0.854649	downRegTransf
Q7TQ95	Lnp	0.553	0	1	-0.854649	downRegTransf
Q9EPL8	Ipo7	0.551	0	1	-0.859876	downRegTransf
Q3UF82	Mapk1	0.55	0	1	-0.862496	downRegTransf
Q3U6N9-2	Q3U6N9-2	0.549	0	1	-0.865122	downRegTransf
Q99LJ0	Cttnbp2nl	0.549	0	1	-0.865122	downRegTransf
Q8R409	Hexim1	0.547	0	1	-0.870387	downRegTransf
F6YVP7	Gm10260	0.547	0	1	-0.870387	downRegTransf
Q9Z204-2	Q9Z204-2	0.545	0	1	-0.875672	downRegTransf
Q9D1R2	Kti12	0.543	0	1	-0.880976	downRegTransf
Q9CQV1	Pam16	0.542	0	1	-0.883635	downRegTransf
Q8CI33-2	Q8CI33-2	0.54	0	1	-0.888969	downRegTransf
Q05BG3	Map4k5	0.54	0	1	-0.888969	downRegTransf
Q80W68-2	Kirrel-2	0.538	0	1	-0.894322	downRegTransf
Q6PAR5-2	Q6PAR5-2	0.538	0	1	-0.894322	downRegTransf
Q3TJ49	Anxa7	0.537	0	1	-0.897006	downRegTransf
Q9QX47-3	Q9QX47-3	0.537	0	1	-0.897006	downRegTransf
D3YYW8	Rbm42	0.537	0	1	-0.897006	downRegTransf
P32261	Serpinc1	0.537	0	1	-0.897006	downRegTransf
E9QNA7	Sorbs1	0.537	0	1	-0.897006	downRegTransf
Q9DC61	Pmpca	0.536	0	1	-0.899695	downRegTransf
Q99MR6-2	Q99MR6-2	0.535	0	1	-0.902389	downRegTransf
A2RRJ4	Xpo5	0.535	0	1	-0.902389	downRegTransf
Q9CS42	Prps2	0.535	0	1	-0.902389	downRegTransf
Q8R3F5	Mcat	0.535	0	1	-0.902389	downRegTransf
Q3TKP3	Atxn10	0.535	0	1	-0.902389	downRegTransf
P61924	Copz1	0.534	0	1	-0.905088	downRegTransf
O70404	Vamp8	0.533	0	1	-0.907793	downRegTransf
Q9CQU1	Mfap1	0.533	0	1	-0.907793	downRegTransf
Q9DC50	Crot	0.53	0	1	-0.915936	downRegTransf
P61290	Psme3	0.529	0	1	-0.91866	downRegTransf
Q3TVM2	Aldh2	0.527	0	1	-0.924125	downRegTransf
Q5SWZ5	Mprip	0.527	0	1	-0.924125	downRegTransf
P61750	Arf4	0.526	0	1	-0.926865	downRegTransf
J3KMM6	Ecsit	0.526	0	1	-0.926865	downRegTransf
A3KMJ8	Vbp1	0.525	0	1	-0.929611	downRegTransf
A2A837	Srsf4	0.525	0	1	-0.929611	downRegTransf
Q9EQX4	Aif1l	0.524	0	1	-0.932361	downRegTransf
A2AL49	Agps	0.524	0	1	-0.932361	downRegTransf
Q63918	Sdpr	0.523	0	1	-0.935117	downRegTransf
P97379	G3bp2	0.522	0	1	-0.937878	downRegTransf
A2BGI8	Ppih	0.521	0	1	-0.940645	downRegTransf
Q9D8E6	Rpl4	0.52	0	1	-0.943416	downRegTransf
Q9ESR1	Rheb	0.517	0	1	-0.951764	downRegTransf
P61358	Rpl27	0.517	0	1	-0.951764	downRegTransf
Q8BHC4	Dcakd	0.516	0	1	-0.954557	downRegTransf
Q3TCJ7	Samhd1	0.514	0	1	-0.96016	downRegTransf
A2AMY5	Ubap2	0.512	0	1	-0.965784	downRegTransf
Q99L45	Eif2s2	0.512	0	1	-0.965784	downRegTransf
D3YYT1	Glyr1	0.511	0	1	-0.968605	downRegTransf
Q3U4F3	Acp2	0.51	0	1	-0.971431	downRegTransf
Q3U8P5	Vps4b	0.51	0	1	-0.971431	downRegTransf
A2ADR8	Ppp1r8	0.51	0	1	-0.971431	downRegTransf
Q3TET5	Pmpcb	0.509	0	1	-0.974262	downRegTransf
Q9WTP7	Ak3	0.507	0	1	-0.979942	downRegTransf
G3X9Q6	Larp4	0.507	0	1	-0.979942	downRegTransf
A2A9Q2	Nrd1	0.505	0	1	-0.985645	downRegTransf
G3XA17	Eif4g2	0.505	0	1	-0.985645	downRegTransf
Q91YD3	Dcp1a	0.505	0	1	-0.985645	downRegTransf
Q3UJK2	Serbp1	0.504	0	1	-0.988504	downRegTransf
P14115	Rpl27a	0.503	0	1	-0.99137	downRegTransf
Q3TD08	Ndrg1	0.503	0	1	-0.99137	downRegTransf
Q9CQV8-2	Q9CQV8-2	0.502	0	1	-0.994241	downRegTransf
B2RWX2	C4b	0.5	0	1	-1	downRegTransf
Q3U7K1	Ppp1cc	0.5	0	1	-1	downRegTransf
G3UXT7	Fus	0.499	0	1	-1.00289	downRegTransf
Q9D1M8	Csrp2	0.499	0	1	-1.00289	downRegTransf
Q8BFY6	Pef1	0.499	0	1	-1.00289	downRegTransf
Q8BT15	Lima1	0.498	0	1	-1.00578	downRegTransf
Q8K0M3	Sorbs3	0.497	0	1	-1.00868	downRegTransf
P63154	Crnkl1	0.496	0	1	-1.01159	downRegTransf
H3BK65	Eps15	0.493	0	1	-1.02034	downRegTransf
Q9DBG5	Plin3	0.493	0	1	-1.02034	downRegTransf
Q8BKZ9	Pdhx	0.492	0	1	-1.02327	downRegTransf
P20108	Prdx3	0.492	0	1	-1.02327	downRegTransf
Q60598	Cttn	0.492	0	1	-1.02327	downRegTransf
Q4FK59	Eno3	0.492	0	1	-1.02327	downRegTransf
Q8BVV6	Eif5	0.491	0	1	-1.02621	downRegTransf
K3W4R3	Dtnbp1	0.49	0	1	-1.02915	downRegTransf
Q8BTW3	Exosc6	0.487	0	1	-1.03801	downRegTransf
Q9CY93	Rpl31	0.485	0	1	-1.04394	downRegTransf
E9PYQ1	Tgfb1i1	0.485	0	1	-1.04394	downRegTransf
Q3UJB9-2	Q3UJB9-2	0.484	0	1	-1.04692	downRegTransf
B2RRE8	Cd2ap	0.484	0	1	-1.04692	downRegTransf
Q91YE7-2	Q91YE7-2	0.482	0	1	-1.05289	downRegTransf
Q3UKP5	Xab2	0.481	0	1	-1.05589	downRegTransf
Q9CZT5	Vasn	0.481	0	1	-1.05589	downRegTransf
Q8R4R6	Nup35	0.481	0	1	-1.05589	downRegTransf
Q3UI56	Anxa6	0.479	0	1	-1.0619	downRegTransf
Q8CI08-2	Q8CI08-2	0.479	0	1	-1.0619	downRegTransf
Q920Q6-2	Q920Q6-2	0.478	0	1	-1.06492	downRegTransf
A2ADH1	Magt1	0.478	0	1	-1.06492	downRegTransf
E9Q6R3	Sec22b	0.477	0	1	-1.06794	downRegTransf
B2RPU8	2410018M08Rik	0.477	0	1	-1.06794	downRegTransf
O35375-2	O35375-2	0.476	0	1	-1.07097	downRegTransf
P62911	Rpl32	0.475	0	1	-1.074	downRegTransf
Q6UIL4	Q6UIL4	0.475	0	1	-1.074	downRegTransf
Q3UXJ3	Q3UXJ3	0.475	0	1	-1.074	downRegTransf
Q3U931	G3bp2	0.474	0	1	-1.07704	downRegTransf
Q3UKW2	Calm1	0.47	0	1	-1.08927	downRegTransf
Q60749	Khdrbs1	0.47	0	1	-1.08927	downRegTransf
Q5M8R9	Fdps	0.469	0	1	-1.09234	downRegTransf
Q99M31-2	Q99M31-2	0.468	0	1	-1.09542	downRegTransf
Q3URM4	Erp44	0.465	0	1	-1.1047	downRegTransf
P21550	Eno3	0.464	0	1	-1.1078	downRegTransf
Q3UGP0	Dclk1	0.464	0	1	-1.1078	downRegTransf
Q6NZN0-2	Q6NZN0-2	0.464	0	1	-1.1078	downRegTransf
Q6ZWX6	Eif2s1	0.461	0	1	-1.11716	downRegTransf
Q3THK7	Gmps	0.461	0	1	-1.11716	downRegTransf
D0U269	Hbbt1	0.461	0	1	-1.11716	downRegTransf
Q3UMR6	Ptgs2	0.46	0	1	-1.12029	downRegTransf
Q91V35	Ptpra	0.46	0	1	-1.12029	downRegTransf
P61961	Ufm1	0.455	0	1	-1.13606	downRegTransf
Q9CR95	Necap1	0.452	0	1	-1.14561	downRegTransf
Q6P9Q4	Fhod1	0.448	0	1	-1.15843	downRegTransf
Q3TCU5	Tapbp	0.446	0	1	-1.16488	downRegTransf
Q3U0F2	Zfp593	0.445	0	1	-1.16812	downRegTransf
O35295	Purb	0.444	0	1	-1.17137	downRegTransf
Q3TVF6	Fam207a	0.443	0	1	-1.17462	downRegTransf
Q3TIP8	Clic1	0.441	0	1	-1.18115	downRegTransf
O08997	Atox1	0.439	0	1	-1.18771	downRegTransf
B2RRE2	Myo18a	0.438	0	1	-1.191	downRegTransf
Q8BPF4	Q8BPF4	0.437	0	1	-1.19429	downRegTransf
Q4VAA2-2	Cdv3-2	0.436	0	1	-1.1976	downRegTransf
Q9CR59	Gadd45gip1	0.435	0	1	-1.20091	downRegTransf
A2AJI0-2	A2AJI0-2	0.435	0	1	-1.20091	downRegTransf
Q5EBG8	Q5EBG8	0.431	0	1	-1.21424	downRegTransf
Q3U8W4	Sod2	0.43	0	1	-1.21759	downRegTransf
Q9QXS1-2	Q9QXS1-2	0.429	0	1	-1.22095	downRegTransf
P08122	Col4a2	0.429	0	1	-1.22095	downRegTransf
Q3TGH6	Fen1	0.428	0	1	-1.22432	downRegTransf
Q3THM8	Emd	0.425	0	1	-1.23447	downRegTransf
Q9JJU8	Sh3bgrl	0.422	0	1	-1.24469	downRegTransf
P21981	Tgm2	0.418	0	1	-1.25843	downRegTransf
Q8BTI8-3	Q8BTI8-3	0.417	0	1	-1.26188	downRegTransf
Q5U415	Akr1b3	0.404	0	1	-1.30757	downRegTransf
Q80XU3	Nucks1	0.4	0	1	-1.32193	downRegTransf
E9Q3G8	Nup153	0.399	0	1	-1.32554	downRegTransf
H7BX14	Tsen34	0.397	0	1	-1.33279	downRegTransf
Q8BK77	Tor1aip2	0.395	0	1	-1.34008	downRegTransf
Q3UQM7	Slc7a5	0.393	0	1	-1.3474	downRegTransf
Q6ZQ38	Cand1	0.392	0	1	-1.35107	downRegTransf
P58064	Mrps6	0.387	0	1	-1.36959	downRegTransf
O55029	Copb2	0.386	0	1	-1.37333	downRegTransf
Q8C2T9	Ik	0.383	0	1	-1.38458	downRegTransf
P14069	S100a6	0.382	0	1	-1.38836	downRegTransf
Q501J7-2	Q501J7-2	0.376	0	1	-1.4112	downRegTransf
Q80ZP8	Manf	0.375	0	1	-1.41504	downRegTransf
P62869	Tceb2	0.375	0	1	-1.41504	downRegTransf
P62317	Snrpd2	0.375	0	1	-1.41504	downRegTransf
Q8C2C6	Tfg	0.37	0	1	-1.4344	downRegTransf
E9Q804	Ankrd17	0.367	0	1	-1.44615	downRegTransf
Q3ULB0	Rbm6	0.365	0	1	-1.45403	downRegTransf
Q3TJ78	Poldip3	0.362	0	1	-1.46594	downRegTransf
G3XA10	Hnrnpu	0.361	0	1	-1.46993	downRegTransf
Q3TIH9	Q3TIH9	0.359	0	1	-1.47794	downRegTransf
G3UY62	Yap1	0.356	0	1	-1.49005	downRegTransf
Q2YDW1	Eif3j	0.355	0	1	-1.49411	downRegTransf
J3QP68	Gm4204	0.35	0	1	-1.51457	downRegTransf
F8WGR0	Add1	0.344	0	1	-1.53952	downRegTransf
Q4VA53-3	Q4VA53-3	0.342	0	1	-1.54793	downRegTransf
Q9CXJ1	Ears2	0.339	0	1	-1.56064	downRegTransf
D3Z4T9	Zranb2	0.334	0	1	-1.58208	downRegTransf
B1AZ14	Cobll1	0.326	0	1	-1.61706	downRegTransf
O35381	Anp32a	0.319	0	1	-1.64837	downRegTransf
Q8QZY9	Sf3b4	0.318	0	1	-1.6529	downRegTransf
Q3TUQ5	Pnn	0.314	0	1	-1.67116	downRegTransf
Q05816	Fabp5	0.312	0	1	-1.68038	downRegTransf
Q9D031	Rsu1	0.311	0	1	-1.68501	downRegTransf
P11087	Col1a1	0.31	0	1	-1.68966	downRegTransf
P06795	Abcb1b	0.304	0	1	-1.71786	downRegTransf
P04768	Prl2c3	0.3	0	1	-1.73697	downRegTransf
F6YC07	Tor1aip1	0.297	0	1	-1.75147	downRegTransf
B1AUX2	Hcfc1	0.289	0	1	-1.79086	downRegTransf
Q9DAS9	Gng12	0.287	0	1	-1.80088	downRegTransf
Q8BGZ7	Krt75	0.285	0	1	-1.81097	downRegTransf
P70441	Slc9a3r1	0.28	0	1	-1.8365	downRegTransf
P62075	Timm13	0.272	0	1	-1.87832	downRegTransf
P97770-2	P97770-2	0.269	0	1	-1.89432	downRegTransf
O35640	Anxa8	0.269	0	1	-1.89432	downRegTransf
Q6QMT3	Q6QMT3	0.257	0	1	-1.96016	downRegTransf
P23927	Cryab	0.245	0	1	-2.02915	downRegTransf
Q8VED5	Krt79	0.239	0	1	-2.06492	downRegTransf
Q9Z1J3-2	Q9Z1J3-2	0.229	0	1	-2.12658	downRegTransf
Q9QZL0	Ripk3	0.229	0	1	-2.12658	downRegTransf
Q99P72	Rtn4	0.227	0	1	-2.13924	downRegTransf
Q3U8W0	Ppp1ca	0.225	0	1	-2.152	downRegTransf
D3Z6W1	Map6	0.217	0	1	-2.20423	downRegTransf
Q8BSL7	Arf2	0.212	0	1	-2.23786	downRegTransf
Q0VDR7	Krt6b	0.198	0	1	-2.33643	downRegTransf
Q3UV17	Krt76	0.194	0	1	-2.36587	downRegTransf
Q3U1H7	Snx18	0.174	0	1	-2.52284	downRegTransf
Q3TLW5	Aqp1	0.119	0	1	-3.07097	downRegTransf
Q3U0B0	Kcnab2	0.113	0	1	-3.14561	downRegTransf

## Sheet: All pairwise N & R
Hits	Uniprot_ID	Gene name	Desription	set1@Ratio@NC_113-VS-NG_114	set1@Sig@NC_113-VS-NG_114	set2@Ratio@NC_113-VS-NG_114	set2@Sig@NC_113-VS-NG_114	set3@Ratio@NC_113-VS-NG_114	set3@Sig@NC_113-VS-NG_114	set1@Ratio@NC_113-VS-NP_115	set1@Sig@NC_113-VS-NP_115	set2@Ratio@NC_113-VS-NP_115	set2@Sig@NC_113-VS-NP_115	set3@Ratio@NC_113-VS-NP_115	set3@Sig@NC_113-VS-NP_115	set1@Ratio@NC_113-VS-NX_116	set1@Sig@NC_113-VS-NX_116	set2@Ratio@NC_113-VS-NX_116	set2@Sig@NC_113-VS-NX_116	set3@Ratio@NC_113-VS-NX_116	set3@Sig@NC_113-VS-NX_116	set1@Ratio@RC_117-VS-RG_118	set1@Sig@RC_117-VS-RG_118	set2@Ratio@RC_117-VS-RG_118	set2@Sig@RC_117-VS-RG_118	set3@Ratio@RC_117-VS-RG_118	set3@Sig@RC_117-VS-RG_118	set1@Ratio@RC_117-VS-RP_119	set1@Sig@RC_117-VS-RP_119	set2@Ratio@RC_117-VS-RP_119	set2@Sig@RC_117-VS-RP_119	set3@Ratio@RC_117-VS-RP_119	set3@Sig@RC_117-VS-RP_119	set1@Ratio@RC_117-VS-RX_121	set1@Sig@RC_117-VS-RX_121	set2@Ratio@RC_117-VS-RX_121	set2@Sig@RC_117-VS-RX_121	set3@Ratio@RC_117-VS-RX_121	set3@Sig@RC_117-VS-RX_121	set1@Ratio@NC_113-VS-RC_117	set1@Sig@NC_113-VS-RC_117	set2@Ratio@NC_113-VS-RC_117	set2@Sig@NC_113-VS-RC_117	set3@Ratio@NC_113-VS-RC_117	set3@Sig@NC_113-VS-RC_117	set1@Ratio@NG_114-VS-RG_118	set1@Sig@NG_114-VS-RG_118	set2@Ratio@NG_114-VS-RG_118	set2@Sig@NG_114-VS-RG_118
2720	A2AGT5-2	A2AGT5-2	Isoform 2 of Cytoskeleton-associated protein 5 OS=Mus musculus GN=Ckap5	0.901	*			0.74	*	0.634	*	0.753	*	0.556	*	0.657	*	0.792	*	0.712	*	1.31	*	0.79	*	0.877	*	1.525	*	0.665	*	0.874	*	1.526	*	0.663	*	0.769	*	0.532	*	1.227	*	0.824	*
4258	Q921H8	Acaa1a	3-ketoacyl-CoA thiolase A, peroxisomal OS=Mus musculus GN=Acaa1a PE=1 SV=1					1.271	*	1.661	*	1.298	*	1.365	*	1.569	*	1.269	*	1.385	*			1.324	*	1.296	*					1.33	*			1.43	*	1.217	*					1.208	*			1.45	*
5493	E9Q3Q6	Alcam	CD166 antigen OS=Mus musculus GN=Alcam PE=4 SV=1			1.383	*			1.308	*	1.572	*	1.472	*	1.625	*	1.626	*	1.478	*	0.706	*	1.127	*							1.294	*			0.803	*	0.815	*	1.556	*	1.794	*	1.262	*	1.2	*
4982	Q3TX26	Anp32e	Putative uncharacterized protein OS=Mus musculus GN=Anp32e PE=2 SV=1	1.523	*	2.855	*	0.327	*	0.469	*	0.726	*	0.356	*	0.336	*	0.66	*	0.471	*	2.353	*	0.617	*			4.357	*	0.32	*			3.889	*	0.593	*			0.263	*	2.453	*			0.406	*	0.453	*
1772	Q99JW7	Cdk1	Cdc2a protein (Fragment) OS=Mus musculus GN=Cdk1 PE=2 SV=1	0.672	*	0.48	*	0.529	*	0.428	*	0.449	*	0.575	*	0.343	*	0.454	*	0.494	*	0.396	*	0.412	*	0.464	*	0.29	*	0.417	*	0.382	*	0.334	*	0.486	*	0.379	*									0.715	*
2468	G5E850	Cyb5	Cytochrome b-5, isoform CRA_a OS=Mus musculus GN=Cyb5 PE=3 SV=1	1.37	*	1.151	*	1.662	*	1.486	*	1.491	*	1.338	*	1.418	*	1.952	*	2.381	*	1.605	*	2.112	*	2.828	*	2.379	*	2.405	*	2.44	*	1.856	*	1.864	*	1.911	*			0.719	*					1.373	*
2187	E9QL31	Dab2	Disabled homolog 2 OS=Mus musculus GN=Dab2 PE=4 SV=1							0.622	*	0.819	*	0.396	*	0.493	*	0.711	*	0.402	*									0.576	*	0.837	*			0.705	*			0.601	*			0.455	*	0.681	*
884	G3UXT7	Fus	RNA-binding protein FUS (Fragment) OS=Mus musculus GN=Fus PE=4 SV=1					0.545	*	0.776	*	0.62	*	0.411	*	0.523	*	0.854	*	0.685	*	1.725	*					2.346	*			0.777	*	2.437	*	0.824	*	0.752	*	0.499	*					0.744	*
1581	Q5SUW3	Grb10	Growth factor receptor-bound protein 10 OS=Mus musculus GN=Grb10 PE=4 SV=1					1.525	*	2.256	*	2.032	*	2.16	*	2.227	*	1.865	*	1.721	*	2.577	*			1.292	*	2.109	*			1.609	*	2.845	*	1.894	*	1.533	*
1230	Q3TF84	Lrrc59	Putative uncharacterized protein OS=Mus musculus GN=Lrrc59 PE=2 SV=1	0.863	*			0.606	*	0.444	*	0.547	*	0.397	*	0.3	*	0.751	*	0.716	*	5.445	*	0.69	*	0.762	*	6.49	*	0.664	*			5.372	*	0.602	*	0.724	*	0.111	*			0.749	*	0.731	*
1993	P35293	Rab18	Ras-related protein Rab-18 OS=Mus musculus GN=Rab18 PE=2 SV=2 >tr|Q0PD38|Q0PD38_MOUSE RAB18, member RAS oncogene family, isoform CRA_a OS=Mus musculus GN=Rab18 PE=2 SV=1					1.392	*	1.466	*	1.789	*	1.92	*	1.895	*	1.196	*	1.304	*			0.717	*							1.35	*			0.701	*	1.223	*	2.582	*	1.963	*	1.579	*	1.559	*	1.233	*
3600	Q6ZPH4	Rangap1	MKIAA1835 protein (Fragment) OS=Mus musculus GN=Rangap1 PE=2 SV=1					0.489	*	0.615	*	0.485	*	0.73	*	0.501	*	0.528	*	0.488	*			0.64	*	0.582	*							0.353	*	0.655	*					0.609	*	0.672	*	0.58	*	0.697	*
4266	Q6PHZ1	Rpl17	Rpl17 protein OS=Mus musculus GN=Rpl17 PE=2 SV=1					0.368	*	0.663	*	0.71	*	0.232	*	0.519	*	0.835	*	0.526	*									0.443	*	0.593	*	2.907	*	0.768	*	0.746	*			1.291	*	0.589	*	0.748	*	0.682	*
2901	Q3TXI6	Sparc	Putative uncharacterized protein OS=Mus musculus GN=Sparc PE=2 SV=1					2.7	*	2.446	*	1.957	*	2.721	*	1.86	*	2.518	*	2.048	*			2.38	*	2.744	*			2.456	*	2.245	*			2.286	*	2.087	*							1.647	*
1601	Q3TG93	Ssb	Putative uncharacterized protein OS=Mus musculus GN=Ssb PE=2 SV=1	1.322	*			0.475	*	0.69	*	0.712	*	0.267	*	0.363	*	0.643	*	0.586	*	1.926	*	0.761	*			2.469	*	0.639	*	0.835	*	3.147	*	0.731	*			0.348	*			0.472	*	0.511	*	0.694	*
3430	Q04750	Top1	DNA topoisomerase 1 OS=Mus musculus GN=Top1 PE=1 SV=2			1.205	*			0.657	*	0.825	*	0.505	*	0.498	*	0.825	*	0.771	*	1.597	*	0.787	*	0.792	*	2.602	*	0.646	*	0.858	*	2.211	*	0.589	*			0.51	*	1.495	*			0.719	*
1026	Q3TWV0	Vim	Putative uncharacterized protein OS=Mus musculus GN=Vim PE=2 SV=1					0.32	*	0.535	*	0.706	*	0.679	*	0.347	*	0.765	*	0.594	*			1.449	*			0.569	*	0.27	*	0.641	*			2.297	*	1.719	*	0.241	*	0.353	*	0.445	*	0.58	*	0.704	*
4088	Q6ZQ38	Cand1	Cullin-associated NEDD8-dissociated protein 1 OS=Mus musculus GN=Cand1 PE=2 SV=2			1.256	*			0.734	*	0.886	*			0.528	*	0.689	*	0.856	*	1.621	*					2.149	*	0.637	*			2.999	*			0.864	*	0.392	*					0.619	*
1036	P23927	Cryab	Alpha-crystallin B chain OS=Mus musculus GN=Cryab PE=1 SV=2 >tr|Q52L78|Q52L78_MOUSE Cryab protein OS=Mus musculus GN=Cryab PE=2 SV=1	0.347	*					5.044	*	5.135	*			1.598	*	4.921	*	2.306	*	1.701	*					1.98	*															0.245	*			0.596	*
3157	P52480	Pkm	Pyruvate kinase PKM OS=Mus musculus GN=Pkm PE=1 SV=4					1.468	*	1.334	*	1.798	*			1.828	*	1.699	*	1.424	*	0.533	*									1.213	*			0.815	*	1.226	*	1.987	*
3867	Q3UMR6	Ptgs2	Putative uncharacterized protein OS=Mus musculus GN=Ptgs2 PE=2 SV=1	0.363	*	0.693	*			0.498	*	0.562	*			0.484	*	0.63	*	0.753	*																			0.46	*
2630	Q7TMM9	Tubb2a	Tubulin beta-2A chain OS=Mus musculus GN=Tubb2a PE=1 SV=1							1.973	*	1.783	*			2.812	*	1.538	*	1.505	*			1.478	*	1.765	*					2.471	*			1.654	*	2.382	*
3982	Q8C166	Cpne1	Copine-1 OS=Mus musculus GN=Cpne1 PE=1 SV=1					1.447	*	1.338	*			1.652	*	1.622	*	1.712	*	1.526	*																			2.095	*	1.305	*	1.438	*	1.4	*
5358	Q7TPV4	Mybbp1a	Myb-binding protein 1A OS=Mus musculus GN=Mybbp1a PE=1 SV=2 >tr|Q3U2W2|Q3U2W2_MOUSE MYB binding protein (P160) 1a, isoform CRA_b OS=Mus musculus GN=Mybbp1a PE=2 SV=1	1.21	*			0.779	*	0.679	*			0.541	*	0.401	*	0.631	*	0.719	*	1.898	*	0.668	*			1.865	*	0.675	*	0.819	*			0.686	*	0.842	*					0.713	*	0.608	*	0.571	*
794	Q9JIH2	Nup50	Nuclear pore complex protein Nup50 OS=Mus musculus GN=Nup50 PE=1 SV=3					0.782	*	0.692	*			0.632	*	0.422	*	0.666	*	0.778	*																	1.344	*	0.443	*			0.449	*	0.679	*
2324	Q5SX75	P4ha2	Procollagen-proline, 2-oxoglutarate 4-dioxygenase (Proline 4-hydroxylase), alpha II polypeptide, isoform CRA_f OS=Mus musculus GN=P4ha2 PE=4 SV=1	1.368	*			1.679	*	2.03	*			1.64	*	1.862	*	1.716	*	2.16	*			1.562	*	1.749	*			1.974	*	1.775	*			1.477	*	1.411	*							0.861	*
5497	Q3TFP8	Pgrmc1	Putative uncharacterized protein OS=Mus musculus GN=Pgrmc1 PE=2 SV=1							2.349	*			2.039	*	3.708	*	1.446	*	1.985	*	0.591	*	1.279	*					1.727	*			0.368	*	1.289	*	1.189	*	4.297	*					2.144	*	1.262	*
3672	Q01320	Top2a	DNA topoisomerase 2-alpha OS=Mus musculus GN=Top2a PE=1 SV=2	1.191	*	0.439	*	0.251	*	0.433	*			0.221	*	0.491	*	0.332	*	0.203	*			0.692	*	0.48	*	0.268	*			0.466	*	0.305	*	0.48	*	0.5	*	1.369	*	0.751	*	0.673	*	0.387	*
2949	E9PV22	Lrrc47	Leucine-rich repeat-containing protein 47 OS=Mus musculus GN=Lrrc47 PE=4 SV=1					0.664	*	0.673	*					0.704	*	0.712	*	0.597	*					0.723	*							0.656	*			0.708	*									0.833	*
1663	Q3UM23	Rnh1	Putative uncharacterized protein OS=Mus musculus GN=Rnh1 PE=2 SV=1	0.713	*	0.768	*	0.638	*	0.641	*					0.547	*	0.885	*	0.675	*	0.658	*	0.621	*	0.535	*	0.812	*	0.513	*	0.533	*			0.647	*	0.629	*	1.339	*	1.379	*			1.215	*	1.327	*
5979	Q07417	Acads	Short-chain specific acyl-CoA dehydrogenase, mitochondrial OS=Mus musculus GN=Acads PE=1 SV=2					2.233	*			1.237	*	1.955	*	2.06	*	1.285	*	1.55	*									1.432	*	1.457	*			1.153	*	1.36	*	1.843	*			1.525	*	1.778	*	0.796	*
5339	Q8BPN2	E130309D02Rik	Putative uncharacterized protein (Fragment) OS=Mus musculus GN=E130309D02Rik PE=2 SV=1			0.874	*					1.168	*	2.521	*	1.422	*	1.259	*	1.647	*							0.266	*	26.3	*	1.16	*					1.308	*	1.536	*			2.366	*	1.456	*	1.296	*
5597	Q6ZWX6	Eif2s1	Eukaryotic translation initiation factor 2 subunit 1 OS=Mus musculus GN=Eif2s1 PE=1 SV=3					0.765	*			0.76	*	0.657	*	0.441	*	0.827	*	0.876	*	2.019	*					1.716	*			0.808	*	1.635	*			0.754	*	0.461	*
5916	G5E897	Kdelc2	KDEL (Lys-Asp-Glu-Leu) containing 2, isoform CRA_b OS=Mus musculus GN=Kdelc2 PE=4 SV=1					2.591	*			1.349	*	2.028	*	1.743	*	1.247	*	1.845	*									1.857	*	1.68	*	1.557	*	1.586	*	1.629	*					1.917	*	1.366	*
4313	P52293	Kpna2	Importin subunit alpha-1 OS=Mus musculus GN=Kpna2 PE=1 SV=2 >tr|Q52L97|Q52L97_MOUSE Importin subunit alpha OS=Mus musculus GN=Kpna2 PE=2 SV=1			0.512	*	0.457	*			0.473	*	0.438	*	0.45	*	0.472	*	0.381	*					0.663	*	0.453	*	0.584	*	0.625	*	0.436	*	0.695	*	0.559	*	0.511	*	0.306	*	0.357	*			0.615	*
5914	Q3TYK4	Prkar1a	Putative uncharacterized protein OS=Mus musculus GN=Prkar1a PE=2 SV=1			1.479	*	2.083	*			1.632	*	1.709	*	2.282	*	1.656	*	2.085	*	1.449	*	2.342	*	2.023	*	1.38	*	2.244	*	1.995	*			2.052	*	1.666	*	1.227	*	0.693	*	0.858	*	1.24	*
3133	A2BE92	Set	Protein SET (Fragment) OS=Mus musculus GN=Set PE=3 SV=1									0.785	*	0.537	*	0.419	*	0.883	*	0.682	*											0.787	*					0.77	*	0.596	*
2719	Q3UHZ3	Dnmt1	Cytosine-specific methyltransferase OS=Mus musculus GN=Dnmt1 PE=2 SV=1					0.421	*			0.692	*			0.634	*	0.595	*	0.512	*	0.718	*	0.611	*	0.616	*	0.533	*	0.62	*	0.567	*	0.683	*	0.569	*	0.606	*							0.736	*
387	P10649	Gstm1	Glutathione S-transferase Mu 1 OS=Mus musculus GN=Gstm1 PE=1 SV=2	1.201	*							1.107	*			0.616	*	1.222	*	1.602	*	1.442	*	1.389	*	1.479	*	1.788	*	1.969	*	1.763	*	2.01	*	1.853	*	1.63	*	0.434	*	0.451	*	0.811	*	0.492	*	0.785	*
1683	O55222	Ilk	Integrin-linked protein kinase OS=Mus musculus GN=Ilk PE=1 SV=2	0.834	*							0.704	*			0.609	*	0.74	*	0.661	*					0.839	*			0.701	*													1.285	*
5227	Q3TFE8	Kpnb1	Putative uncharacterized protein OS=Mus musculus GN=Kpnb1 PE=2 SV=1	1.107	*							0.857	*			1.321	*	0.878	*	0.881	*									0.78	*									0.809	*	0.733	*					0.629	*
3995	Q3U055	Plod2	Putative uncharacterized protein OS=Mus musculus GN=Plod2 PE=2 SV=1	0.791	*			1.255	*			1.354	*			0.756	*	1.21	*	1.194	*	1.35	*	1.35	*			2.063	*	1.609	*	1.331	*			1.372	*	1.386	*					0.829	*	0.828	*
4834	Q9R1Q7	Plp2	Proteolipid protein 2 OS=Mus musculus GN=Plp2 PE=2 SV=1 >tr|Q0VEW4|Q0VEW4_MOUSE Proteolipid protein 2 OS=Mus musculus GN=Plp2 PE=2 SV=1									0.368	*			26.799	*	16.369	*	10.64	*							0.212	*					0.211	*	1.66	*			8.779	*							2.782	*
4257	Q9DCD8	Psma3	Proteasome subunit alpha type OS=Mus musculus GN=Psma3 PE=2 SV=1					1.446	*			1.305	*			2.233	*	1.133	*	1.428	*											1.419	*			1.557	*					0.606	*					0.699	*
4512	Q8BK67	Rcc2	Protein RCC2 OS=Mus musculus GN=Rcc2 PE=1 SV=1					0.624	*			0.685	*			0.764	*	0.702	*	0.535	*			0.554	*	0.681	*			0.565	*	0.546	*			0.5	*
377	Q91VW3	Sh3bgrl3	SH3 domain-binding glutamic acid-rich-like protein 3 OS=Mus musculus GN=Sh3bgrl3 PE=1 SV=1			1.932	*					1.703	*			1.857	*	1.536	*	1.352	*	0.641	*					0.647	*											2.498	*	2.312	*	2.052	*	1.891	*	1.492	*
603	D3Z794	Sumo2	Small ubiquitin-related modifier 2 OS=Mus musculus GN=Sumo2 PE=4 SV=1					0.721	*			0.669	*			0.666	*	0.707	*	0.698	*					0.706	*			0.703	*					0.716	*	0.591	*							0.607	*
1342	G3UX26	Vdac2	Voltage-dependent anion-selective channel protein 2 (Fragment) OS=Mus musculus GN=Vdac2 PE=4 SV=1									1.258	*			2.088	*	0.857	*	0.864	*	0.596	*	0.612	*	0.735	*			0.688	*			0.608	*	0.63	*	0.842	*			2.116	*	1.278	*	1.475	*
3277	B1AWE0	Clta	Clathrin light chain A OS=Mus musculus GN=Clta PE=4 SV=1	1.364	*			2.61	*					2.424	*	1.238	*	1.33	*	2.361	*			1.289	*					1.443	*	1.307	*							1.391	*			1.521	*
1937	Q99L45	Eif2s2	Eukaryotic translation initiation factor 2 subunit 2 OS=Mus musculus GN=Eif2s2 PE=1 SV=1 >tr|Q3ULL5|Q3ULL5_MOUSE Eif2s2 protein OS=Mus musculus GN=Eif2s2 PE=2 SV=1					0.633	*					0.346	*	0.24	*	0.756	*	0.687	*	2.354	*	0.796	*			2.149	*	0.627	*	0.597	*	1.872	*	0.761	*	0.715	*					0.512	*
673	Q9QZF2	Gpc1	Glypican-1 OS=Mus musculus GN=Gpc1 PE=1 SV=1 >tr|Q3U379|Q3U379_MOUSE Glypican 1, isoform CRA_c OS=Mus musculus GN=Gpc1 PE=2 SV=1	0.77	*									1.791	*	1.484	*	1.795	*	1.504	*									1.553	*	1.56	*			1.332	*					0.759	*			0.769	*	0.619	*
4618	P70202	Lxn	Latexin OS=Mus musculus GN=Lxn PE=1 SV=2 >tr|Q14BZ3|Q14BZ3_MOUSE Latexin OS=Mus musculus GN=Lxn PE=2 SV=1			1.665	*	0.517	*					0.301	*	0.355	*	1.382	*	0.562	*	3.252	*	0.688	*					0.423	*					0.543	*					1.568	*	0.393	*
3517	Q3T9S7	Pcx	Pyruvate carboxylase OS=Mus musculus GN=Pcx PE=2 SV=1					1.286	*					1.661	*	1.87	*	1.212	*	1.301	*	1.183	*	1.64	*	1.682	*	0.865	*	1.75	*	2.03	*			1.481	*			1.333	*	0.594	*			1.392	*
2339	Q3UYN1	Prosc	Putative uncharacterized protein OS=Mus musculus GN=Prosc PE=2 SV=1					0.611	*					0.526	*	0.484	*	0.472	*	0.637	*	2.114	*			0.871	*	2.175	*							0.663	*							0.68	*			0.684	*
887	P50543	S100a11	Protein S100-A11 OS=Mus musculus GN=S100a11 PE=2 SV=1			3.53	*							0.327	*	0.335	*	0.453	*	0.645	*			0.521	*			4.955	*							0.305	*			0.276	*	1.778	*					0.213	*
2143	Q8BVI9	Slc25a4	Putative uncharacterized protein OS=Mus musculus GN=Slc25a4 PE=2 SV=1	1.218	*									0.544	*	0.157	*	0.652	*	0.78	*	4.118	*	0.688	*			7.992	*	0.524	*			7.856	*	0.482	*			0.243	*	2.138	*					1.403	*
[truncated: 3,144 more rows]
[truncated: 14 more columns]
